# Supplementary material for: Integrated control of cancer stemness by σ1 receptor in advanced prostate cancer
Source: Oncogene. 2025 Sep 2;44(42):4032–46. doi: 10.1038/s41388-025-03541-7 (PMC12518131; doi:10.1038/s41388-025-03541-7)
Supplement: Supplementary file 2 — Dataset S1 [file 41388_2025_3541_MOESM2_ESM.xlsx]

## Sheet: SI DATASET S1
SI Dataset S1. Differential gene expression analysis after σ1R knockdown in bulk adherent DU145 cells.
ENSEMBL	SYMBOL	GENE_NAME	log2FoldChange	stat	padj
ENSG00000169855	ROBO1	roundabout guidance receptor 1	-11.088	-10.7627	3.43522e-25
ENSG00000179059	ZFP42	ZFP42 zinc finger protein	-10.5121	-8.76564	6.15245e-17
ENSG00000126970	ZC4H2	zinc finger C4H2-type containing	-10.3799	-8.62972	1.94919e-16
ENSG00000007350	TKTL1	transketolase like 1	-10.2952	-9.94575	1.33112e-21
ENSG00000067445	TRO	trophinin	-9.96126	-8.2418	4.62555e-15
ENSG00000178538	CA8	carbonic anhydrase 8	-9.33087	-7.64638	4.40562e-13
ENSG00000267147	LINC01842	long intergenic non-protein coding RNA 1842	-8.79401	-7.10875	2.03633e-11
ENSG00000112837	TBX18	T-box transcription factor 18	-8.33974	-6.6434	4.46139e-10
ENSG00000159212	CLIC6	chloride intracellular channel 6	-7.95925	-6.24131	5.4584e-09
ENSG00000269416	LINC01224	long intergenic non-protein coding RNA 1224	-7.7667	-6.26823	4.64539e-09
ENSG00000188153	COL4A5	collagen type IV alpha 5 chain	-7.4194	-24.3843	4.59353e-128
ENSG00000240747	KRBOX1	KRAB box domain containing 1	-7.03689	-6.51264	1.02969e-09
ENSG00000155980	KIF5A	kinesin family member 5A	-7.02817	-9.14374	2.28849e-18
ENSG00000145777	TSLP	thymic stromal lymphopoietin	-6.96295	-5.4231	5.13612e-07
ENSG00000120594	PLXDC2	plexin domain containing 2	-6.95324	-5.44841	4.52096e-07
ENSG00000105131	EPHX3	epoxide hydrolase 3	-6.9105	-5.40596	5.60481e-07
ENSG00000185155	MIXL1	Mix paired-like homeobox	-6.89301	-5.03416	3.56546e-06
ENSG00000242779	ZNF702P	zinc finger protein 702, pseudogene	-6.80314	-6.21797	6.28654e-09
ENSG00000145428	RNF175	ring finger protein 175	-6.64046	-4.71476	1.57414e-05
ENSG00000154864	PIEZO2	piezo type mechanosensitive ion channel component 2	-6.43029	-4.86349	7.97679e-06
ENSG00000078900	TP73	tumor protein p73	-6.38632	-6.74197	2.37821e-10
ENSG00000198521	ZNF43	zinc finger protein 43	-6.38227	-6.98467	4.77258e-11
ENSG00000104447	TRPS1	transcriptional repressor GATA binding 1	-6.34169	-8.01839	2.64103e-14
ENSG00000198429	ZNF69	zinc finger protein 69	-6.27471	-4.72789	1.48096e-05
ENSG00000268089	GABRQ	gamma-aminobutyric acid type A receptor theta subunit	-6.2475	-4.69466	1.72481e-05
ENSG00000165325	DEUP1	deuterosome assembly protein 1	-6.244	-5.58554	2.20739e-07
ENSG00000077264	PAK3	p21 (RAC1) activated kinase 3	-6.00961	-6.43791	1.64529e-09
ENSG00000166446	CDYL2	chromodomain Y like 2	-6.00576	-4.419	5.79826e-05
ENSG00000139220	PPFIA2	PTPRF interacting protein alpha 2	-5.86396	-3.79442	0.000674834
ENSG00000066382	MPPED2	metallophosphoesterase domain containing 2	-5.78201	-3.70292	0.000932016
ENSG00000102053	ZC3H12B	zinc finger CCCH-type containing 12B	-5.78122	-6.11498	1.1599e-08
ENSG00000137948	BRDT	bromodomain testis associated	-5.68698	-21.4707	2.52146e-99
ENSG00000250742	LINC02381	long intergenic non-protein coding RNA 2381	-5.67738	-7.69783	3.02456e-13
ENSG00000171517	LPAR3	lysophosphatidic acid receptor 3	-5.55874	-12.5274	6.34501e-34
ENSG00000186462	NAP1L2	nucleosome assembly protein 1 like 2	-5.53354	-5.75229	8.94589e-08
ENSG00000077063	CTTNBP2	cortactin binding protein 2	-5.41184	-3.76544	0.000746268
ENSG00000142611	PRDM16	PR/SET domain 16	-5.37143	-3.13835	NA
ENSG00000197565	COL4A6	collagen type IV alpha 6 chain	-5.3085	-6.17487	8.14779e-09
ENSG00000267454	ZNF582-AS1	ZNF582 antisense RNA 1 (head to head)	-5.29598	-3.64263	0.00114631
ENSG00000196376	SLC35F1	solute carrier family 35 member F1	-5.19902	-4.31362	9.03067e-05
ENSG00000128408	RIBC2	RIB43A domain with coiled-coils 2	-5.1736	-9.45583	1.36006e-19
ENSG00000033122	LRRC7	leucine rich repeat containing 7	-5.1578	-4.27656	0.000104715
ENSG00000263400	TMEM220-AS1	TMEM220 antisense RNA 1	-5.12402	-2.93598	NA
ENSG00000198934	MAGEE1	MAGE family member E1	-5.10817	-2.87663	NA
ENSG00000129354	AP1M2	adaptor related protein complex 1 subunit mu 2	-5.05945	-6.99139	4.58057e-11
ENSG00000274253	LOC283683	uncharacterized LOC283683	-5.03789	-3.3745	0.00280835
ENSG00000104413	ESRP1	epithelial splicing regulatory protein 1	-4.92022	-26.7042	1.2304e-153
ENSG00000082175	PGR	progesterone receptor	-4.9029	-7.3424	3.9945e-12
ENSG00000165646	SLC18A2	solute carrier family 18 member A2	-4.90003	-13.2973	3.54818e-38
ENSG00000180440	SERTM1	serine rich and transmembrane domain containing 1	-4.89955	-5.48668	3.70391e-07
ENSG00000169246	NPIPB3	nuclear pore complex interacting protein family member B3	-4.87161	-2.11341	NA
ENSG00000164736	SOX17	SRY-box transcription factor 17	-4.83931	-3.14158	0.00579869
ENSG00000109424	UCP1	uncoupling protein 1	-4.7685	-2.53203	NA
ENSG00000261787	TCF24	transcription factor 24	-4.72793	-8.92558	1.56813e-17
ENSG00000248522	SBF1P1	SET binding factor 1 pseudogene 1	-4.68761	-2.45323	NA
ENSG00000256268	LINC02454	long intergenic non-protein coding RNA 2454	-4.64376	-2.94222	0.0104053
ENSG00000111186	WNT5B	Wnt family member 5B	-4.56001	-14.1177	4.97323e-43
ENSG00000083307	GRHL2	grainyhead like transcription factor 2	-4.52454	-4.30473	9.35058e-05
ENSG00000243279	PRAF2	PRA1 domain family member 2	-4.46597	-10.7294	4.84028e-25
ENSG00000233844	KCNQ5-IT1	KCNQ5 intronic transcript 1	-4.40269	-2.16756	NA
ENSG00000169783	LINGO1	leucine rich repeat and Ig domain containing 1	-4.38425	-3.32585	0.00327583
ENSG00000175697	GPR156	G protein-coupled receptor 156	-4.37244	-7.97589	3.64928e-14
ENSG00000170381	SEMA3E	semaphorin 3E	-4.35977	-21.4411	4.49402e-99
ENSG00000244578	LINC01391	long intergenic non-protein coding RNA 1391	-4.34239	-2.63415	NA
ENSG00000235098	ANKRD65	ankyrin repeat domain 65	-4.33489	-3.99337	0.00032256
ENSG00000103710	RASL12	RAS like family 12	-4.32046	-2.07116	NA
ENSG00000179097	HTR1F	5-hydroxytryptamine receptor 1F	-4.29824	-3.97502	0.00034636
ENSG00000072657	TRHDE	thyrotropin releasing hormone degrading enzyme	-4.28285	-4.56115	3.12072e-05
ENSG00000175093	SPSB4	splA/ryanodine receptor domain and SOCS box containing 4	-4.25827	-5.44281	4.64853e-07
ENSG00000179331	RAB39A	RAB39A, member RAS oncogene family	-4.25563	-4.4075	6.083e-05
ENSG00000162728	KCNJ9	potassium inwardly rectifying channel subfamily J member 9	-4.11547	-1.83015	NA
ENSG00000145040	UCN2	urocortin 2	-4.09408	-1.86173	NA
ENSG00000135333	EPHA7	EPH receptor A7	-4.09359	-4.23716	0.000122712
ENSG00000077935	SMC1B	structural maintenance of chromosomes 1B	-4.0923	-5.97054	2.623e-08
ENSG00000225614	ZNF469	zinc finger protein 469	-4.08873	-1.83271	NA
ENSG00000225210	DUXAP9	double homeobox A pseudogene 9	-4.07	-1.8604	NA
ENSG00000234840	LINC01239	long intergenic non-protein coding RNA 1239	-4.06725	-1.84646	NA
ENSG00000249574	LOC442497	uncharacterized LOC442497	-4.05691	-2.29276	NA
ENSG00000273564	FAM189A1	family with sequence similarity 189 member A1	-4.05396	-1.82912	NA
ENSG00000181885	CLDN7	claudin 7	-4.04951	-21.5613	3.79822e-100
ENSG00000148541	FAM13C	family with sequence similarity 13 member C	-4.04839	-1.83121	NA
ENSG00000135638	EMX1	empty spiracles homeobox 1	-4.03403	-2.33929	NA
ENSG00000171246	NPTX1	neuronal pentraxin 1	-4.02931	-8.83366	3.43348e-17
ENSG00000179674	ARL14	ADP ribosylation factor like GTPase 14	-4.01263	-6.95068	5.98066e-11
ENSG00000269210	LOC375196	uncharacterized LOC375196	-3.96158	-1.73878	NA
ENSG00000116157	GPX7	glutathione peroxidase 7	-3.95134	-3.44582	0.00222241
ENSG00000166426	CRABP1	cellular retinoic acid binding protein 1	-3.90082	-1.68173	NA
ENSG00000159164	SV2A	synaptic vesicle glycoprotein 2A	-3.8991	-17.8655	9.71084e-69
ENSG00000145103	ILDR1	immunoglobulin like domain containing receptor 1	-3.89854	-2.21134	NA
ENSG00000187824	TMEM220	transmembrane protein 220	-3.89786	-5.29418	9.92323e-07
ENSG00000240602	AADACP1	arylacetamide deacetylase pseudogene 1	-3.89449	-1.6587	NA
ENSG00000132164	SLC6A11	solute carrier family 6 member 11	-3.86744	-17.6058	8.57355e-67
ENSG00000167772	ANGPTL4	angiopoietin like 4	-3.8665	-12.5949	2.747e-34
ENSG00000115297	TLX2	T cell leukemia homeobox 2	-3.85053	-2.73156	0.0185038
ENSG00000116544	DLGAP3	DLG associated protein 3	-3.83018	-2.70128	0.0200309
ENSG00000113319	RASGRF2	Ras protein specific guanine nucleotide releasing factor 2	-3.82008	-5.55821	2.54672e-07
ENSG00000131914	LIN28A	lin-28 homolog A	-3.81813	-2.13221	NA
ENSG00000130294	KIF1A	kinesin family member 1A	-3.81003	-10.9163	6.71464e-26
ENSG00000251059	LOC101928942	uncharacterized LOC101928942	-3.78167	-1.60657	NA
ENSG00000188523	CFAP77	cilia and flagella associated protein 77	-3.77153	-1.57589	NA
ENSG00000108242	CYP2C18	cytochrome P450 family 2 subfamily C member 18	-3.77021	-1.58886	NA
ENSG00000130558	OLFM1	olfactomedin 1	-3.75999	-1.58115	NA
ENSG00000183571	PGPEP1L	pyroglutamyl-peptidase I like	-3.75649	-1.55431	NA
ENSG00000114771	AADAC	arylacetamide deacetylase	-3.75517	-1.56359	NA
ENSG00000180332	KCTD4	potassium channel tetramerization domain containing 4	-3.75175	-1.56398	NA
ENSG00000144649	GASK1A	golgi associated kinase 1A	-3.73735	-5.0321	3.59846e-06
ENSG00000004468	CD38	CD38 molecule	-3.73693	-11.1317	6.66896e-27
ENSG00000137573	SULF1	sulfatase 1	-3.72523	-2.03905	NA
ENSG00000074317	SNCB	synuclein beta	-3.70902	-3.05087	0.00761395
ENSG00000145526	CDH18	cadherin 18	-3.6948	-2.57167	0.0277406
ENSG00000135324	MRAP2	melanocortin 2 receptor accessory protein 2	-3.69313	-3.96202	0.000363325
ENSG00000119946	CNNM1	cyclin and CBS domain divalent metal cation transport mediator 1	-3.68929	-12.7091	6.53314e-35
ENSG00000206195	DUXAP8	double homeobox A pseudogene 8	-3.6889	-5.32714	8.41525e-07
ENSG00000056998	GYG2	glycogenin 2	-3.67548	-4.68692	1.78345e-05
ENSG00000101331	CCM2L	CCM2 like scaffold protein	-3.66881	-4.85507	8.29602e-06
ENSG00000130635	COL5A1	collagen type V alpha 1 chain	-3.64847	-6.16985	8.38934e-09
ENSG00000230528	NOS2P3	nitric oxide synthase 2 pseudogene 3	-3.64441	-1.4714	NA
ENSG00000159871	LYPD5	LY6/PLAUR domain containing 5	-3.63873	-4.55578	3.19614e-05
ENSG00000204382	XAGE1B	X antigen family member 1B	-3.63171	-1.46995	NA
ENSG00000177575	CD163	CD163 molecule	-3.62792	-1.47986	NA
ENSG00000185915	KLHL34	kelch like family member 34	-3.62421	-1.46452	NA
ENSG00000105605	CACNG7	calcium voltage-gated channel auxiliary subunit gamma 7	-3.60274	-2.98898	0.00909347
ENSG00000010438	PRSS3	serine protease 3	-3.60232	-1.46105	NA
ENSG00000183729	NPBWR1	neuropeptides B and W receptor 1	-3.58657	-1.31818	NA
ENSG00000132517	SLC52A1	solute carrier family 52 member 1	-3.56163	-3.41787	0.00243315
ENSG00000215612	HMX1	H6 family homeobox 1	-3.55361	-2.32011	0.0501763
ENSG00000177138	FAM9B	family with sequence similarity 9 member B	-3.4995	-2.23059	0.0611232
ENSG00000251209	LINC00923	long intergenic non-protein coding RNA 923	-3.48818	-5.04672	3.36628e-06
ENSG00000182578	CSF1R	colony stimulating factor 1 receptor	-3.48393	-3.22784	0.00444249
ENSG00000116701	NCF2	neutrophil cytosolic factor 2	-3.46878	-3.17905	0.00516093
ENSG00000179133	C10orf67	chromosome 10 open reading frame 67	-3.44574	-1.33021	NA
ENSG00000168447	SCNN1B	sodium channel epithelial 1 beta subunit	-3.4377	-1.22494	NA
ENSG00000153563	CD8A	CD8a molecule	-3.43019	-2.2907	NA
ENSG00000117601	SERPINC1	serpin family C member 1	-3.4269	-1.33216	NA
ENSG00000243496	HLA-DOB	major histocompatibility complex, class II, DO beta	-3.41661	-1.31009	NA
ENSG00000110436	SLC1A2	solute carrier family 1 member 2	-3.41227	-1.3219	NA
ENSG00000198975	MIRLET7A2	microRNA let-7a-2	-3.41227	-1.3219	NA
ENSG00000273238	TMEM271	transmembrane protein 271	-3.39306	-1.29793	NA
ENSG00000164161	HHIP	hedgehog interacting protein	-3.38864	-1.29091	NA
ENSG00000187984	ANKRD19P	ankyrin repeat domain 19, pseudogene	-3.38623	-5.39756	5.84238e-07
ENSG00000267909	CCDC177	coiled-coil domain containing 177	-3.3818	-1.1834	NA
ENSG00000159166	LAD1	ladinin 1	-3.37671	-7.32468	4.51255e-12
ENSG00000248485	PCP4L1	Purkinje cell protein 4 like 1	-3.36287	-1.71998	NA
ENSG00000261437	LOC100288748	uncharacterized LOC100288748	-3.35841	-2.17972	NA
ENSG00000134873	CLDN10	claudin 10	-3.35422	-3.04487	0.00774468
ENSG00000241563	CORT	cortistatin	-3.35288	-1.71961	NA
ENSG00000133067	LGR6	leucine rich repeat containing G protein-coupled receptor 6	-3.3465	-3.4464	0.00221819
ENSG00000197046	SIGLEC15	sialic acid binding Ig like lectin 15	-3.34056	-1.70676	NA
ENSG00000170837	GPR27	G protein-coupled receptor 27	-3.33101	-17.1158	3.67992e-63
ENSG00000196218	RYR1	ryanodine receptor 1	-3.32451	-11.7425	7.19968e-30
ENSG00000153162	BMP6	bone morphogenetic protein 6	-3.31354	-9.94558	1.33112e-21
ENSG00000171303	KCNK3	potassium two pore domain channel subfamily K member 3	-3.31141	-8.02257	2.5612e-14
ENSG00000173093	CCDC63	coiled-coil domain containing 63	-3.30443	-3.40409	0.00254315
ENSG00000196381	ZNF781	zinc finger protein 781	-3.30298	-7.86956	8.24542e-14
ENSG00000139515	PDX1	pancreatic and duodenal homeobox 1	-3.30124	-4.1425	0.000180941
ENSG00000023839	ABCC2	ATP binding cassette subfamily C member 2	-3.29183	-20.9811	6.80117e-95
ENSG00000124785	NRN1	neuritin 1	-3.2874	-5.76721	8.23472e-08
ENSG00000185306	C12orf56	chromosome 12 open reading frame 56	-3.28092	-2.4682	0.0356773
ENSG00000108691	CCL2	C-C motif chemokine ligand 2	-3.23396	-1.61916	NA
ENSG00000145721	LIX1	limb and CNS expressed 1	-3.23396	-1.62192	NA
ENSG00000138207	RBP4	retinol binding protein 4	-3.23149	-1.62074	NA
ENSG00000100253	MIOX	myo-inositol oxygenase	-3.22653	-1.60355	NA
ENSG00000167912	LOC100505501	uncharacterized LOC100505501	-3.22017	-2.40328	0.041514
ENSG00000186103	ARGFX	arginine-fifty homeobox	-3.21535	-1.17459	NA
ENSG00000163377	TAFA4	TAFA chemokine like family member 4	-3.21407	-7.69292	3.13356e-13
ENSG00000248727	LINC01948	long intergenic non-protein coding RNA 1948	-3.21036	-1.17135	NA
ENSG00000214694	ARHGEF33	Rho guanine nucleotide exchange factor 33	-3.20545	-5.57053	2.38675e-07
ENSG00000165805	C12orf50	chromosome 12 open reading frame 50	-3.19837	-1.16353	NA
ENSG00000163453	IGFBP7	insulin like growth factor binding protein 7	-3.19333	-1.16909	NA
ENSG00000205002	AARD	alanine and arginine rich domain containing protein	-3.18901	-8.58079	2.94786e-16
ENSG00000177459	ERICH5	glutamate rich 5	-3.17161	-7.22364	9.20585e-12
ENSG00000173662	TAS1R1	taste 1 receptor member 1	-3.17099	-1.14581	NA
ENSG00000162551	ALPL	alkaline phosphatase, biomineralization associated	-3.16578	-1.13102	NA
ENSG00000283683	MYOCOS	myocilin opposite strand	-3.16316	-1.03723	NA
ENSG00000251221	LINC01337	long intergenic non-protein coding RNA 1337	-3.16316	-1.03723	NA
ENSG00000164692	COL1A2	collagen type I alpha 2 chain	-3.15815	-4.82567	9.48028e-06
ENSG00000173826	KCNH6	potassium voltage-gated channel subfamily H member 6	-3.13398	-4.3695	7.15048e-05
ENSG00000168702	LRP1B	LDL receptor related protein 1B	-3.13336	-1.97607	NA
ENSG00000076706	MCAM	melanoma cell adhesion molecule	-3.12919	-23.7847	7.04236e-122
ENSG00000215148	PRSS41	serine protease 41	-3.12895	-1.52275	NA
ENSG00000130876	SLC7A10	solute carrier family 7 member 10	-3.12642	-1.49828	NA
ENSG00000161940	BCL6B	BCL6B transcription repressor	-3.11583	-5.12441	2.31838e-06
ENSG00000173253	DMRT2	doublesex and mab-3 related transcription factor 2	-3.114	-3.8737	0.000504351
ENSG00000174950	CD164L2	CD164 molecule like 2	-3.11247	-5.67512	1.36011e-07
ENSG00000173705	SUSD5	sushi domain containing 5	-3.11095	-8.06819	1.81055e-14
ENSG00000198356	GET3	guided entry of tail-anchored proteins factor 3, ATPase	-3.10887	-17.112	3.84507e-63
ENSG00000143032	BARHL2	BarH like homeobox 2	-3.10625	-8.09168	1.50373e-14
ENSG00000186188	FFAR4	free fatty acid receptor 4	-3.10166	-1.51543	NA
ENSG00000124134	KCNS1	potassium voltage-gated channel modifier subfamily S member 1	-3.09336	-2.96207	0.00982496
ENSG00000276644	DACH1	dachshund family transcription factor 1	-3.08426	-1.49144	NA
ENSG00000113209	PCDHB5	protocadherin beta 5	-3.0837	-12.5851	3.08599e-34
ENSG00000088386	SLC15A1	solute carrier family 15 member 1	-3.06081	-2.66869	0.0217865
ENSG00000047648	ARHGAP6	Rho GTPase activating protein 6	-3.03139	-2.24585	0.0591391
ENSG00000170608	FOXA3	forkhead box A3	-3.02581	-2.89087	0.0119964
ENSG00000018869	ZNF582	zinc finger protein 582	-3.02268	-4.51267	3.86203e-05
ENSG00000236008	LINC01814	long intergenic non-protein coding RNA 1814	-3.01058	-3.43958	0.0022688
ENSG00000147408	CSGALNACT1	chondroitin sulfate N-acetylgalactosaminyltransferase 1	-2.98771	-21.9829	4.38936e-104
ENSG00000139144	PIK3C2G	phosphatidylinositol-4-phosphate 3-kinase catalytic subunit type 2 gamma	-2.98322	-1.39585	NA
ENSG00000183784	DOCK8-AS1	DOCK8 antisense RNA 1	-2.97511	-4.61389	2.47284e-05
ENSG00000119888	EPCAM	epithelial cell adhesion molecule	-2.97033	-22.4327	2.30204e-108
ENSG00000151025	GPR158	G protein-coupled receptor 158	-2.96906	-1.4074	NA
ENSG00000104818	CGB2	chorionic gonadotropin subunit beta 2	-2.96609	-1.41119	NA
ENSG00000230922	LOC101927551	uncharacterized LOC101927551	-2.96609	-1.41119	NA
ENSG00000278839	SERF1A	small EDRK-rich factor 1A	-2.96514	-1.73753	NA
ENSG00000135116	HRK	harakiri, BCL2 interacting protein	-2.96295	-5.44366	4.63185e-07
ENSG00000132464	ENAM	enamelin	-2.9614	-1.00701	NA
ENSG00000236996	MLIP-IT1	MLIP intronic transcript 1	-2.9614	-1.00701	NA
ENSG00000227634	LINC01714	long intergenic non-protein coding RNA 1714	-2.94757	-2.51801	0.0316896
ENSG00000121871	SLITRK3	SLIT and NTRK like family member 3	-2.9475	-0.92363	NA
ENSG00000172817	CYP7B1	cytochrome P450 family 7 subfamily B member 1	-2.94112	-1.00171	NA
ENSG00000183813	CCR4	C-C motif chemokine receptor 4	-2.9291	-0.913325	NA
ENSG00000125878	TCF15	transcription factor 15	-2.9291	-0.913325	NA
ENSG00000053328	METTL24	methyltransferase like 24	-2.92664	-0.904476	NA
ENSG00000146469	VIP	vasoactive intestinal peptide	-2.92664	-0.904476	NA
ENSG00000137975	CLCA2	chloride channel accessory 2	-2.92061	-0.982783	NA
ENSG00000253311	LINC01847	long intergenic non-protein coding RNA 1847	-2.92061	-0.982783	NA
ENSG00000152430	BOLL	boule homolog, RNA binding protein	-2.91939	-2.12981	0.075702
ENSG00000259887	FIGNL2-DT	FIGNL2 divergent transcript	-2.91452	-0.985811	NA
ENSG00000101074	R3HDML	R3H domain containing like	-2.91452	-0.985811	NA
ENSG00000163060	TEKT4	tektin 4	-2.90836	-0.975594	NA
ENSG00000184185	KCNJ12	potassium inwardly rectifying channel subfamily J member 12	-2.90836	-0.975594	NA
ENSG00000229876	CASC20	cancer susceptibility 20	-2.90836	-0.975594	NA
ENSG00000133477	FAM83F	family with sequence similarity 83 member F	-2.90366	-4.808	1.03008e-05
ENSG00000241469	LINC00635	long intergenic non-protein coding RNA 635	-2.90166	-0.890572	NA
ENSG00000081985	IL12RB2	interleukin 12 receptor subunit beta 2	-2.89289	-0.893184	NA
ENSG00000214513	NOTO	notochord homeobox	-2.89289	-0.893184	NA
ENSG00000064218	DMRT3	doublesex and mab-3 related transcription factor 3	-2.88112	-5.57928	2.27852e-07
ENSG00000203356	LINC01562	long intergenic non-protein coding RNA 1562	-2.87959	-2.02081	0.0943156
ENSG00000196482	ESRRG	estrogen related receptor gamma	-2.8615	-2.33971	0.0480319
ENSG00000261504	LINC01686	long intergenic non-protein coding RNA 1686	-2.85449	-2.13879	0.0742337
ENSG00000212916	MAP10	microtubule associated protein 10	-2.838	-3.48919	0.00192717
ENSG00000225206	MIR137HG	MIR137 host gene	-2.83761	-1.62379	NA
ENSG00000177283	FZD8	frizzled class receptor 8	-2.83306	-1.71448	NA
ENSG00000151322	NPAS3	neuronal PAS domain protein 3	-2.82304	-1.28096	NA
ENSG00000189127	ANKRD34B	ankyrin repeat domain 34B	-2.81443	-7.96781	3.87041e-14
ENSG00000221946	FXYD7	FXYD domain containing ion transport regulator 7	-2.81315	-1.29418	NA
ENSG00000100678	SLC8A3	solute carrier family 8 member A3	-2.80529	-1.28834	NA
ENSG00000157445	CACNA2D3	calcium voltage-gated channel auxiliary subunit alpha2delta 3	-2.80371	-2.28318	0.0543402
ENSG00000156466	GDF6	growth differentiation factor 6	-2.80198	-1.28673	NA
ENSG00000215018	COL28A1	collagen type XXVIII alpha 1 chain	-2.7954	-6.57873	6.7912e-10
ENSG00000222047	C10orf55	chromosome 10 open reading frame 55	-2.78566	-14.998	1.58344e-48
ENSG00000179855	GIPC3	GIPC PDZ domain containing family member 3	-2.78422	-8.52904	4.52018e-16
ENSG00000174326	SLC16A11	solute carrier family 16 member 11	-2.78379	-1.24666	NA
ENSG00000186603	HPDL	4-hydroxyphenylpyruvate dioxygenase like	-2.78175	-4.14919	0.000176401
ENSG00000182272	B4GALNT4	beta-1,4-N-acetyl-galactosaminyltransferase 4	-2.77762	-6.01126	2.09106e-08
ENSG00000112175	BMP5	bone morphogenetic protein 5	-2.77075	-4.66403	1.97314e-05
ENSG00000187753	C9orf153	chromosome 9 open reading frame 153	-2.76435	-1.57571	NA
ENSG00000104967	NOVA2	NOVA alternative splicing regulator 2	-2.76387	-4.39078	6.53139e-05
ENSG00000170961	HAS2	hyaluronan synthase 2	-2.74884	-5.38908	6.10326e-07
ENSG00000168916	ZNF608	zinc finger protein 608	-2.73997	-3.52613	0.00170891
ENSG00000168959	GRM5	glutamate metabotropic receptor 5	-2.72816	-2.26021	0.0572232
ENSG00000140519	RHCG	Rh family C glycoprotein	-2.72795	-2.9251	0.0109085
ENSG00000135097	MSI1	musashi RNA binding protein 1	-2.71656	-9.73336	1.02966e-20
ENSG00000121316	PLBD1	phospholipase B domain containing 1	-2.70772	-11.8681	1.7156e-30
ENSG00000186153	WWOX	WW domain containing oxidoreductase	-2.70725	-8.53082	4.46072e-16
ENSG00000133116	KL	klotho	-2.69669	-1.49806	NA
ENSG00000155816	FMN2	formin 2	-2.68464	-9.54645	5.97299e-20
ENSG00000260941	LINC00622	long intergenic non-protein coding RNA 622	-2.68035	-1.54331	NA
ENSG00000185055	EFCAB10	EF-hand calcium binding domain 10	-2.68031	-6.34209	2.9659e-09
ENSG00000144671	SLC22A14	solute carrier family 22 member 14	-2.6801	-3.26095	0.00402435
ENSG00000100314	CABP7	calcium binding protein 7	-2.67789	-1.18111	NA
ENSG00000171564	FGB	fibrinogen beta chain	-2.67491	-3.00192	0.00874099
ENSG00000100987	VSX1	visual system homeobox 1	-2.67393	-3.11235	0.00632889
ENSG00000225778	PROSER2-AS1	PROSER2 antisense RNA 1	-2.66919	-1.17906	NA
ENSG00000185739	SRL	sarcalumenin	-2.66131	-0.767789	NA
ENSG00000139899	CBLN3	cerebellin 3 precursor	-2.65819	-3.91272	0.000436122
ENSG00000204706	MAMDC2-AS1	MAMDC2 antisense RNA 1	-2.65387	-0.763909	NA
ENSG00000188959	C9orf152	chromosome 9 open reading frame 152	-2.65387	-0.763909	NA
ENSG00000129455	KLK8	kallikrein related peptidase 8	-2.65387	-0.763909	NA
ENSG00000164318	EGFLAM	EGF like, fibronectin type III and laminin G domains	-2.64942	-1.18435	NA
ENSG00000261156	LINC01989	long intergenic non-protein coding RNA 1989	-2.64942	-1.18435	NA
ENSG00000087116	ADAMTS2	ADAM metallopeptidase with thrombospondin type 1 motif 2	-2.64151	-1.76341	NA
ENSG00000165985	C1QL3	complement C1q like 3	-2.63821	-1.84463	NA
ENSG00000246774	COL25A1-DT	COL25A1 divergent transcript	-2.63583	-0.759099	NA
ENSG00000278223	MIR6783	microRNA 6783	-2.63583	-0.759099	NA
ENSG00000144339	TMEFF2	transmembrane protein with EGF like and two follistatin like domains 2	-2.62799	-1.14665	NA
ENSG00000199150	MIRLET7G	microRNA let-7g	-2.62781	-0.819993	NA
ENSG00000248318	LOC101927543	uncharacterized LOC101927543	-2.62781	-0.819993	NA
ENSG00000189129	PLAC9	placenta associated 9	-2.62781	-0.819993	NA
ENSG00000176769	TCERG1L	transcription elongation regulator 1 like	-2.62781	-0.819993	NA
ENSG00000196350	ZNF729	zinc finger protein 729	-2.62781	-0.819993	NA
ENSG00000147117	ZNF157	zinc finger protein 157	-2.62781	-0.819993	NA
ENSG00000104722	NEFM	neurofilament medium	-2.62576	-7.81692	1.22506e-13
ENSG00000239605	STPG4	sperm-tail PG-rich repeat containing 4	-2.62428	-1.15	NA
ENSG00000164761	TNFRSF11B	TNF receptor superfamily member 11b	-2.6214	-2.59615	0.0261189
ENSG00000263753	LINC00667	long intergenic non-protein coding RNA 667	-2.62134	-3.12158	0.00615811
ENSG00000154783	FGD5	FYVE, RhoGEF and PH domain containing 5	-2.62065	-0.751515	NA
ENSG00000113749	HRH2	histamine receptor H2	-2.62065	-0.751515	NA
ENSG00000137310	TCF19	transcription factor 19	-2.62065	-0.751515	NA
ENSG00000183160	TMEM119	transmembrane protein 119	-2.62065	-0.751515	NA
ENSG00000164197	RNF180	ring finger protein 180	-2.61629	-4.83182	9.22235e-06
ENSG00000145642	SHISAL2B	shisa like 2B	-2.61453	-1.05923	NA
ENSG00000230613	HM13-AS1	HM13 antisense RNA 1	-2.61299	-1.83779	NA
ENSG00000277909	SPC25	SPC25 component of NDC80 kinetochore complex	-2.61135	-1.4733	NA
ENSG00000249484	LINC01470	long intergenic non-protein coding RNA 1470	-2.60996	-0.741987	NA
ENSG00000171115	GIMAP8	GTPase, IMAP family member 8	-2.60996	-0.741987	NA
ENSG00000207493	SNORA46	small nucleolar RNA, H/ACA box 46	-2.60996	-0.741987	NA
ENSG00000134874	DZIP1	DAZ interacting zinc finger protein 1	-2.6086	-5.39603	5.88904e-07
ENSG00000169418	NPR1	natriuretic peptide receptor 1	-2.60579	-6.70757	2.95066e-10
ENSG00000231437	LINC01750	long intergenic non-protein coding RNA 1750	-2.60233	-0.806563	NA
ENSG00000138075	ABCG5	ATP binding cassette subfamily G member 5	-2.60233	-0.806563	NA
ENSG00000188817	SNTN	sentan, cilia apical structure protein	-2.60233	-0.806563	NA
ENSG00000264119	MIR4795	microRNA 4795	-2.60233	-0.806563	NA
ENSG00000184226	PCDH9	protocadherin 9	-2.60233	-0.806563	NA
ENSG00000006210	CX3CL1	C-X3-C motif chemokine ligand 1	-2.60233	-0.806563	NA
ENSG00000185862	EVI2B	ecotropic viral integration site 2B	-2.60233	-0.806563	NA
ENSG00000187013	C17orf82	chromosome 17 open reading frame 82	-2.60233	-0.806563	NA
ENSG00000207997	MIR644A	microRNA 644a	-2.60233	-0.806563	NA
ENSG00000129988	LBP	lipopolysaccharide binding protein	-2.60233	-0.806563	NA
ENSG00000154646	TMPRSS15	transmembrane serine protease 15	-2.60233	-0.806563	NA
ENSG00000231216	GS1-600G8.3	unknown transcript	-2.60233	-0.806563	NA
ENSG00000224209	LINC00466	long intergenic non-protein coding RNA 466	-2.6005	-2.91149	0.0113292
ENSG00000207750	MIR553	microRNA 553	-2.59473	-0.80255	NA
ENSG00000156096	UGT2B4	UDP glucuronosyltransferase family 2 member B4	-2.59473	-0.80255	NA
ENSG00000183801	OLFML1	olfactomedin like 1	-2.59473	-0.80255	NA
ENSG00000255986	MT1JP	metallothionein 1J, pseudogene	-2.59473	-0.80255	NA
ENSG00000131037	EPS8L1	EPS8 like 1	-2.58757	-4.52483	3.66315e-05
ENSG00000118004	COLEC11	collectin subfamily member 11	-2.5867	-0.730731	NA
ENSG00000011677	GABRA3	gamma-aminobutyric acid type A receptor alpha3 subunit	-2.58314	-0.662786	NA
ENSG00000184261	KCNK12	potassium two pore domain channel subfamily K member 12	-2.57573	-0.725179	NA
ENSG00000157005	SST	somatostatin	-2.57573	-0.725179	NA
ENSG00000164900	GBX1	gastrulation brain homeobox 1	-2.57573	-0.725179	NA
ENSG00000131773	KHDRBS3	KH RNA binding domain containing, signal transduction associated 3	-2.57573	-0.725179	NA
ENSG00000224714	LINC02671	long intergenic non-protein coding RNA 2671	-2.57573	-0.725179	NA
ENSG00000276240	OR4E1	olfactory receptor family 4 subfamily E member 1 (gene/pseudogene)	-2.57573	-0.725179	NA
ENSG00000228422	LINC00687	long intergenic non-protein coding RNA 687	-2.57573	-0.725179	NA
ENSG00000224397	SMIM25	small integral membrane protein 25	-2.57573	-0.725179	NA
ENSG00000281930	SMIM10L1	small integral membrane protein 10 like 1	-2.57573	-0.725179	NA
ENSG00000224398	CSNK2B	casein kinase 2 beta	-2.57573	-0.725179	NA
ENSG00000164627	KIF6	kinesin family member 6	-2.57474	-5.03326	3.57864e-06
ENSG00000229205	LINC00200	long intergenic non-protein coding RNA 200	-2.56788	-0.725338	NA
ENSG00000215196	BASP1-AS1	BASP1 antisense RNA 1	-2.56679	-2.7265	0.0187446
ENSG00000134962	KLB	klotho beta	-2.56096	-16.7728	1.20318e-60
ENSG00000237125	HAND2-AS1	HAND2 antisense RNA 1	-2.5599	-0.717493	NA
ENSG00000262099	DHX33-DT	DHX33 divergent transcript	-2.5599	-0.717493	NA
ENSG00000144355	DLX1	distal-less homeobox 1	-2.55914	-4.33425	8.31009e-05
ENSG00000176381	PRR18	proline rich 18	-2.55642	-2.90052	0.0116781
ENSG00000128276	RFPL3	ret finger protein like 3	-2.5509	-0.64838	NA
ENSG00000162881	OXER1	oxoeicosanoid receptor 1	-2.54665	-3.04642	0.00770836
ENSG00000186205	MARC1	mitochondrial amidoxime reducing component 1	-2.54534	-12.4189	2.3799e-33
ENSG00000229544	NKX1-2	NK1 homeobox 2	-2.53986	-4.33684	8.21611e-05
ENSG00000083807	SLC27A5	solute carrier family 27 member 5	-2.52839	-3.86876	0.00051352
ENSG00000108602	ALDH3A1	aldehyde dehydrogenase 3 family member A1	-2.52332	-6.07078	1.49584e-08
ENSG00000138829	FBN2	fibrillin 2	-2.506	-2.23307	0.0607972
ENSG00000250073	LOC101929340	uncharacterized LOC101929340	-2.49399	-2.64784	0.022916
ENSG00000167552	TUBA1A	tubulin alpha 1a	-2.48593	-15.8468	3.73488e-54
ENSG00000106236	NPTX2	neuronal pentraxin 2	-2.4857	-5.60057	2.03922e-07
ENSG00000118194	TNNT2	troponin T2, cardiac type	-2.48041	-2.41182	0.040717
ENSG00000163687	DNASE1L3	deoxyribonuclease 1 like 3	-2.46887	-1.05034	NA
ENSG00000233251	LOC100129434	uncharacterized LOC100129434	-2.46887	-1.05095	NA
ENSG00000283525	LOC105372412	phospholipase A2 inhibitor and Ly6/PLAUR domain-containing protein-like	-2.46466	-1.05743	NA
ENSG00000200354	SNORA71D	small nucleolar RNA, H/ACA box 71D	-2.46052	-1.0459	NA
ENSG00000103355	PRSS33	serine protease 33	-2.45052	-1.052	NA
ENSG00000269289	LOC100505851	uncharacterized LOC100505851	-2.45052	-1.04816	NA
ENSG00000119411	BSPRY	B-box and SPRY domain containing	-2.44629	-12.3778	3.91294e-33
ENSG00000152661	GJA1	gap junction protein alpha 1	-2.43154	-3.23816	0.00431108
ENSG00000282608	ADORA3	adenosine A3 receptor	-2.42522	-0.93699	NA
ENSG00000137285	TUBB2B	tubulin beta 2B class IIb	-2.41603	-11.6682	1.65475e-29
ENSG00000137727	ARHGAP20	Rho GTPase activating protein 20	-2.40904	-4.85996	8.10909e-06
ENSG00000255571	MIR9-3HG	MIR9-3 host gene	-2.40889	-6.58823	6.3956e-10
ENSG00000004776	HSPB6	heat shock protein family B (small) member 6	-2.38698	-2.82167	0.014531
ENSG00000137571	SLCO5A1	solute carrier organic anion transporter family member 5A1	-2.36619	-5.77797	7.75791e-08
ENSG00000095932	SMIM24	small integral membrane protein 24	-2.36601	-2.28469	0.0541609
ENSG00000165168	CYBB	cytochrome b-245 beta chain	-2.36088	-4.00816	0.000305075
ENSG00000166501	PRKCB	protein kinase C beta	-2.36021	-1.76887	0.151777
ENSG00000056487	PHF21B	PHD finger protein 21B	-2.35898	-5.68225	1.31073e-07
ENSG00000129991	TNNI3	troponin I3, cardiac type	-2.35703	-4.33879	8.14969e-05
ENSG00000173557	FAM166C	family with sequence similarity 166 member C	-2.35359	-1.48307	NA
ENSG00000241933	DENND6A-DT	DENND6A divergent transcript	-2.34009	-1.5381	NA
ENSG00000081479	LRP2	LDL receptor related protein 2	-2.33851	-1.22209	NA
ENSG00000266835	GAPLINC	gastric adenocarcinoma associated, positive CD44 regulator, long intergenic non-coding RNA	-2.33834	-1.27116	NA
ENSG00000182508	LHFPL1	LHFPL tetraspan subfamily member 1	-2.32412	-1.29158	NA
ENSG00000259023	LINC00524	long intergenic non-protein coding RNA 524	-2.32398	-1.27531	NA
ENSG00000168658	VWA3B	von Willebrand factor A domain containing 3B	-2.31341	-1.28064	NA
ENSG00000176092	CRYBG2	crystallin beta-gamma domain containing 2	-2.30298	-3.77446	0.000723318
ENSG00000230082	PRRT3-AS1	PRRT3 antisense RNA 1	-2.30057	-4.68659	1.78556e-05
ENSG00000158270	COLEC12	collectin subfamily member 12	-2.28803	-1.95352	0.10749
ENSG00000185811	IKZF1	IKAROS family zinc finger 1	-2.28626	-2.18687	0.0671649
ENSG00000277586	NEFL	neurofilament light	-2.28412	-8.18026	7.52666e-15
ENSG00000164093	PITX2	paired like homeodomain 2	-2.2733	-7.25241	7.52136e-12
ENSG00000172985	SH3RF3	SH3 domain containing ring finger 3	-2.27176	-6.18866	7.49095e-09
ENSG00000224090	LOC100129175	uncharacterized LOC100129175	-2.2716	-0.569321	NA
ENSG00000163515	RETNLB	resistin like beta	-2.2716	-0.569321	NA
ENSG00000249201	CTD-3080P12.3	uncharacterized LOC101928857	-2.2716	-0.569321	NA
ENSG00000249167	SEMA6A-AS2	SEMA6A antisense RNA 2	-2.2716	-0.569321	NA
ENSG00000105610	KLF1	Kruppel like factor 1	-2.2716	-0.569321	NA
ENSG00000237452	BHMG1	basic helix-loop-helix and HMG-box containing 1	-2.2716	-0.569321	NA
ENSG00000112320	SOBP	sine oculis binding protein homolog	-2.26819	-5.93644	3.17573e-08
ENSG00000141433	ADCYAP1	adenylate cyclase activating polypeptide 1	-2.26183	-1.46947	NA
ENSG00000172575	RASGRP1	RAS guanyl releasing protein 1	-2.25641	-4.70822	1.62185e-05
ENSG00000207923	MIR559	microRNA 559	-2.25269	-0.91798	NA
ENSG00000180438	TPRXL	tetrapeptide repeat homeobox like	-2.25265	-0.921784	NA
ENSG00000150893	FREM2	FRAS1 related extracellular matrix 2	-2.25103	-15.2649	2.90501e-50
ENSG00000121895	TMEM156	transmembrane protein 156	-2.2504	-14.5654	8.98389e-46
ENSG00000206828	RNVU1-30	RNA, variant U1 small nuclear 30	-2.24841	-1.81366	0.139842
ENSG00000162882	HAAO	3-hydroxyanthranilate 3,4-dioxygenase	-2.24803	-3.61823	0.00124841
ENSG00000274392	C2orf27A	chromosome 2 open reading frame 27A	-2.24783	-0.919044	NA
ENSG00000027869	SH2D2A	SH2 domain containing 2A	-2.24657	-2.11541	0.0779111
ENSG00000273111	LYPD4	LY6/PLAUR domain containing 4	-2.24146	-0.851305	NA
ENSG00000229727	LOC100506274	uncharacterized LOC100506274	-2.23769	-0.574618	NA
ENSG00000232991	GACAT1	gastric cancer associated transcript 1	-2.23769	-0.574618	NA
ENSG00000271852	SNORD11B	small nucleolar RNA, C/D box 11B	-2.23769	-0.574618	NA
ENSG00000163825	RTP3	receptor transporter protein 3	-2.23769	-0.574618	NA
ENSG00000207756	MIR580	microRNA 580	-2.23769	-0.574618	NA
ENSG00000147647	DPYS	dihydropyrimidinase	-2.23769	-0.574618	NA
ENSG00000122756	CNTFR	ciliary neurotrophic factor receptor	-2.23769	-0.574618	NA
ENSG00000207971	MIR125B1	microRNA 125b-1	-2.23769	-0.574618	NA
ENSG00000181518	OR8D4	olfactory receptor family 8 subfamily D member 4	-2.23769	-0.574618	NA
ENSG00000170423	KRT78	keratin 78	-2.23769	-0.574618	NA
ENSG00000259163	LOC101928909	uncharacterized LOC101928909	-2.23769	-0.574618	NA
ENSG00000141194	OR4D1	olfactory receptor family 4 subfamily D member 1	-2.23769	-0.574618	NA
ENSG00000129450	SIGLEC9	sialic acid binding Ig like lectin 9	-2.23632	-0.909243	NA
ENSG00000104381	GDAP1	ganglioside induced differentiation associated protein 1	-2.23613	-13.6456	3.27104e-40
ENSG00000117322	CR2	complement C3d receptor 2	-2.23541	-4.97549	4.71061e-06
ENSG00000285873	LOC105376845	uncharacterized LOC105376845	-2.23144	-0.913305	NA
ENSG00000246130	LOC286059	TNF receptor superfamily member 10d pseudogene	-2.23144	-0.913305	NA
ENSG00000184113	CLDN5	claudin 5	-2.23144	-0.913933	NA
ENSG00000180988	OR52N2	olfactory receptor family 52 subfamily N member 2	-2.23144	-0.917204	NA
ENSG00000153822	KCNJ16	potassium inwardly rectifying channel subfamily J member 16	-2.23144	-0.917204	NA
ENSG00000239205	LINC02023	long intergenic non-protein coding RNA 2023	-2.22772	-0.570386	NA
ENSG00000207263	SNORD116-16	small nucleolar RNA, C/D box 116-16	-2.22772	-0.570386	NA
ENSG00000174231	PRPF8	pre-mRNA processing factor 8	-2.22772	-0.570386	NA
ENSG00000270647	TAF15	TATA-box binding protein associated factor 15	-2.22772	-0.570386	NA
ENSG00000131142	CCL25	C-C motif chemokine ligand 25	-2.22772	-0.570386	NA
ENSG00000244752	CRYBB2	crystallin beta B2	-2.22772	-0.570386	NA
ENSG00000230317	LINC01284	long intergenic non-protein coding RNA 1284	-2.22772	-0.570386	NA
ENSG00000168421	RHOH	ras homolog family member H	-2.22657	-0.903706	NA
ENSG00000225676	LOC105372988	uncharacterized LOC105372988	-2.22657	-0.903706	NA
ENSG00000146094	DOK3	docking protein 3	-2.22654	-4.92572	5.95684e-06
ENSG00000283611	TMEM274P	transmembrane protein 274, pseudogene	-2.22454	-0.828906	NA
ENSG00000187672	ERC2	ELKS/RAB6-interacting/CAST family member 2	-2.22295	-5.47716	3.89199e-07
ENSG00000257279	LOC100506551	uncharacterized LOC100506551	-2.21975	-0.889245	NA
ENSG00000145808	ADAMTS19	ADAM metallopeptidase with thrombospondin type 1 motif 19	-2.2165	-2.82853	0.0142585
ENSG00000245719	LOC101929076	uncharacterized LOC101929076	-2.21487	-0.89642	NA
ENSG00000147465	STAR	steroidogenic acute regulatory protein	-2.20996	-0.897499	NA
ENSG00000182223	ZAR1	zygote arrest 1	-2.20994	-0.894251	NA
ENSG00000182107	TMEM30B	transmembrane protein 30B	-2.2089	-8.55713	3.58954e-16
ENSG00000182866	LCK	LCK proto-oncogene, Src family tyrosine kinase	-2.20488	-0.881563	NA
ENSG00000101280	ANGPT4	angiopoietin 4	-2.20488	-0.881563	NA
ENSG00000224445	LINC01708	long intergenic non-protein coding RNA 1708	-2.20356	-0.560139	NA
ENSG00000121570	DPPA4	developmental pluripotency associated 4	-2.20356	-0.560139	NA
ENSG00000205359	SLCO6A1	solute carrier organic anion transporter family member 6A1	-2.20356	-0.560139	NA
ENSG00000255804	OR6J1	olfactory receptor family 6 subfamily J member 1 (gene/pseudogene)	-2.20356	-0.560139	NA
ENSG00000258390	LINC02318	long intergenic non-protein coding RNA 2318	-2.20356	-0.560139	NA
ENSG00000260926	LOC105370791	uncharacterized LOC105370791	-2.20356	-0.560139	NA
ENSG00000226746	SMCR5	Smith-Magenis syndrome chromosome region, candidate 5	-2.20356	-0.560139	NA
ENSG00000102010	BMX	BMX non-receptor tyrosine kinase	-2.20356	-0.560139	NA
ENSG00000242732	RTL5	retrotransposon Gag like 5	-2.20356	-0.560139	NA
ENSG00000223481	TAP2	transporter 2, ATP binding cassette subfamily B member	-2.20356	-0.560139	NA
ENSG00000073861	TBX21	T-box transcription factor 21	-2.20151	-1.18061	NA
ENSG00000100206	DMC1	DNA meiotic recombinase 1	-2.19786	-5.19935	1.59748e-06
ENSG00000087250	MT3	metallothionein 3	-2.19367	-1.18547	NA
ENSG00000168509	HJV	hemojuvelin BMP co-receptor	-2.19331	-0.606751	NA
ENSG00000273129	PACERR	PTGS2 antisense NFKB1 complex-mediated expression regulator RNA	-2.19331	-0.606751	NA
ENSG00000205847	OR7E91P	olfactory receptor family 7 subfamily E member 91 pseudogene	-2.19331	-0.606751	NA
ENSG00000163012	ZSWIM2	zinc finger SWIM-type containing 2	-2.19331	-0.606751	NA
ENSG00000268324	LRRC2-AS1	LRRC2 antisense RNA 1	-2.19331	-0.606751	NA
ENSG00000114349	GNAT1	G protein subunit alpha transducin 1	-2.19331	-0.606751	NA
ENSG00000145826	LECT2	leukocyte cell derived chemotaxin 2	-2.19331	-0.606751	NA
ENSG00000113327	GABRG2	gamma-aminobutyric acid type A receptor gamma2 subunit	-2.19331	-0.606751	NA
ENSG00000205177	C11orf91	chromosome 11 open reading frame 91	-2.19331	-0.606751	NA
ENSG00000066336	SPI1	Spi-1 proto-oncogene	-2.19331	-0.606751	NA
ENSG00000183134	PTGDR2	prostaglandin D2 receptor 2	-2.19331	-0.606751	NA
ENSG00000245832	MIR4300HG	MIR4300 host gene	-2.19331	-0.606751	NA
ENSG00000198851	CD3E	CD3e molecule	-2.19331	-0.606751	NA
ENSG00000173157	ADAMTS20	ADAM metallopeptidase with thrombospondin type 1 motif 20	-2.19331	-0.606751	NA
ENSG00000207719	MIR623	microRNA 623	-2.19331	-0.606751	NA
ENSG00000207952	MIR624	microRNA 624	-2.19331	-0.606751	NA
ENSG00000206072	SERPINB11	serpin family B member 11 (gene/pseudogene)	-2.19331	-0.606751	NA
ENSG00000265390	MIR4999	microRNA 4999	-2.19331	-0.606751	NA
ENSG00000185385	OR7A17	olfactory receptor family 7 subfamily A member 17	-2.19331	-0.606751	NA
ENSG00000174521	TTC9B	tetratricopeptide repeat domain 9B	-2.19331	-0.606751	NA
ENSG00000127325	BEST3	bestrophin 3	-2.18523	-4.59283	2.70955e-05
ENSG00000226167	AP4B1-AS1	AP4B1 antisense RNA 1	-2.18309	-0.551576	NA
ENSG00000163823	CCR1	C-C motif chemokine receptor 1	-2.18309	-0.551576	NA
ENSG00000257259	LINC02388	long intergenic non-protein coding RNA 2388	-2.18309	-0.551576	NA
ENSG00000257083	LOC102724421	uncharacterized LOC102724421	-2.18309	-0.551576	NA
ENSG00000236581	STARD13-AS	STARD13 antisense RNA	-2.18309	-0.551576	NA
ENSG00000133107	TRPC4	transient receptor potential cation channel subfamily C member 4	-2.18309	-0.551576	NA
ENSG00000271776	LOC780529	uncharacterized LOC780529	-2.18309	-0.551576	NA
ENSG00000102539	MLNR	motilin receptor	-2.1806	-1.42714	NA
ENSG00000156006	NAT2	N-acetyltransferase 2	-2.17372	-1.38545	NA
ENSG00000116783	TNNI3K	TNNI3 interacting kinase	-2.1686	-0.542677	NA
ENSG00000143768	LEFTY2	left-right determination factor 2	-2.1686	-0.542677	NA
ENSG00000186334	SLC36A3	solute carrier family 36 member 3	-2.1686	-0.542677	NA
ENSG00000225725	FAM66E	family with sequence similarity 66 member E	-2.1686	-0.542677	NA
ENSG00000164929	BAALC	BAALC binder of MAP3K1 and KLF4	-2.1686	-0.542677	NA
ENSG00000176160	HSF5	heat shock transcription factor 5	-2.1686	-0.542677	NA
ENSG00000187800	PEAR1	platelet endothelial aggregation receptor 1	-2.16424	-4.96504	4.96147e-06
ENSG00000162631	NTNG1	netrin G1	-2.15818	-0.541192	NA
ENSG00000112077	RHAG	Rh associated glycoprotein	-2.15818	-0.541192	NA
ENSG00000255133	LINC02721	long intergenic non-protein coding RNA 2721	-2.15818	-0.541192	NA
ENSG00000206150	RNASE13	ribonuclease A family member 13 (inactive)	-2.15818	-0.541192	NA
ENSG00000258733	LINC02328	long intergenic non-protein coding RNA 2328	-2.15818	-0.541192	NA
ENSG00000185518	SV2B	synaptic vesicle glycoprotein 2B	-2.15818	-0.541192	NA
ENSG00000070915	SLC12A3	solute carrier family 12 member 3	-2.15818	-0.541192	NA
ENSG00000258779	LINC01568	long intergenic non-protein coding RNA 1568	-2.15818	-0.541192	NA
ENSG00000062524	LTK	leukocyte receptor tyrosine kinase	-2.15011	-3.01689	0.00838168
ENSG00000281202	LINC01097	long intergenic non-protein coding RNA 1097	-2.14766	-0.537263	NA
ENSG00000138650	PCDH10	protocadherin 10	-2.14766	-0.537263	NA
ENSG00000214360	EFCAB9	EF-hand calcium binding domain 9	-2.14766	-0.537263	NA
ENSG00000124701	APOBEC2	apolipoprotein B mRNA editing enzyme catalytic subunit 2	-2.14766	-0.537263	NA
ENSG00000175445	LPL	lipoprotein lipase	-2.14766	-0.537263	NA
ENSG00000177291	GJD4	gap junction protein delta 4	-2.14766	-0.537263	NA
ENSG00000075891	PAX2	paired box 2	-2.14766	-0.537263	NA
ENSG00000283429	MIR1244-3	microRNA 1244-3	-2.14766	-0.537263	NA
ENSG00000258551	CRAT37	cervical cancer-associated transcript 37	-2.14766	-0.537263	NA
ENSG00000166509	CLEC3A	C-type lectin domain family 3 member A	-2.14766	-0.537263	NA
ENSG00000099399	MAGEB2	MAGE family member B2	-2.14766	-0.537263	NA
ENSG00000175985	PLEKHD1	pleckstrin homology and coiled-coil domain containing D1	-2.14594	-4.02547	0.000285226
ENSG00000074527	NTN4	netrin 4	-2.14551	-13.6802	2.05458e-40
ENSG00000121454	LHX4	LIM homeobox 4	-2.14502	-3.75965	0.000760483
ENSG00000172478	MAB21L4	mab-21 like 4	-2.14195	-1.77945	0.148887
ENSG00000124882	EREG	epiregulin	-2.14173	-18.2894	4.59993e-72
ENSG00000117400	MPL	MPL proto-oncogene, thrombopoietin receptor	-2.13709	-0.534533	NA
ENSG00000170178	HOXD12	homeobox D12	-2.13709	-0.534533	NA
ENSG00000276903	H2AC16	H2A clustered histone 16	-2.13709	-0.534533	NA
ENSG00000258609	LINC-ROR	long intergenic non-protein coding RNA, regulator of reprogramming	-2.13709	-0.534533	NA
ENSG00000266278	LINC01910	long intergenic non-protein coding RNA 1910	-2.13709	-0.534533	NA
ENSG00000168913	ENHO	energy homeostasis associated	-2.1363	-5.23374	1.34601e-06
ENSG00000106689	LHX2	LIM homeobox 2	-2.13333	-7.66401	3.88062e-13
ENSG00000183770	FOXL2	forkhead box L2	-2.12888	-2.96232	0.0098213
ENSG00000165124	SVEP1	sushi, von Willebrand factor type A, EGF and pentraxin domain containing 1	-2.12462	-3.07852	0.00701849
ENSG00000168124	OR1F1	olfactory receptor family 1 subfamily F member 1	-2.12181	-2.18264	0.0677157
ENSG00000092853	CLSPN	claspin	-2.11794	-15.2611	3.03612e-50
ENSG00000139915	MDGA2	MAM domain containing glycosylphosphatidylinositol anchor 2	-2.10668	-2.64077	0.0233319
ENSG00000196628	TCF4	transcription factor 4	-2.09953	-3.51418	0.00177586
ENSG00000164694	FNDC1	fibronectin type III domain containing 1	-2.0965	-3.18439	0.00508118
ENSG00000125850	OVOL2	ovo like zinc finger 2	-2.09019	-3.57765	0.00143439
ENSG00000203581	OR1F2P	olfactory receptor family 1 subfamily F member 2 pseudogene	-2.08787	-1.25218	NA
ENSG00000101306	MYLK2	myosin light chain kinase 2	-2.0853	-1.36114	NA
ENSG00000198711	SSBP3-AS1	SSBP3 antisense RNA 1	-2.08529	-1.84519	0.131986
ENSG00000135447	PPP1R1A	protein phosphatase 1 regulatory inhibitor subunit 1A	-2.08426	-2.39961	0.0418813
ENSG00000207870	MIR221	microRNA 221	-2.08296	-1.98814	0.100453
ENSG00000278771	RN7SL3	RNA component of signal recognition particle 7SL3	-2.08293	-3.04286	0.00779108
ENSG00000261949	GFY	golgi associated olfactory signaling regulator	-2.08252	-1.55552	NA
ENSG00000266709	MGC12916	uncharacterized protein MGC12916	-2.08215	-1.23411	NA
ENSG00000199094	MIR30C2	microRNA 30c-2	-2.07946	-1.2972	NA
ENSG00000198944	SOWAHA	sosondowah ankyrin repeat domain family member A	-2.07741	-1.85757	0.128907
ENSG00000255622	PCDHB17P	protocadherin beta 17 pseudogene	-2.07639	-2.72768	0.0186889
ENSG00000204131	NHSL2	NHS like 2	-2.07493	-2.4807	0.034656
ENSG00000123700	KCNJ2	potassium inwardly rectifying channel subfamily J member 2	-2.07203	-1.87481	0.124687
ENSG00000159958	TNFRSF13C	TNF receptor superfamily member 13C	-2.07022	-4.94519	5.44655e-06
ENSG00000163376	KBTBD8	kelch repeat and BTB domain containing 8	-2.0696	-3.5593	0.00152638
ENSG00000261115	TMEM178B	transmembrane protein 178B	-2.06918	-3.59331	0.00135971
ENSG00000240288	GHRLOS	ghrelin opposite strand/antisense RNA	-2.06744	-3.30662	0.00347654
ENSG00000260266	PPIAP46	peptidylprolyl isomerase A pseudogene 46	-2.06422	-1.06252	NA
ENSG00000174004	NRROS	negative regulator of reactive oxygen species	-2.05736	-1.30495	NA
ENSG00000182902	SLC25A18	solute carrier family 25 member 18	-2.05504	-1.08711	NA
ENSG00000145832	SLC25A48	solute carrier family 25 member 48	-2.0546	-1.65859	0.184136
ENSG00000123119	NECAB1	N-terminal EF-hand calcium binding protein 1	-2.05199	-1.07769	NA
ENSG00000267272	LINC01140	long intergenic non-protein coding RNA 1140	-2.05074	-4.35226	7.68566e-05
ENSG00000149418	ST14	suppression of tumorigenicity 14	-2.04716	-6.65176	4.22767e-10
ENSG00000206140	TMEM191C	transmembrane protein 191C	-2.04095	-1.04098	NA
ENSG00000138271	GPR87	G protein-coupled receptor 87	-2.03426	-3.95533	0.000371667
ENSG00000100626	GALNT16	polypeptide N-acetylgalactosaminyltransferase 16	-2.0334	-7.65061	4.27558e-13
ENSG00000088726	TMEM40	transmembrane protein 40	-2.03172	-7.68698	3.27281e-13
ENSG00000164076	CAMKV	CaM kinase like vesicle associated	-2.02698	-2.69744	0.0202113
ENSG00000115009	CCL20	C-C motif chemokine ligand 20	-2.02655	-5.61627	1.87592e-07
ENSG00000278570	NR2E3	nuclear receptor subfamily 2 group E member 3	-2.02529	-1.42221	NA
ENSG00000178403	NEUROG2	neurogenin 2	-2.02217	-2.65634	0.0224722
ENSG00000164687	FABP5	fatty acid binding protein 5	-2.0202	-11.3741	4.6531e-28
ENSG00000058404	CAMK2B	calcium/calmodulin dependent protein kinase II beta	-2.01902	-4.44597	5.1784e-05
ENSG00000169064	ZBBX	zinc finger B-box domain containing	-2.01325	-3.25449	0.00410583
ENSG00000166596	CFAP52	cilia and flagella associated protein 52	-2.01322	-1.62752	0.193905
ENSG00000156076	WIF1	WNT inhibitory factor 1	-2.01048	-2.52695	0.0309737
ENSG00000135747	ZNF670-ZNF695	ZNF670-ZNF695 readthrough (NMD candidate)	-2.00849	-1.79725	0.144138
ENSG00000188051	TMEM221	transmembrane protein 221	-2.00484	-0.724902	NA
ENSG00000225748	PRRC2A	proline rich coiled-coil 2A	-2.00479	-0.728079	NA
ENSG00000125266	EFNB2	ephrin B2	-1.99906	-3.79783	0.000667068
ENSG00000118513	MYB	MYB proto-oncogene, transcription factor	-1.99615	-4.52739	3.62196e-05
ENSG00000109321	AREG	amphiregulin	-1.99512	-15.9935	3.9166e-55
ENSG00000108932	SLC16A6	solute carrier family 16 member 6	-1.98912	-6.25398	5.05604e-09
ENSG00000227825	SLC9A7P1	solute carrier family 9 member 7 pseudogene 1	-1.98774	-4.06395	0.000246843
ENSG00000212232	SNORD17	small nucleolar RNA, C/D box 17	-1.98566	-1.92025	0.114306
ENSG00000136928	GABBR2	gamma-aminobutyric acid type B receptor subunit 2	-1.98498	-1.51416	0.231904
ENSG00000142959	BEST4	bestrophin 4	-1.98443	-3.81562	0.000625463
ENSG00000151572	ANO4	anoctamin 4	-1.98153	-4.63879	2.21179e-05
ENSG00000224910	LINC01766	long intergenic non-protein coding RNA 1766	-1.97878	-0.765496	NA
ENSG00000197520	FAM177B	family with sequence similarity 177 member B	-1.97876	-0.768705	NA
ENSG00000225526	MKRN2OS	MKRN2 opposite strand	-1.97762	-3.95687	0.000369636
ENSG00000188517	COL25A1	collagen type XXV alpha 1 chain	-1.9769	-2.98489	0.00920375
ENSG00000107099	DOCK8	dedicator of cytokinesis 8	-1.97595	-8.4091	1.20034e-15
ENSG00000184254	ALDH1A3	aldehyde dehydrogenase 1 family member A3	-1.97387	-17.6542	3.73991e-67
ENSG00000178055	PRSS42P	serine protease 42, pseudogene	-1.97336	-2.09172	0.0815868
ENSG00000236289	GACAT3	gastric cancer associated transcript 3	-1.973	-0.761831	NA
ENSG00000115523	GNLY	granulysin	-1.973	-0.761831	NA
ENSG00000280618	CYFIP1	cytoplasmic FMR1 interacting protein 1	-1.973	-0.762449	NA
ENSG00000130720	FIBCD1	fibrinogen C domain containing 1	-1.97257	-2.99179	0.00901418
ENSG00000226887	ERVMER34-1	endogenous retrovirus group MER34 member 1, envelope	-1.97069	-12.5058	8.25788e-34
ENSG00000146122	DAAM2	dishevelled associated activator of morphogenesis 2	-1.96806	-5.4677	4.08787e-07
ENSG00000092051	JPH4	junctophilin 4	-1.96724	-0.705485	NA
ENSG00000143107	FNDC7	fibronectin type III domain containing 7	-1.96588	-1.21991	NA
ENSG00000131849	ZNF132	zinc finger protein 132	-1.96493	-0.697911	NA
ENSG00000205038	PKHD1L1	PKHD1 like 1	-1.96354	-5.11343	2.44059e-06
ENSG00000169760	NLGN1	neuroligin 1	-1.96323	-1.69865	0.172076
ENSG00000077942	FBLN1	fibulin 1	-1.96093	-9.73623	1.00423e-20
ENSG00000223478	LOC100506100	uncharacterized LOC100506100	-1.96035	-10.6392	1.21963e-24
ENSG00000181847	TIGIT	T cell immunoreceptor with Ig and ITIM domains	-1.95915	-0.75259	NA
ENSG00000275036	MIR8086	microRNA 8086	-1.95915	-0.75259	NA
ENSG00000260071	LOC101927026	uncharacterized LOC101927026	-1.95915	-0.75259	NA
ENSG00000225235	INTS6L-AS1	INTS6L antisense RNA 1	-1.95914	-0.7488	NA
ENSG00000198890	PRMT6	protein arginine methyltransferase 6	-1.95354	-10.0043	7.49535e-22
ENSG00000179902	C1orf194	chromosome 1 open reading frame 194	-1.95333	-0.755292	NA
ENSG00000188501	LCTL	lactase like	-1.94737	-0.743303	NA
ENSG00000237344	PBX2	PBX homeobox 2	-1.94737	-0.742691	NA
ENSG00000257084	MIR200CHG	MIR200C and MIR141 host gene	-1.94564	-3.83045	0.000592309
ENSG00000115361	ACADL	acyl-CoA dehydrogenase long chain	-1.94346	-2.8661	0.0128371
ENSG00000197408	CYP2B6	cytochrome P450 family 2 subfamily B member 6	-1.94081	-0.686136	NA
ENSG00000280278	FLJ30679	uncharacterized protein FLJ30679	-1.93987	-2.6187	0.0246683
ENSG00000121005	CRISPLD1	cysteine rich secretory protein LCCL domain containing 1	-1.93981	-10.7343	4.61491e-25
ENSG00000153898	MCOLN2	mucolipin 2	-1.9374	-9.29616	5.87338e-19
ENSG00000185760	KCNQ5	potassium voltage-gated channel subfamily Q member 5	-1.93511	-7.99348	3.19583e-14
ENSG00000258955	LINC00519	long intergenic non-protein coding RNA 519	-1.93289	-0.980934	NA
ENSG00000226913	BSN-DT	BSN divergent transcript	-1.93275	-3.73004	0.000846626
ENSG00000214336	FOXI3	forkhead box I3	-1.93252	-0.692068	NA
ENSG00000263945	MIR548Y	microRNA 548y	-1.93228	-0.988448	NA
ENSG00000177875	CCDC184	coiled-coil domain containing 184	-1.92999	-1.8265	0.136725
ENSG00000119714	GPR68	G protein-coupled receptor 68	-1.92792	-2.06496	0.0861582
ENSG00000134058	CDK7	cyclin dependent kinase 7	-1.92642	-0.689071	NA
ENSG00000204950	LRRC10B	leucine rich repeat containing 10B	-1.92642	-0.689071	NA
ENSG00000223573	TINCR	TINCR ubiquitin domain containing	-1.92574	-1.68699	0.175432
ENSG00000176826	FKBP9P1	FKBP prolyl isomerase 9 pseudogene 1	-1.92555	-4.16284	0.000166806
ENSG00000188761	BCL2L15	BCL2 like 15	-1.9238	-1.68718	0.175398
ENSG00000222019	URAHP	urate (hydroxyiso-) hydrolase, pseudogene	-1.92309	-3.73106	0.000843711
ENSG00000267039	LOC105372069	uncharacterized LOC105372069	-1.92009	-0.676049	NA
ENSG00000142149	HUNK	hormonally up-regulated Neu-associated kinase	-1.91598	-2.60276	0.0256935
ENSG00000173068	BNC2	basonuclin 2	-1.91159	-2.9155	0.0112075
ENSG00000136383	ALPK3	alpha kinase 3	-1.90898	-3.92763	0.00041251
ENSG00000185156	MFSD6L	major facilitator superfamily domain containing 6 like	-1.90254	-1.32416	NA
ENSG00000010671	BTK	Bruton tyrosine kinase	-1.89902	-1.50517	NA
ENSG00000085840	ORC1	origin recognition complex subunit 1	-1.89777	-13.1759	1.71725e-37
ENSG00000203943	SAMD13	sterile alpha motif domain containing 13	-1.89587	-4.05126	0.000259258
ENSG00000238795	SCARNA12	small Cajal body-specific RNA 12	-1.89225	-1.50517	NA
ENSG00000170801	HTRA3	HtrA serine peptidase 3	-1.89106	-4.05033	0.000260025
ENSG00000273274	ZBTB8B	zinc finger and BTB domain containing 8B	-1.89098	-6.95499	5.82698e-11
ENSG00000120332	TNN	tenascin N	-1.89071	-1.18165	NA
ENSG00000136367	ZFHX2	zinc finger homeobox 2	-1.88849	-4.18654	0.000151467
ENSG00000113389	NPR3	natriuretic peptide receptor 3	-1.88723	-11.6063	3.37812e-29
ENSG00000178860	MSC	musculin	-1.88116	-2.19788	0.0655815
ENSG00000141750	STAC2	SH3 and cysteine rich domain 2	-1.88042	-4.02454	0.000286154
ENSG00000140839	CLEC18B	C-type lectin domain family 18 member B	-1.87891	-1.18644	NA
ENSG00000106066	CPVL	carboxypeptidase vitellogenic like	-1.87108	-10.9354	5.50065e-26
ENSG00000178150	ZNF114	zinc finger protein 114	-1.86918	-5.74723	9.19939e-08
ENSG00000164794	KCNV1	potassium voltage-gated channel modifier subfamily V member 1	-1.86688	-0.914066	NA
ENSG00000164045	CDC25A	cell division cycle 25A	-1.86687	-12.4056	2.78612e-33
ENSG00000164116	GUCY1A1	guanylate cyclase 1 soluble subunit alpha 1	-1.86635	-1.17711	NA
ENSG00000207168	SNORA15	small nucleolar RNA, H/ACA box 15	-1.86524	-1.27497	NA
ENSG00000172818	OVOL1	ovo like transcriptional repressor 1	-1.86243	-1.13312	NA
ENSG00000235295	LINC01634	long intergenic non-protein coding RNA 1634	-1.8603	-1.12661	NA
ENSG00000141622	RNF165	ring finger protein 165	-1.85915	-4.03406	0.00027603
ENSG00000285269	SLC35D2	solute carrier family 35 member D2	-1.85581	-1.03927	NA
ENSG00000198168	SVIP	small VCP interacting protein	-1.85457	-11.215	2.70823e-27
ENSG00000156218	ADAMTSL3	ADAMTS like 3	-1.85386	-5.05368	3.26245e-06
ENSG00000024526	DEPDC1	DEP domain containing 1	-1.8522	-15.0808	4.66634e-49
ENSG00000122574	WIPF3	WAS/WASL interacting protein family member 3	-1.84685	-9.57706	4.48459e-20
ENSG00000143028	SYPL2	synaptophysin like 2	-1.84597	-5.30071	9.61866e-07
ENSG00000163661	PTX3	pentraxin 3	-1.83678	-2.76113	0.0170836
ENSG00000069188	SDK2	sidekick cell adhesion molecule 2	-1.83329	-1.06144	NA
ENSG00000151490	PTPRO	protein tyrosine phosphatase receptor type O	-1.8319	-4.16735	0.000163717
ENSG00000183807	FAM162B	family with sequence similarity 162 member B	-1.83183	-1.5669	0.213937
ENSG00000157303	SUSD3	sushi domain containing 3	-1.83064	-3.40947	0.00250012
ENSG00000140379	BCL2A1	BCL2 related protein A1	-1.83052	-2.96868	0.00964345
ENSG00000138587	MNS1	meiosis specific nuclear structural 1	-1.82756	-8.61035	2.29847e-16
ENSG00000161405	IKZF3	IKAROS family zinc finger 3	-1.82296	-3.39247	0.00264728
ENSG00000152315	KCNK13	potassium two pore domain channel subfamily K member 13	-1.82012	-1.9348	0.11121
ENSG00000230337	EXOSC10-AS1	EXOSC10 antisense RNA 1	-1.81988	-1.87542	0.124567
ENSG00000144550	CPNE9	copine family member 9	-1.8151	-1.06659	NA
ENSG00000141314	RHBDL3	rhomboid like 3	-1.81217	-3.10698	0.00643604
ENSG00000172789	HOXC5	homeobox C5	-1.81204	-1.75963	0.154346
ENSG00000146054	TRIM7	tripartite motif containing 7	-1.80912	-9.48031	1.09132e-19
ENSG00000135407	AVIL	advillin	-1.80852	-4.84828	8.54861e-06
ENSG00000152463	OLAH	oleoyl-ACP hydrolase	-1.80687	-1.23658	NA
ENSG00000135144	DTX1	deltex E3 ubiquitin ligase 1	-1.80595	-2.65296	0.0226281
ENSG00000124212	PTGIS	prostaglandin I2 synthase	-1.80577	-3.48121	0.00197641
ENSG00000125462	C1orf61	chromosome 1 open reading frame 61	-1.80127	-2.51622	0.0318281
ENSG00000213988	ZNF90	zinc finger protein 90	-1.79918	-7.16476	1.39306e-11
ENSG00000257285	LOC101926933	uncharacterized LOC101926933	-1.79333	-0.881811	NA
ENSG00000143341	HMCN1	hemicentin 1	-1.78768	-3.88503	0.000483418
ENSG00000235760	MSH2-OT1	MSH2 overlapping transcript 1	-1.78624	-0.877492	NA
ENSG00000102683	SGCG	sarcoglycan gamma	-1.78136	-0.874487	NA
ENSG00000138795	LEF1	lymphoid enhancer binding factor 1	-1.78074	-4.68881	1.7694e-05
ENSG00000152766	ANKRD22	ankyrin repeat domain 22	-1.78023	-1.05891	NA
ENSG00000111834	RSPH4A	radial spoke head component 4A	-1.778	-1.92587	0.113034
ENSG00000169884	WNT10B	Wnt family member 10B	-1.77799	-5.85389	5.06928e-08
ENSG00000260105	AOC4P	amine oxidase copper containing 4, pseudogene	-1.77793	-0.827872	NA
ENSG00000111087	GLI1	GLI family zinc finger 1	-1.77429	-3.9211	0.000423013
ENSG00000230624	DDX39B	DExD-box helicase 39B	-1.77384	-0.881781	NA
ENSG00000145287	PLAC8	placenta associated 8	-1.76851	-4.47825	4.49951e-05
ENSG00000278243	TSTA3	tissue specific transplantation antigen P35B	-1.76258	-1.1694	NA
ENSG00000114405	C3orf14	chromosome 3 open reading frame 14	-1.76012	-8.89022	2.12608e-17
ENSG00000202566	MIR421	microRNA 421	-1.75866	-0.98517	NA
ENSG00000100276	RASL10A	RAS like family 10 member A	-1.75825	-1.71467	0.167195
ENSG00000169896	ITGAM	integrin subunit alpha M	-1.75753	-2.95999	0.00988293
ENSG00000254480	LINC02749	long intergenic non-protein coding RNA 2749	-1.75666	-2.17415	0.0689352
ENSG00000230873	STMND1	stathmin domain containing 1	-1.75608	-1.88682	0.121831
ENSG00000187186	LOC730098	uncharacterized LOC730098	-1.75595	-2.07015	0.0852752
ENSG00000058804	NDC1	NDC1 transmembrane nucleoporin	-1.75292	-14.2517	7.53943e-44
ENSG00000275917	CHRFAM7A	CHRNA7 (exons 5-10) and FAM7A (exons A-E) fusion	-1.74955	-1.04012	NA
ENSG00000182752	PAPPA	pappalysin 1	-1.7464	-11.5346	7.64917e-29
ENSG00000116761	CTH	cystathionine gamma-lyase	-1.74565	-11.1803	3.94647e-27
ENSG00000281766	RYBP	RING1 and YY1 binding protein	-1.74156	-0.750974	NA
ENSG00000186891	TNFRSF18	TNF receptor superfamily member 18	-1.74029	-1.72649	0.163668
ENSG00000187957	DNER	delta/notch like EGF repeat containing	-1.73794	-1.72794	0.163334
ENSG00000277610	RNVU1-4	RNA, variant U1 small nuclear 4	-1.7373	-0.801702	NA
ENSG00000197213	ZSCAN5B	zinc finger and SCAN domain containing 5B	-1.73632	-0.854473	NA
ENSG00000144130	NT5DC4	5'-nucleotidase domain containing 4	-1.73453	-0.793149	NA
ENSG00000283200	MIR1206	microRNA 1206	-1.73359	-0.863189	NA
ENSG00000130203	APOE	apolipoprotein E	-1.73305	-5.7114	1.12065e-07
ENSG00000157765	SLC34A2	solute carrier family 34 member 2	-1.72862	-4.1487	0.00017668
ENSG00000072858	SIDT1	SID1 transmembrane family member 1	-1.72468	-0.841041	NA
ENSG00000241359	SYNPR-AS1	SYNPR antisense RNA 1	-1.72305	-0.541449	NA
ENSG00000108622	ICAM2	intercellular adhesion molecule 2	-1.72305	-0.541449	NA
ENSG00000115844	DLX2	distal-less homeobox 2	-1.72209	-1.0163	NA
ENSG00000144554	FANCD2	FA complementation group D2	-1.72124	-14.8511	1.39259e-47
ENSG00000280809	LINC00836	long intergenic non-protein coding RNA 836	-1.72115	-0.844066	NA
ENSG00000116711	PLA2G4A	phospholipase A2 group IVA	-1.71967	-6.25634	4.99203e-09
ENSG00000165891	E2F7	E2F transcription factor 7	-1.71887	-11.6974	1.19525e-29
ENSG00000197587	DMBX1	diencephalon/mesencephalon homeobox 1	-1.71454	-1.91232	0.116096
ENSG00000279727	LINC02033	long intergenic non-protein coding RNA 2033	-1.71184	-0.839618	NA
ENSG00000283175	LOC101929130	uncharacterized LOC101929130	-1.7096	-0.813678	NA
ENSG00000124657	OR2B6	olfactory receptor family 2 subfamily B member 6	-1.70843	-1.85382	0.129853
ENSG00000127423	AUNIP	aurora kinase A and ninein interacting protein	-1.70838	-7.95942	4.12865e-14
ENSG00000152192	POU4F1	POU class 4 homeobox 1	-1.70409	-7.22503	9.13484e-12
ENSG00000075218	GTSE1	G2 and S-phase expressed 1	-1.70086	-11.5085	1.01736e-28
ENSG00000183760	ACP7	acid phosphatase 7, tartrate resistant (putative)	-1.70051	-4.50998	3.90652e-05
ENSG00000162444	RBP7	retinol binding protein 7	-1.69873	-12.6626	1.17229e-34
ENSG00000236320	SLFN14	schlafen family member 14	-1.69726	-0.573032	NA
ENSG00000158481	CD1C	CD1c molecule	-1.69724	-0.573611	NA
ENSG00000167131	CCDC103	coiled-coil domain containing 103	-1.69724	-0.573611	NA
ENSG00000125820	NKX2-2	NK2 homeobox 2	-1.69715	-0.576621	NA
ENSG00000138347	MYPN	myopalladin	-1.69689	-8.82517	3.68719e-17
ENSG00000113273	ARSB	arylsulfatase B	-1.69546	-10.1928	1.19311e-22
ENSG00000272666	LOC105373098	uncharacterized LOC105373098	-1.6939	-2.07193	0.0849989
ENSG00000129810	SGO1	shugoshin 1	-1.69152	-10.476	6.65392e-24
ENSG00000159588	CCDC17	coiled-coil domain containing 17	-1.69112	-4.22787	0.000127461
ENSG00000276350	MIR6858	microRNA 6858	-1.69008	-0.56981	NA
ENSG00000207133	SNORD116-7	small nucleolar RNA, C/D box 116-7	-1.69006	-0.570389	NA
ENSG00000156876	SASS6	SAS-6 centriolar assembly protein	-1.6897	-11.3864	4.06831e-28
ENSG00000251533	LINC00605	long intergenic non-protein coding RNA 605	-1.68514	-1.41287	0.27037
ENSG00000151778	SERP2	stress associated endoplasmic reticulum protein family member 2	-1.68493	-1.33498	0.301807
ENSG00000163568	AIM2	absent in melanoma 2	-1.68328	-0.417555	NA
ENSG00000264354	MIR3134	microRNA 3134	-1.68328	-0.417555	NA
ENSG00000276147	MIR548AY	microRNA 548ay	-1.68328	-0.417555	NA
ENSG00000112246	SIM1	SIM bHLH transcription factor 1	-1.68328	-0.417555	NA
ENSG00000283609	MIR4662A	microRNA 4662a	-1.68328	-0.417555	NA
ENSG00000180549	FUT7	fucosyltransferase 7	-1.68328	-0.417555	NA
ENSG00000121898	CPXM2	carboxypeptidase X, M14 family member 2	-1.68328	-0.417555	NA
ENSG00000275770	MIR6505	microRNA 6505	-1.68328	-0.417555	NA
ENSG00000283476	MIR1279	microRNA 1279	-1.68328	-0.417555	NA
ENSG00000266072	MIR5693	microRNA 5693	-1.68328	-0.417555	NA
ENSG00000274805	MIR6768	microRNA 6768	-1.68328	-0.417555	NA
ENSG00000189052	CGB5	chorionic gonadotropin subunit beta 5	-1.68328	-0.417555	NA
ENSG00000142538	PTH2	parathyroid hormone 2	-1.68328	-0.417555	NA
ENSG00000233277	LINC01728	long intergenic non-protein coding RNA 1728	-1.68328	-0.417555	NA
ENSG00000224715	LOC339685	uncharacterized LOC339685	-1.68328	-0.417555	NA
ENSG00000215077	BRD2	bromodomain containing 2	-1.68328	-0.417555	NA
ENSG00000177096	PHETA2	PH domain containing endocytic trafficking adaptor 2	-1.68156	-1.91006	0.116598
ENSG00000168028	RPSA	ribosomal protein SA	-1.67985	-13.056	8.10835e-37
ENSG00000198157	HMGN5	high mobility group nucleosome binding domain 5	-1.67389	-9.46222	1.28695e-19
ENSG00000233009	NALCN-AS1	NALCN antisense RNA 1	-1.67277	-0.565766	NA
ENSG00000174226	SNX31	sorting nexin 31	-1.67276	-0.566356	NA
ENSG00000225626	C9orf135-DT	C9orf135 divergent transcript	-1.67276	-0.566356	NA
ENSG00000177108	ZDHHC22	zinc finger DHHC-type containing 22	-1.67276	-0.566356	NA
ENSG00000184571	PIWIL3	piwi like RNA-mediated gene silencing 3	-1.67271	-0.569425	NA
ENSG00000197279	ZNF165	zinc finger protein 165	-1.67052	-8.02231	2.56226e-14
ENSG00000156509	FBXO43	F-box protein 43	-1.66816	-9.59543	3.80001e-20
ENSG00000148935	GAS2	growth arrest specific 2	-1.66794	-1.40151	0.274856
ENSG00000171786	NHLH1	nescient helix-loop-helix 1	-1.66688	-1.93445	0.111268
ENSG00000272274	LINC00551	long intergenic non-protein coding RNA 551	-1.66496	-0.602397	NA
ENSG00000207442	SNORD116-6	small nucleolar RNA, C/D box 116-6	-1.66496	-0.602397	NA
ENSG00000201544	SNORA16B	small nucleolar RNA, H/ACA box 16B	-1.66495	-0.602984	NA
ENSG00000275066	SYNRG	synergin gamma	-1.66495	-0.602984	NA
ENSG00000198535	C2CD4A	C2 calcium dependent domain containing 4A	-1.6649	-0.606036	NA
ENSG00000226747	FSIP2-AS2	FSIP2 antisense RNA 2	-1.65819	-0.559215	NA
ENSG00000227587	ATP6V1G2	ATPase H+ transporting V1 subunit G2	-1.65819	-0.559215	NA
ENSG00000166035	LIPC	lipase C, hepatic type	-1.65819	-0.559806	NA
ENSG00000196711	ALKAL1	ALK and LTK ligand 1	-1.65816	-0.56288	NA
ENSG00000266437	MIR4746	microRNA 4746	-1.65816	-0.56288	NA
ENSG00000200879	SNORD14E	small nucleolar RNA, C/D box 14E	-1.65571	-2.09054	0.0817684
ENSG00000177614	PGBD5	piggyBac transposable element derived 5	-1.65233	-2.72418	0.0188579
ENSG00000172031	EPHX4	epoxide hydrolase 4	-1.65193	-4.67431	1.89027e-05
ENSG00000178015	GPR150	G protein-coupled receptor 150	-1.65108	-1.13663	NA
ENSG00000125823	CSTL1	cystatin like 1	-1.64803	-0.550989	NA
ENSG00000263201	DPEP2NB	DPEP2 neighbor	-1.64803	-0.551572	NA
ENSG00000215403	LL22NC01-81G9.3	uncharacterized protein FLJ39582-like	-1.64803	-0.551572	NA
ENSG00000178522	AMBN	ameloblastin	-1.64803	-0.554605	NA
ENSG00000203809	LIN28B-AS1	LIN28B antisense RNA 1	-1.64803	-0.554605	NA
ENSG00000186198	SLC51B	solute carrier family 51 beta subunit	-1.64803	-0.554605	NA
ENSG00000209645	SNORD105	small nucleolar RNA, C/D box 105	-1.64803	-0.554605	NA
ENSG00000165548	TMEM63C	transmembrane protein 63C	-1.64663	-5.43024	4.95215e-07
ENSG00000280543	ASAP1-IT2	ASAP1 intronic transcript 2	-1.64551	-1.45402	0.254236
ENSG00000145335	SNCA	synuclein alpha	-1.64074	-0.590884	NA
ENSG00000259422	LOC101929439	uncharacterized LOC101929439	-1.64074	-0.590884	NA
ENSG00000105538	RASIP1	Ras interacting protein 1	-1.63773	-1.18879	NA
ENSG00000146216	TTBK1	tau tubulin kinase 1	-1.6365	-1.56446	0.214794
ENSG00000177133	PRDM16-DT	PRDM16 divergent transcript	-1.63462	-0.405063	NA
ENSG00000284692	LOC105376686	uncharacterized LOC105376686	-1.63462	-0.405063	NA
ENSG00000283039	KLF18	Kruppel like factor 18	-1.63462	-0.405063	NA
ENSG00000172260	NEGR1	neuronal growth regulator 1	-1.63462	-0.405063	NA
ENSG00000203910	C1orf146	chromosome 1 open reading frame 146	-1.63462	-0.405063	NA
ENSG00000143595	AQP10	aquaporin 10	-1.63462	-0.405063	NA
ENSG00000231666	LINC01704	long intergenic non-protein coding RNA 1704	-1.63462	-0.405063	NA
ENSG00000120337	TNFSF18	TNF superfamily member 18	-1.63462	-0.405063	NA
ENSG00000121446	RGSL1	regulator of G protein signaling like 1	-1.63462	-0.405063	NA
ENSG00000244280	ECEL1P2	endothelin converting enzyme like 1 pseudogene 2	-1.63462	-0.405063	NA
ENSG00000207605	MIR191	microRNA 191	-1.63462	-0.405063	NA
ENSG00000275789	MIR8064	microRNA 8064	-1.63462	-0.405063	NA
ENSG00000069018	TRPC7	transient receptor potential cation channel subfamily C member 7	-1.63462	-0.405063	NA
ENSG00000204661	C5orf60	chromosome 5 open reading frame 60	-1.63462	-0.405063	NA
ENSG00000096088	PGC	progastricsin	-1.63462	-0.405063	NA
ENSG00000164484	TMEM200A	transmembrane protein 200A	-1.63462	-0.405063	NA
ENSG00000171217	CLDN20	claudin 20	-1.63462	-0.405063	NA
ENSG00000170419	VSTM2A	V-set and transmembrane domain containing 2A	-1.63462	-0.405063	NA
ENSG00000164756	SLC30A8	solute carrier family 30 member 8	-1.63462	-0.405063	NA
ENSG00000235284	SNORD62A	small nucleolar RNA, C/D box 62A	-1.63462	-0.405063	NA
ENSG00000226676	LINC02679	long intergenic non-protein coding RNA 2679	-1.63462	-0.405063	NA
ENSG00000196778	OR52K1	olfactory receptor family 52 subfamily K member 1	-1.63462	-0.405063	NA
ENSG00000182070	OR52A1	olfactory receptor family 52 subfamily A member 1	-1.63462	-0.405063	NA
ENSG00000189332	SLC25A51P4	SLC25A51 pseudogene 4	-1.63462	-0.405063	NA
ENSG00000172935	MRGPRF	MAS related GPR family member F	-1.63462	-0.405063	NA
ENSG00000111404	RERGL	RERG like	-1.63462	-0.405063	NA
ENSG00000258231	LOC100506869	uncharacterized LOC100506869	-1.63462	-0.405063	NA
ENSG00000259075	POC1B-GALNT4	POC1B-GALNT4 readthrough	-1.63462	-0.405063	NA
ENSG00000258292	LINC02410	long intergenic non-protein coding RNA 2410	-1.63462	-0.405063	NA
ENSG00000276908	MIR7106	microRNA 7106	-1.63462	-0.405063	NA
ENSG00000232684	ATP11A-AS1	ATP11A antisense RNA 1	-1.63462	-0.405063	NA
ENSG00000207001	SNORD116-2	small nucleolar RNA, C/D box 116-2	-1.63462	-0.405063	NA
ENSG00000155719	OTOA	otoancorin	-1.63462	-0.405063	NA
ENSG00000087245	MMP2	matrix metallopeptidase 2	-1.63462	-0.405063	NA
ENSG00000154118	JPH3	junctophilin 3	-1.63462	-0.405063	NA
ENSG00000209702	SNORD41	small nucleolar RNA, C/D box 41	-1.63462	-0.405063	NA
ENSG00000105261	OVOL3	ovo like zinc finger 3	-1.63462	-0.405063	NA
ENSG00000178982	EIF3K	eukaryotic translation initiation factor 3 subunit K	-1.63462	-0.405063	NA
ENSG00000204869	IGFL4	IGF like family member 4	-1.63462	-0.405063	NA
ENSG00000160505	NLRP4	NLR family pyrin domain containing 4	-1.63462	-0.405063	NA
ENSG00000261249	LINC01751	long intergenic non-protein coding RNA 1751	-1.63462	-0.405063	NA
ENSG00000236513	LOC101928201	uncharacterized LOC101928201	-1.63462	-0.405063	NA
ENSG00000221459	SNORA11C	small nucleolar RNA, H/ACA box 11C	-1.63462	-0.405063	NA
ENSG00000126752	SSX1	SSX family member 1	-1.63462	-0.405063	NA
ENSG00000285217	C8orf49	chromosome 8 open reading frame 49	-1.63462	-0.405063	NA
ENSG00000281931	SCG5	secretogranin V	-1.63462	-0.405063	NA
ENSG00000278494	RRN3	RRN3 homolog, RNA polymerase I transcription factor	-1.63462	-0.405063	NA
ENSG00000168348	INSM2	INSM transcriptional repressor 2	-1.63352	-0.591134	NA
ENSG00000175766	EIF4E1B	eukaryotic translation initiation factor 4E family member 1B	-1.63349	-0.58806	NA
ENSG00000224017	LINC01449	long intergenic non-protein coding RNA 1449	-1.63349	-0.58806	NA
ENSG00000171136	RLN3	relaxin 3	-1.63349	-0.58806	NA
ENSG00000130700	GATA5	GATA binding protein 5	-1.63349	-0.58806	NA
ENSG00000234230	ZFX-AS1	ZFX antisense RNA 1	-1.63349	-0.58806	NA
ENSG00000244681	MTHFD2P1	methylenetetrahydrofolate dehydrogenase (NADP+ dependent) 2, methenyltetrahydrofolate cyclohydrolase pseudogene 1	-1.63349	-0.587469	NA
ENSG00000225792	LOC105375304	uncharacterized LOC105375304	-1.63349	-0.587469	NA
ENSG00000175097	RAG2	recombination activating 2	-1.63349	-0.587469	NA
ENSG00000034053	APBA2	amyloid beta precursor protein binding family A member 2	-1.63349	-0.587469	NA
ENSG00000213973	ZNF99	zinc finger protein 99	-1.63349	-0.587469	NA
ENSG00000177464	GPR4	G protein-coupled receptor 4	-1.63349	-0.587469	NA
ENSG00000124232	RBPJL	recombination signal binding protein for immunoglobulin kappa J region like	-1.63349	-0.587469	NA
ENSG00000101194	SLC17A9	solute carrier family 17 member 9	-1.63349	-0.587469	NA
ENSG00000172346	CSDC2	cold shock domain containing C2	-1.63349	-0.587469	NA
ENSG00000140832	MARVELD3	MARVEL domain containing 3	-1.63272	-5.78051	7.66295e-08
ENSG00000178187	ZNF454	zinc finger protein 454	-1.63148	-1.69155	0.174228
ENSG00000105479	CCDC114	coiled-coil domain containing 114	-1.6258	-2.47903	0.0347866
ENSG00000239149	SNORA59A	small nucleolar RNA, H/ACA box 59A	-1.62572	-0.541719	NA
ENSG00000246214	LOC101929524	uncharacterized LOC101929524	-1.6223	-0.49953	NA
ENSG00000170909	OSCAR	osteoclast associated Ig-like receptor	-1.62075	-0.981158	NA
ENSG00000228549	LOC112267871	uncharacterized LOC112267871	-1.62	-0.401311	NA
ENSG00000117600	PLPPR4	phospholipid phosphatase related 4	-1.62	-0.401311	NA
ENSG00000270392	PFN1P2	profilin 1 pseudogene 2	-1.62	-0.401311	NA
ENSG00000163239	TDRD10	tudor domain containing 10	-1.62	-0.401311	NA
ENSG00000135625	EGR4	early growth response 4	-1.62	-0.401311	NA
ENSG00000115165	CYTIP	cytohesin 1 interacting protein	-1.62	-0.401311	NA
ENSG00000163092	XIRP2	xin actin binding repeat containing 2	-1.62	-0.401311	NA
ENSG00000173389	IQCF1	IQ motif containing F1	-1.62	-0.401311	NA
ENSG00000181631	P2RY13	purinergic receptor P2Y13	-1.62	-0.401311	NA
ENSG00000163440	PDCL2	phosducin like 2	-1.62	-0.401311	NA
ENSG00000249364	LOC101928858	uncharacterized LOC101928858	-1.62	-0.401311	NA
ENSG00000234015	LINC02530	long intergenic non-protein coding RNA 2530	-1.62	-0.401311	NA
ENSG00000206344	HCG27	HLA complex group 27	-1.62	-0.401311	NA
ENSG00000207827	MIR30A	microRNA 30a	-1.62	-0.401311	NA
ENSG00000214338	SOGA3	SOGA family member 3	-1.62	-0.401311	NA
ENSG00000118492	ADGB	androglobin	-1.62	-0.401311	NA
ENSG00000234647	LOC101929420	uncharacterized LOC101929420	-1.62	-0.401311	NA
ENSG00000237738	RNF216-IT1	RNF216 intronic transcript 1	-1.62	-0.401311	NA
ENSG00000244623	OR2AE1	olfactory receptor family 2 subfamily AE member 1	-1.62	-0.401311	NA
ENSG00000156687	UNC5D	unc-5 netrin receptor D	-1.62	-0.401311	NA
ENSG00000198169	ZNF251	zinc finger protein 251	-1.62	-0.401311	NA
ENSG00000224215	LOC105376453	uncharacterized LOC105376453	-1.62	-0.401311	NA
ENSG00000238276	LOC101927760	uncharacterized LOC101927760	-1.62	-0.401311	NA
ENSG00000184937	WT1	WT1 transcription factor	-1.62	-0.401311	NA
ENSG00000214376	VSTM5	V-set and transmembrane domain containing 5	-1.62	-0.401311	NA
ENSG00000207713	MIR200C	microRNA 200c	-1.62	-0.401311	NA
ENSG00000256560	LINC01486	long intergenic non-protein coding RNA 1486	-1.62	-0.401311	NA
ENSG00000273523	LOC101929657	uncharacterized LOC101929657	-1.62	-0.401311	NA
ENSG00000169508	GPR183	G protein-coupled receptor 183	-1.62	-0.401311	NA
ENSG00000179600	GPHB5	glycoprotein hormone subunit beta 5	-1.62	-0.401311	NA
ENSG00000259883	EHD4-AS1	EHD4 antisense RNA 1	-1.62	-0.401311	NA
ENSG00000171956	FOXB1	forkhead box B1	-1.62	-0.401311	NA
ENSG00000214344	OR4F13P	olfactory receptor family 4 subfamily F member 13 pseudogene	-1.62	-0.401311	NA
ENSG00000141086	CTRL	chymotrypsin like	-1.62	-0.401311	NA
ENSG00000166558	SLC38A8	solute carrier family 38 member 8	-1.62	-0.401311	NA
ENSG00000182676	PPP1R27	protein phosphatase 1 regulatory subunit 27	-1.62	-0.401311	NA
ENSG00000101251	SEL1L2	SEL1L2 adaptor subunit of ERAD E3 ligase	-1.62	-0.401311	NA
ENSG00000131055	COX4I2	cytochrome c oxidase subunit 4I2	-1.62	-0.401311	NA
ENSG00000101204	CHRNA4	cholinergic receptor nicotinic alpha 4 subunit	-1.62	-0.401311	NA
ENSG00000200792	SNORA80A	small nucleolar RNA, H/ACA box 80A	-1.62	-0.401311	NA
ENSG00000166862	CACNG2	calcium voltage-gated channel auxiliary subunit gamma 2	-1.62	-0.401311	NA
ENSG00000215162	LINC00269	long intergenic non-protein coding RNA 269	-1.62	-0.401311	NA
ENSG00000123496	IL13RA2	interleukin 13 receptor subunit alpha 2	-1.62	-0.401311	NA
ENSG00000249383	LINC02071	long intergenic non-protein coding RNA 2071	-1.61532	-0.537112	NA
ENSG00000170627	GTSF1	gametocyte specific factor 1	-1.61531	-0.536526	NA
ENSG00000189337	KAZN	kazrin, periplakin interacting protein	-1.61512	-6.30228	3.78364e-09
ENSG00000114786	ABHD14A-ACY1	ABHD14A-ACY1 readthrough	-1.60793	-0.54053	NA
ENSG00000125780	TGM3	transglutaminase 3	-1.60793	-0.54053	NA
ENSG00000204970	PCDHA1	protocadherin alpha 1	-1.60785	-0.537327	NA
ENSG00000284837	LOC339166	uncharacterized LOC339166	-1.60784	-0.536732	NA
ENSG00000255248	MIR100HG	mir-100-let-7a-2-mir-125b-1 cluster host gene	-1.60615	-10.613	1.59576e-24
ENSG00000134256	CD101	CD101 molecule	-1.60614	-1.54213	0.222251
ENSG00000137563	GGH	gamma-glutamyl hydrolase	-1.60579	-11.7977	3.86367e-30
ENSG00000168389	MFSD2A	major facilitator superfamily domain containing 2A	-1.60282	-5.39872	5.81841e-07
ENSG00000142945	KIF2C	kinesin family member 2C	-1.60032	-12.9038	5.60181e-36
ENSG00000188375	H3-5	H3.5 histone	-1.60022	-1.52484	0.228198
ENSG00000099985	OSM	oncostatin M	-1.60017	-0.530479	NA
ENSG00000248599	FLJ42969	uncharacterized LOC441374	-1.60016	-0.529893	NA
ENSG00000082397	EPB41L3	erythrocyte membrane protein band 4.1 like 3	-1.60016	-0.529893	NA
ENSG00000104848	KCNA7	potassium voltage-gated channel subfamily A member 7	-1.60016	-0.529893	NA
ENSG00000157890	MEGF11	multiple EGF like domains 11	-1.59684	-1.49157	0.240106
ENSG00000231274	SBK3	SH3 domain binding kinase family member 3	-1.5964	-1.62886	0.193521
ENSG00000233780	LINC00367	long intergenic non-protein coding RNA 367	-1.5912	-0.483425	NA
ENSG00000241313	WWTR1-AS1	WWTR1 antisense RNA 1	-1.59012	-1.93246	0.11159
ENSG00000244310	LOC105373416	uncharacterized LOC105373416	-1.58471	-0.392262	NA
ENSG00000223863	LINC01805	long intergenic non-protein coding RNA 1805	-1.58471	-0.392262	NA
ENSG00000187094	CCK	cholecystokinin	-1.58471	-0.392262	NA
ENSG00000243977	H3P13	H3 histone pseudogene 13	-1.58471	-0.392262	NA
ENSG00000178722	C5orf64	chromosome 5 open reading frame 64	-1.58471	-0.392262	NA
ENSG00000278224	PRICKLE4	prickle planar cell polarity protein 4	-1.58471	-0.392262	NA
ENSG00000244067	GSTA2	glutathione S-transferase alpha 2	-1.58471	-0.392262	NA
ENSG00000146809	ASB15	ankyrin repeat and SOCS box containing 15	-1.58471	-0.392262	NA
ENSG00000178031	ADAMTSL1	ADAMTS like 1	-1.58471	-0.392262	NA
ENSG00000233721	LOC105376276	uncharacterized LOC105376276	-1.58471	-0.392262	NA
ENSG00000183389	OR56A4	olfactory receptor family 56 subfamily A member 4	-1.58471	-0.392262	NA
ENSG00000134817	APLNR	apelin receptor	-1.58471	-0.392262	NA
ENSG00000181234	TMEM132C	transmembrane protein 132C	-1.58471	-0.392262	NA
ENSG00000236076	LINC01072	long intergenic non-protein coding RNA 1072	-1.58471	-0.392262	NA
ENSG00000176294	OR4N2	olfactory receptor family 4 subfamily N member 2	-1.58471	-0.392262	NA
ENSG00000119614	VSX2	visual system homeobox 2	-1.58471	-0.392262	NA
ENSG00000169877	AHSP	alpha hemoglobin stabilizing protein	-1.58471	-0.392262	NA
ENSG00000167858	TEKT1	tektin 1	-1.58471	-0.392262	NA
ENSG00000108798	ABI3	ABI family member 3	-1.58471	-0.392262	NA
ENSG00000223638	RFPL4A	ret finger protein like 4A	-1.58471	-0.392262	NA
ENSG00000283225	MIR3199-2	microRNA 3199-2	-1.58471	-0.392262	NA
ENSG00000277789	TMC4	transmembrane channel like 4	-1.58471	-0.392262	NA
ENSG00000168356	SCN11A	sodium voltage-gated channel alpha subunit 11	-1.58334	-0.719497	NA
ENSG00000126787	DLGAP5	DLG associated protein 5	-1.58308	-12.1832	4.08283e-32
ENSG00000126259	KIRREL2	kirre like nephrin family adhesion molecule 2	-1.58229	-2.81555	0.0147481
ENSG00000164120	HPGD	15-hydroxyprostaglandin dehydrogenase	-1.57919	-0.71716	NA
ENSG00000185681	MORN5	MORN repeat containing 5	-1.57903	-1.02581	NA
ENSG00000137707	BTG4	BTG anti-proliferation factor 4	-1.5789	-3.03436	0.00797665
ENSG00000275714	H3C1	H3 clustered histone 1	-1.57665	-1.37749	0.284397
ENSG00000109255	NMU	neuromedin U	-1.57493	-6.14945	9.43195e-09
ENSG00000203999	LINC01270	long intergenic non-protein coding RNA 1270	-1.57454	-9.82959	4.11137e-21
ENSG00000278175	GLIDR	glioblastoma down-regulated RNA	-1.57452	-3.25042	0.00415585
ENSG00000245293	LOC101929595	uncharacterized LOC101929595	-1.57189	-0.753196	NA
ENSG00000174371	EXO1	exonuclease 1	-1.57051	-11.5312	7.90693e-29
ENSG00000187889	FYB2	FYN binding protein 2	-1.56971	-0.388418	NA
ENSG00000270339	PPIAL4H	peptidylprolyl isomerase A like 4H	-1.56971	-0.388418	NA
ENSG00000159409	CELF3	CUGBP Elav-like family member 3	-1.56971	-0.388418	NA
ENSG00000162771	FAM71A	family with sequence similarity 71 member A	-1.56971	-0.388418	NA
ENSG00000234070	SPATA17-AS1	SPATA17 antisense RNA 1	-1.56971	-0.388418	NA
ENSG00000177212	OR2T33	olfactory receptor family 2 subfamily T member 33	-1.56971	-0.388418	NA
ENSG00000205221	VIT	vitrin	-1.56971	-0.388418	NA
ENSG00000198075	SULT1C4	sulfotransferase family 1C member 4	-1.56971	-0.388418	NA
ENSG00000202400	SNORD82	small nucleolar RNA, C/D box 82	-1.56971	-0.388418	NA
ENSG00000207954	MIR138-1	microRNA 138-1	-1.56971	-0.388418	NA
ENSG00000183185	GABRR3	gamma-aminobutyric acid type A receptor rho3 subunit (gene/pseudogene)	-1.56971	-0.388418	NA
ENSG00000198829	SUCNR1	succinate receptor 1	-1.56971	-0.388418	NA
ENSG00000207642	MIR571	microRNA 571	-1.56971	-0.388418	NA
ENSG00000233847	ERCC8-AS1	ERCC8 antisense RNA 1	-1.56971	-0.388418	NA
ENSG00000271824	SMIM32	small integral membrane protein 32	-1.56971	-0.388418	NA
ENSG00000226306	NPY6R	neuropeptide Y receptor Y6 (pseudogene)	-1.56971	-0.388418	NA
ENSG00000221552	MIR1303	microRNA 1303	-1.56971	-0.388418	NA
ENSG00000172201	ID4	inhibitor of DNA binding 4, HLH protein	-1.56971	-0.388418	NA
ENSG00000230852	LINC02857	long intergenic non-protein coding RNA 2857	-1.56971	-0.388418	NA
ENSG00000146453	PNLDC1	PARN like, ribonuclease domain containing 1	-1.56971	-0.388418	NA
ENSG00000224223	VSTM2A-OT1	VSTM2A overlapping transcript 1	-1.56971	-0.388418	NA
ENSG00000254242	LOC105379301	uncharacterized LOC105379301	-1.56971	-0.388418	NA
ENSG00000279331	RBM12B-AS1	RBM12B antisense RNA 1	-1.56971	-0.388418	NA
ENSG00000178363	CALML3	calmodulin like 3	-1.56971	-0.388418	NA
ENSG00000148513	ANKRD30A	ankyrin repeat domain 30A	-1.56971	-0.388418	NA
ENSG00000151208	DLG5	discs large MAGUK scaffold protein 5	-1.56971	-0.388418	NA
ENSG00000165841	CYP2C19	cytochrome P450 family 2 subfamily C member 19	-1.56971	-0.388418	NA
ENSG00000134343	ANO3	anoctamin 3	-1.56971	-0.388418	NA
ENSG00000132746	ALDH3B2	aldehyde dehydrogenase 3 family member B2	-1.56971	-0.388418	NA
ENSG00000182103	FAM181B	family with sequence similarity 181 member B	-1.56971	-0.388418	NA
ENSG00000077498	TYR	tyrosinase	-1.56971	-0.388418	NA
ENSG00000134640	MTNR1B	melatonin receptor 1B	-1.56971	-0.388418	NA
ENSG00000255746	LOC102723544	uncharacterized LOC102723544	-1.56971	-0.388418	NA
ENSG00000129538	RNASE1	ribonuclease A family member 1, pancreatic	-1.56971	-0.388418	NA
ENSG00000182521	TBPL2	TATA-box binding protein like 2	-1.56971	-0.388418	NA
ENSG00000188089	PLA2G4E	phospholipase A2 group IVE	-1.56971	-0.388418	NA
ENSG00000183793	NPIPA5	nuclear pore complex interacting protein family member A5	-1.56971	-0.388418	NA
ENSG00000141252	VPS53	VPS53 subunit of GARP complex	-1.56971	-0.388418	NA
ENSG00000169992	NLGN2	neuroligin 2	-1.56971	-0.388418	NA
ENSG00000276231	PIK3R6	phosphoinositide-3-kinase regulatory subunit 6	-1.56971	-0.388418	NA
ENSG00000166329	CCDC182	coiled-coil domain containing 182	-1.56971	-0.388418	NA
ENSG00000176194	CIDEA	cell death inducing DFFA like effector a	-1.56971	-0.388418	NA
ENSG00000167769	ACER1	alkaline ceramidase 1	-1.56971	-0.388418	NA
ENSG00000197588	KLKP1	kallikrein pseudogene 1	-1.56971	-0.388418	NA
ENSG00000264160	MIR4762	microRNA 4762	-1.56971	-0.388418	NA
ENSG00000125675	GRIA3	glutamate ionotropic receptor AMPA type subunit 3	-1.56971	-0.388418	NA
ENSG00000076716	GPC4	glypican 4	-1.56971	-0.388418	NA
ENSG00000234803	FAM197Y2	family with sequence similarity 197 Y-linked member 2	-1.56971	-0.388418	NA
ENSG00000274779	NOMO1	NODAL modulator 1	-1.56971	-0.388418	NA
ENSG00000070190	DAPP1	dual adaptor of phosphotyrosine and 3-phosphoinositides 1	-1.56903	-1.32111	0.307692
ENSG00000281207	SLFNL1-AS1	SLFNL1 antisense RNA 1	-1.56706	-6.79447	1.68975e-10
ENSG00000129654	FOXJ1	forkhead box J1	-1.5658	-3.25231	0.00413408
ENSG00000172987	HPSE2	heparanase 2 (inactive)	-1.56551	-1.16076	0.380428
ENSG00000258474	LINC02313	long intergenic non-protein coding RNA 2313	-1.56532	-0.702761	NA
ENSG00000280670	CCDC163	coiled-coil domain containing 163	-1.56372	-7.73903	2.21238e-13
ENSG00000266850	LOC101927571	uncharacterized LOC101927571	-1.56202	-0.700071	NA
ENSG00000246528	LOC101929759	uncharacterized LOC101929759	-1.56077	-2.18301	0.0676854
ENSG00000131153	GINS2	GINS complex subunit 2	-1.56063	-9.39889	2.32008e-19
ENSG00000115112	TFCP2L1	transcription factor CP2 like 1	-1.56035	-7.27581	6.36619e-12
ENSG00000113302	IL12B	interleukin 12B	-1.55829	-0.738361	NA
ENSG00000187955	COL14A1	collagen type XIV alpha 1 chain	-1.55815	-6.948	6.08851e-11
ENSG00000148926	ADM	adrenomedullin	-1.55791	-5.78014	7.669e-08
ENSG00000174963	ZIC4	Zic family member 4	-1.55727	-4.60476	2.57618e-05
ENSG00000173372	C1QA	complement C1q A chain	-1.55459	-0.384545	NA
ENSG00000187010	RHD	Rh blood group D antigen	-1.55459	-0.384545	NA
ENSG00000214842	RAD51AP2	RAD51 associated protein 2	-1.55459	-0.384545	NA
ENSG00000283238	MIR1245B	microRNA 1245b	-1.55459	-0.384545	NA
ENSG00000179796	LRRC3B	leucine rich repeat containing 3B	-1.55459	-0.384545	NA
ENSG00000248724	NPHP3-AS1	NPHP3 antisense RNA 1	-1.55459	-0.384545	NA
ENSG00000198471	RTP2	receptor transporter protein 2	-1.55459	-0.384545	NA
ENSG00000249948	GBA3	glucosylceramidase beta 3 (gene/pseudogene)	-1.55459	-0.384545	NA
ENSG00000185028	LRRC14B	leucine rich repeat containing 14B	-1.55459	-0.384545	NA
ENSG00000113722	CDX1	caudal type homeobox 1	-1.55459	-0.384545	NA
ENSG00000079841	RIMS1	regulating synaptic membrane exocytosis 1	-1.55459	-0.384545	NA
ENSG00000265725	MIR3144	microRNA 3144	-1.55459	-0.384545	NA
ENSG00000232818	RPS2P32	ribosomal protein S2 pseudogene 32	-1.55459	-0.384545	NA
ENSG00000157703	SVOPL	SVOP like	-1.55459	-0.384545	NA
ENSG00000132297	HHLA1	HERV-H LTR-associating 1	-1.55459	-0.384545	NA
ENSG00000198785	GRIN3A	glutamate ionotropic receptor NMDA type subunit 3A	-1.55459	-0.384545	NA
ENSG00000110148	CCKBR	cholecystokinin B receptor	-1.55459	-0.384545	NA
ENSG00000110077	MS4A6A	membrane spanning 4-domains A6A	-1.55459	-0.384545	NA
ENSG00000187151	ANGPTL5	angiopoietin like 5	-1.55459	-0.384545	NA
ENSG00000283703	VSIG10L2	V-set and immunoglobulin domain containing 10 like 2	-1.55459	-0.384545	NA
ENSG00000251898	SCARNA11	small Cajal body-specific RNA 11	-1.55459	-0.384545	NA
ENSG00000186452	TMPRSS12	transmembrane serine protease 12	-1.55459	-0.384545	NA
ENSG00000170426	SDR9C7	short chain dehydrogenase/reductase family 9C member 7	-1.55459	-0.384545	NA
ENSG00000261656	BEAN1-AS1	BEAN1 antisense RNA 1	-1.55459	-0.384545	NA
ENSG00000267337	LINC01478	long intergenic non-protein coding RNA 1478	-1.55459	-0.384545	NA
ENSG00000232712	KIZ-AS1	KIZ antisense RNA 1	-1.55459	-0.384545	NA
ENSG00000228812	LAMA5-AS1	LAMA5 antisense RNA 1	-1.55459	-0.384545	NA
ENSG00000215274	GAGE10	G antigen 10	-1.55459	-0.384545	NA
ENSG00000268940	CT45A1	cancer/testis antigen family 45 member A1	-1.55459	-0.384545	NA
ENSG00000284764	PINX1	PIN2 (TERF1) interacting telomerase inhibitor 1	-1.55459	-0.384545	NA
ENSG00000132763	MMACHC	metabolism of cobalamin associated C	-1.55331	-11.6165	3.01538e-29
ENSG00000184788	SATL1	spermidine/spermine N1-acetyl transferase like 1	-1.55087	-2.58361	0.0269496
ENSG00000102904	TSNAXIP1	translin associated factor X interacting protein 1	-1.54978	-3.30735	0.00347272
ENSG00000124019	FAM124B	family with sequence similarity 124 member B	-1.54926	-0.682412	NA
ENSG00000223914	LINC02471	long intergenic non-protein coding RNA 2471	-1.54664	-0.744121	NA
ENSG00000158050	DUSP2	dual specificity phosphatase 2	-1.54529	-1.27529	0.327576
ENSG00000117707	PROX1	prospero homeobox 1	-1.545	-3.46471	0.00208922
ENSG00000241322	CDRT1	CMT1A duplicated region transcript 1	-1.54452	-1.08821	NA
ENSG00000100749	VRK1	VRK serine/threonine kinase 1	-1.5444	-10.8191	1.90308e-25
ENSG00000005001	PRSS22	serine protease 22	-1.54257	-0.741745	NA
ENSG00000196335	STK31	serine/threonine kinase 31	-1.54087	-7.91296	5.90704e-14
ENSG00000145107	TM4SF19	transmembrane 4 L six family member 19	-1.53871	-1.03314	NA
ENSG00000177508	IRX3	iroquois homeobox 3	-1.53702	-2.51285	0.0320687
ENSG00000172782	FADS6	fatty acid desaturase 6	-1.53674	-1.09492	NA
ENSG00000261121	LINC02473	long intergenic non-protein coding RNA 2473	-1.53644	-0.675458	NA
ENSG00000065328	MCM10	minichromosome maintenance 10 replication initiation factor	-1.53594	-12.0531	1.93892e-31
ENSG00000236914	LINC01852	long intergenic non-protein coding RNA 1852	-1.53467	-2.18513	0.0673901
ENSG00000119121	TRPM6	transient receptor potential cation channel subfamily M member 6	-1.53369	-3.40426	0.00254297
ENSG00000119919	NKX2-3	NK2 homeobox 3	-1.53166	-1.25875	0.335051
ENSG00000136982	DSCC1	DNA replication and sister chromatid cohesion 1	-1.5314	-9.67386	1.82738e-20
ENSG00000249421	ADAMTS19-AS1	ADAMTS19 antisense RNA 1	-1.5308	-1.07688	NA
ENSG00000221164	SNORA11F	small nucleolar RNA, H/ACA box 11F	-1.52974	-3.31888	0.00334846
ENSG00000269904	MAP2K4P1	mitogen-activated protein kinase kinase 4 pseudogene 1	-1.52855	-1.39623	0.276782
ENSG00000248483	POU5F2	POU domain class 5, transcription factor 2	-1.52692	-0.695058	NA
ENSG00000146215	CRIP3	cysteine rich protein 3	-1.52691	-2.40405	0.0414412
ENSG00000168772	CXXC4	CXXC finger protein 4	-1.52399	-3.5181	0.00175323
ENSG00000226125	LINC01907	long intergenic non-protein coding RNA 1907	-1.52187	-1.14494	NA
ENSG00000171502	COL24A1	collagen type XXIV alpha 1 chain	-1.51834	-3.04237	0.00780142
ENSG00000196503	ARL9	ADP ribosylation factor like GTPase 9	-1.518	-1.7052	0.170016
ENSG00000102349	KLF8	Kruppel like factor 8	-1.51358	-7.31137	4.95739e-12
ENSG00000170962	PDGFD	platelet derived growth factor D	-1.50873	-5.76885	8.16086e-08
ENSG00000159173	TNNI1	troponin I1, slow skeletal type	-1.5087	-0.669727	NA
ENSG00000130032	PRRG3	proline rich and Gla domain 3	-1.50867	-1.28355	0.324201
ENSG00000148053	NTRK2	neurotrophic receptor tyrosine kinase 2	-1.50692	-1.5999	0.202634
ENSG00000214946	TBC1D26	TBC1 domain family member 26	-1.50535	-0.852811	NA
ENSG00000281358	RASSF1-AS1	RASSF1 antisense RNA 1	-1.50497	-1.12608	NA
ENSG00000105750	ZNF85	zinc finger protein 85	-1.50494	-0.689173	NA
ENSG00000223791	UBE2E1-AS1	UBE2E1 antisense RNA 1	-1.50393	-0.886517	NA
ENSG00000178222	RNF212	ring finger protein 212	-1.50075	-11.15	5.45979e-27
ENSG00000182218	HHIPL1	HHIP like 1	-1.49979	-3.60616	0.00130192
ENSG00000176788	BASP1	brain abundant membrane attached signal protein 1	-1.49885	-12.1949	3.5621e-32
ENSG00000117407	ARTN	artemin	-1.49395	-2.63603	0.0236104
ENSG00000174842	GLMN	glomulin, FKBP associated protein	-1.49246	-8.59189	2.68813e-16
ENSG00000108379	WNT3	Wnt family member 3	-1.4917	-0.880597	NA
ENSG00000106327	TFR2	transferrin receptor 2	-1.49116	-4.42617	5.62021e-05
ENSG00000240303	ACAD11	acyl-CoA dehydrogenase family member 11	-1.4874	-3.18517	0.0050688
ENSG00000100629	CEP128	centrosomal protein 128	-1.48426	-9.14545	2.25828e-18
ENSG00000162949	CAPN13	calpain 13	-1.48346	-1.58718	0.207147
ENSG00000197472	ZNF695	zinc finger protein 695	-1.48311	-4.06381	0.000246893
ENSG00000175305	CCNE2	cyclin E2	-1.48112	-9.1884	1.52837e-18
ENSG00000138356	AOX1	aldehyde oxidase 1	-1.48057	-3.7572	0.000767499
ENSG00000134215	VAV3	vav guanine nucleotide exchange factor 3	-1.4804	-0.816864	NA
ENSG00000162641	AKNAD1	AKNA domain containing 1	-1.47949	-3.09032	0.00676722
ENSG00000134853	PDGFRA	platelet derived growth factor receptor alpha	-1.47299	-1.19538	NA
ENSG00000085552	IGSF9	immunoglobulin superfamily member 9	-1.47272	-2.60828	0.0253463
ENSG00000085999	RAD54L	RAD54 like	-1.47245	-9.90111	2.05019e-21
ENSG00000007171	NOS2	nitric oxide synthase 2	-1.47228	-0.921983	NA
ENSG00000133119	RFC3	replication factor C subunit 3	-1.47158	-10.8856	9.37204e-26
ENSG00000284700	LOC105378714	uncharacterized LOC105378714	-1.47141	-0.833418	NA
ENSG00000205045	SLFN12L	schlafen family member 12 like	-1.47039	-0.837557	NA
ENSG00000183779	ZNF703	zinc finger protein 703	-1.47008	-1.99033	0.100007
ENSG00000281880	PAX6-AS1	PAX6 antisense RNA 1	-1.46974	-0.707361	NA
ENSG00000259673	IQCH-AS1	IQCH antisense RNA 1	-1.46955	-4.09542	0.000217873
ENSG00000251652	LOC105374344	uncharacterized LOC105374344	-1.46883	-1.17241	0.374569
ENSG00000274641	H2BC17	H2B clustered histone 17	-1.46726	-1.18788	NA
ENSG00000261253	LOC100287036	uncharacterized LOC100287036	-1.46474	-2.29467	0.0529938
ENSG00000184515	BEX5	brain expressed X-linked 5	-1.46429	-1.62231	0.195456
ENSG00000073756	PTGS2	prostaglandin-endoperoxide synthase 2	-1.46426	-2.10122	0.0800819
ENSG00000101282	RSPO4	R-spondin 4	-1.46241	-0.814652	NA
ENSG00000250508	LINC02701	long intergenic non-protein coding RNA 2701	-1.46103	-1.81761	0.13897
ENSG00000128342	LIF	LIF interleukin 6 family cytokine	-1.46032	-10.1776	1.38983e-22
ENSG00000283855	NPIPB4	nuclear pore complex interacting protein family member B4	-1.46004	-0.843664	NA
ENSG00000107249	GLIS3	GLIS family zinc finger 3	-1.45536	-8.16703	8.33836e-15
ENSG00000123473	STIL	STIL centriolar assembly protein	-1.45341	-11.684	1.3829e-29
ENSG00000203760	CENPW	centromere protein W	-1.45338	-7.44903	1.85806e-12
ENSG00000244607	CCDC13	coiled-coil domain containing 13	-1.45081	-0.972094	NA
ENSG00000235217	TSPY26P	testis specific protein Y-linked 26, pseudogene	-1.44985	-2.42318	0.0396392
ENSG00000189419	SPATA41	spermatogenesis associated 41	-1.44425	-2.78434	0.0160504
ENSG00000166803	PCLAF	PCNA clamp associated factor	-1.44401	-8.3104	2.65495e-15
ENSG00000253729	PRKDC	protein kinase, DNA-activated, catalytic subunit	-1.44171	-13.2928	3.73076e-38
ENSG00000169403	PTAFR	platelet activating factor receptor	-1.44131	-2.30364	0.0520298
ENSG00000132688	NES	nestin	-1.44027	-6.16554	8.61368e-09
ENSG00000110090	CPT1A	carnitine palmitoyltransferase 1A	-1.43784	-11.2652	1.54324e-27
ENSG00000163735	CXCL5	C-X-C motif chemokine ligand 5	-1.43751	-8.78607	5.16585e-17
ENSG00000144843	ADPRH	ADP-ribosylarginine hydrolase	-1.43722	-4.67268	1.9042e-05
ENSG00000168505	GBX2	gastrulation brain homeobox 2	-1.43663	-2.93801	0.0105144
ENSG00000140403	DNAJA4	DnaJ heat shock protein family (Hsp40) member A4	-1.43557	-9.11536	2.92865e-18
ENSG00000189167	ZAR1L	zygote arrest 1 like	-1.43248	-1.00827	NA
ENSG00000122952	ZWINT	ZW10 interacting kinetochore protein	-1.43217	-11.0889	1.06144e-26
ENSG00000106278	PTPRZ1	protein tyrosine phosphatase receptor type Z1	-1.43211	-0.736051	NA
ENSG00000154127	UBASH3B	ubiquitin associated and SH3 domain containing B	-1.43195	-12.8673	8.83589e-36
ENSG00000121152	NCAPH	non-SMC condensin I complex subunit H	-1.43184	-10.7065	6.04115e-25
ENSG00000164251	F2RL1	F2R like trypsin receptor 1	-1.43062	-9.36121	3.22881e-19
ENSG00000180720	CHRM4	cholinergic receptor muscarinic 4	-1.42792	-1.05786	NA
ENSG00000122483	CCDC18	coiled-coil domain containing 18	-1.42699	-9.66754	1.93771e-20
ENSG00000033867	SLC4A7	solute carrier family 4 member 7	-1.42636	-12.2679	1.48273e-32
ENSG00000198945	L3MBTL3	L3MBTL histone methyl-lysine binding protein 3	-1.42577	-6.58589	6.48454e-10
ENSG00000100804	PSMB5	proteasome 20S subunit beta 5	-1.42379	-12.2605	1.61226e-32
ENSG00000082781	ITGB5	integrin subunit beta 5	-1.42294	-11.8531	2.02397e-30
ENSG00000153923	CLCA3P	chloride channel accessory 3, pseudogene	-1.42244	-1.16089	0.380392
ENSG00000149609	C20orf144	chromosome 20 open reading frame 144	-1.42215	-1.43932	0.259896
ENSG00000258818	RNASE4	ribonuclease A family member 4	-1.42174	-1.51457	0.231748
ENSG00000144455	SUMF1	sulfatase modifying factor 1	-1.42135	-10.7118	5.75493e-25
ENSG00000101638	ST8SIA5	ST8 alpha-N-acetyl-neuraminide alpha-2,8-sialyltransferase 5	-1.41974	-2.12312	0.0767674
ENSG00000149131	SERPING1	serpin family G member 1	-1.4185	-5.66626	1.42368e-07
ENSG00000116830	TTF2	transcription termination factor 2	-1.41712	-10.7131	5.69913e-25
ENSG00000188452	CERKL	ceramide kinase like	-1.41656	-2.72618	0.0187592
ENSG00000188060	RAB42	RAB42, member RAS oncogene family	-1.41613	-5.67169	1.383e-07
ENSG00000145491	ROPN1L	rhophilin associated tail protein 1 like	-1.41559	-1.14708	NA
ENSG00000102302	FGD1	FYVE, RhoGEF and PH domain containing 1	-1.4152	-6.28134	4.28115e-09
ENSG00000047597	XK	X-linked Kx blood group	-1.41497	-7.94379	4.65361e-14
ENSG00000188176	SMTNL2	smoothelin like 2	-1.4149	-1.12287	NA
ENSG00000102003	SYP	synaptophysin	-1.41488	-3.69333	0.00096338
ENSG00000257949	TEN1	TEN1 subunit of CST complex	-1.41207	-1.14649	NA
ENSG00000104043	ATP8B4	ATPase phospholipid transporting 8B4 (putative)	-1.40733	-3.65036	0.00111625
ENSG00000135835	KIAA1614	KIAA1614	-1.40721	-1.25207	0.33789
ENSG00000023330	ALAS1	5'-aminolevulinate synthase 1	-1.40632	-11.9395	7.38612e-31
ENSG00000158089	GALNT14	polypeptide N-acetylgalactosaminyltransferase 14	-1.40477	-10.7027	6.26264e-25
ENSG00000170161	LOC728673	uncharacterized LOC728673	-1.40439	-3.26593	0.00396108
ENSG00000089692	LAG3	lymphocyte activating 3	-1.40213	-1.77716	0.149471
ENSG00000123416	TUBA1B	tubulin alpha 1b	-1.39957	-13.9868	3.05413e-42
ENSG00000112238	PRDM13	PR/SET domain 13	-1.39757	-3.32932	0.00323945
ENSG00000051180	RAD51	RAD51 recombinase	-1.39751	-2.00704	0.0968038
ENSG00000162367	TAL1	TAL bHLH transcription factor 1, erythroid differentiation factor	-1.3962	-1.28249	0.324458
ENSG00000083937	CHMP2B	charged multivesicular body protein 2B	-1.39472	-10.1062	2.76112e-22
ENSG00000117450	PRDX1	peroxiredoxin 1	-1.39247	-10.1011	2.88791e-22
ENSG00000204262	COL5A2	collagen type V alpha 2 chain	-1.39151	-5.70096	1.18745e-07
ENSG00000159625	DRC7	dynein regulatory complex subunit 7	-1.3905	-1.46584	0.249858
ENSG00000261737	CLCA4-AS1	CLCA4 antisense RNA 1	-1.38931	-2.7026	0.0199558
ENSG00000148408	CACNA1B	calcium voltage-gated channel subunit alpha1 B	-1.38915	-5.63398	1.70647e-07
ENSG00000198435	NRARP	NOTCH regulated ankyrin repeat protein	-1.38896	-3.18301	0.00509943
ENSG00000273983	H3C8	H3 clustered histone 8	-1.38764	-1.61804	0.196841
ENSG00000140470	ADAMTS17	ADAM metallopeptidase with thrombospondin type 1 motif 17	-1.38733	-1.54913	0.219711
ENSG00000117461	PIK3R3	phosphoinositide-3-kinase regulatory subunit 3	-1.38663	-8.31656	2.53023e-15
ENSG00000101003	GINS1	GINS complex subunit 1	-1.38656	-10.78	2.88731e-25
ENSG00000140968	IRF8	interferon regulatory factor 8	-1.3862	-1.66785	0.180998
ENSG00000156103	MMP16	matrix metallopeptidase 16	-1.38552	-4.66382	1.97424e-05
ENSG00000205683	DPF3	double PHD fingers 3	-1.38366	-2.32573	0.0495223
ENSG00000117399	CDC20	cell division cycle 20	-1.38006	-11.9734	5.01517e-31
ENSG00000142871	CCN1	cellular communication network factor 1	-1.37988	-12.9258	4.32629e-36
ENSG00000129460	NGDN	neuroguidin	-1.37927	-7.36761	3.35994e-12
ENSG00000196604	POTEF	POTE ankyrin domain family member F	-1.37911	-0.556921	NA
ENSG00000127152	BCL11B	BAF chromatin remodeling complex subunit BCL11B	-1.379	-1.44882	0.256181
ENSG00000237248	LINC00987	long intergenic non-protein coding RNA 987	-1.37793	-0.745044	NA
ENSG00000174871	CNIH2	cornichon family AMPA receptor auxiliary protein 2	-1.37781	-3.05076	0.00761491
ENSG00000143318	CASQ1	calsequestrin 1	-1.37733	-0.554194	NA
ENSG00000134207	SYT6	synaptotagmin 6	-1.37716	-0.711099	NA
ENSG00000267041	ZNF850	zinc finger protein 850	-1.37647	-5.83197	5.71652e-08
ENSG00000175048	ZDHHC14	zinc finger DHHC-type containing 14	-1.375	-6.26246	4.80801e-09
ENSG00000185869	ZNF829	zinc finger protein 829	-1.37278	-8.99211	8.81185e-18
ENSG00000198554	WDHD1	WD repeat and HMG-box DNA binding protein 1	-1.37114	-11.4177	2.85535e-28
ENSG00000113356	POLR3G	RNA polymerase III subunit G	-1.37095	-10.5126	4.57181e-24
ENSG00000213516	RBMXL1	RBMX like 1	-1.37013	-9.90525	1.97386e-21
ENSG00000253741	LNCOC1	lncRNA associated with ovarian cancer 1	-1.37009	-5.52102	3.10572e-07
ENSG00000100462	PRMT5	protein arginine methyltransferase 5	-1.36877	-11.7207	9.25331e-30
ENSG00000154620	TMSB4Y	thymosin beta 4 Y-linked	-1.36872	-3.19565	0.00490696
ENSG00000185002	RFX6	regulatory factor X6	-1.36827	-0.591065	NA
ENSG00000158164	TMSB15A	thymosin beta 15a	-1.36779	-2.90216	0.011627
ENSG00000177465	ACOT4	acyl-CoA thioesterase 4	-1.36562	-6.66792	3.81573e-10
ENSG00000184357	H1-5	H1.5 linker histone, cluster member	-1.36524	-0.5958	NA
ENSG00000262003	LOC101927727	uncharacterized LOC101927727	-1.36481	-4.26799	0.000108533
ENSG00000183145	RIPPLY3	ripply transcriptional repressor 3	-1.36439	-1.79129	0.145797
ENSG00000106268	NUDT1	nudix hydrolase 1	-1.36258	-6.68057	3.52374e-10
ENSG00000134690	CDCA8	cell division cycle associated 8	-1.36242	-10.7001	6.4152e-25
ENSG00000169288	MRPL1	mitochondrial ribosomal protein L1	-1.3622	-8.45363	8.28553e-16
ENSG00000267260	LOC728485	uncharacterized LOC728485	-1.3611	-1.48228	0.243677
ENSG00000100714	MTHFD1	methylenetetrahydrofolate dehydrogenase, cyclohydrolase and formyltetrahydrofolate synthetase 1	-1.35792	-11.7527	6.50413e-30
ENSG00000156802	ATAD2	ATPase family AAA domain containing 2	-1.3578	-11.5537	6.1627e-29
ENSG00000009694	TENM1	teneurin transmembrane protein 1	-1.35746	-0.588462	NA
ENSG00000187772	LIN28B	lin-28 homolog B	-1.35661	-0.724596	NA
ENSG00000156097	GPR61	G protein-coupled receptor 61	-1.35306	-0.618493	NA
ENSG00000236137	LOC101929099	uncharacterized LOC101929099	-1.3513	-1.74307	0.158868
ENSG00000169255	B3GALNT1	beta-1,3-N-acetylgalactosaminyltransferase 1 (globoside blood group)	-1.34939	-7.92092	5.55895e-14
ENSG00000115956	PLEK	pleckstrin	-1.34922	-0.582106	NA
ENSG00000158865	SLC5A11	solute carrier family 5 member 11	-1.34822	-0.836981	NA
ENSG00000205500	MAPRE3-AS1	MAPRE3 antisense RNA 1	-1.34745	-0.620466	NA
ENSG00000133937	GSC	goosecoid homeobox	-1.34745	-0.620466	NA
ENSG00000187801	ZFP69B	ZFP69 zinc finger protein B	-1.3448	-7.94625	4.57683e-14
ENSG00000053108	FSTL4	follistatin like 4	-1.34461	-0.880882	NA
ENSG00000111249	CUX2	cut like homeobox 2	-1.34437	-0.579576	NA
ENSG00000164082	GRM2	glutamate metabotropic receptor 2	-1.34414	-0.981669	NA
ENSG00000205111	CDKL4	cyclin dependent kinase like 4	-1.34402	-0.871411	NA
ENSG00000183307	TMEM121B	transmembrane protein 121B	-1.3438	-2.88768	0.0120982
ENSG00000232284	GNG12-AS1	GNG12, DIRAS3 and WLS antisense RNA 1	-1.34294	-1.41204	0.270724
ENSG00000198963	RORB	RAR related orphan receptor B	-1.34215	-0.97168	NA
ENSG00000260423	LINC02367	long intergenic non-protein coding RNA 2367	-1.34162	-1.05445	NA
ENSG00000170049	KCNAB3	potassium voltage-gated channel subfamily A regulatory beta subunit 3	-1.34157	-3.34266	0.00310339
ENSG00000166670	MMP10	matrix metallopeptidase 10	-1.33972	-0.570196	NA
ENSG00000236824	BCYRN1	brain cytoplasmic RNA 1	-1.33919	-0.719952	NA
ENSG00000103544	VPS35L	VPS35 endosomal protein sorting factor like	-1.33866	-9.1176	2.8762e-18
ENSG00000095794	CREM	cAMP responsive element modulator	-1.33777	-7.18772	1.18802e-11
ENSG00000171435	KSR2	kinase suppressor of ras 2	-1.33724	-5.88425	4.27047e-08
ENSG00000104267	CA2	carbonic anhydrase 2	-1.33683	-8.03426	2.3564e-14
ENSG00000261341	LOC105372440	uncharacterized LOC105372440	-1.3368	-1.10518	0.408405
ENSG00000205795	CYS1	cystin 1	-1.33542	-3.1986	0.00486403
ENSG00000184058	TBX1	T-box transcription factor 1	-1.33504	-1.28131	0.324922
ENSG00000112964	GHR	growth hormone receptor	-1.33483	-6.2828	4.2523e-09
ENSG00000184635	ZNF93	zinc finger protein 93	-1.33478	-5.13364	2.21223e-06
ENSG00000115828	QPCT	glutaminyl-peptide cyclotransferase	-1.33461	-2.65697	0.0224385
ENSG00000281357	ARRDC3-AS1	ARRDC3 antisense RNA 1	-1.33196	-2.36005	0.0458444
ENSG00000204666	LOC400710	uncharacterized LOC400710	-1.3317	-0.61183	NA
ENSG00000072571	HMMR	hyaluronan mediated motility receptor	-1.33021	-9.93695	1.44653e-21
ENSG00000183763	TRAIP	TRAF interacting protein	-1.32963	-7.859	8.92865e-14
ENSG00000187867	PALM3	paralemmin 3	-1.32901	-1.88045	0.123449
ENSG00000233831	ZNF311	zinc finger protein 311	-1.32837	-1.06173	NA
ENSG00000142494	SLC47A1	solute carrier family 47 member 1	-1.32692	-8.83627	3.38584e-17
ENSG00000197275	RAD54B	RAD54 homolog B	-1.32687	-6.0421	1.76491e-08
ENSG00000101076	HNF4A	hepatocyte nuclear factor 4 alpha	-1.32544	-0.799631	NA
ENSG00000169439	SDC2	syndecan 2	-1.32374	-7.54143	9.49285e-13
ENSG00000188883	KLRG2	killer cell lectin like receptor G2	-1.32369	-2.39168	0.0426655
ENSG00000221491	SNORA2C	small nucleolar RNA, H/ACA box 2C	-1.32228	-0.606697	NA
ENSG00000178568	ERBB4	erb-b2 receptor tyrosine kinase 4	-1.32219	-2.10868	0.0788889
ENSG00000170965	PLAC1	placenta enriched 1	-1.32114	-2.20813	0.0642051
ENSG00000138315	OIT3	oncoprotein induced transcript 3	-1.32039	-0.725779	NA
ENSG00000154734	ADAMTS1	ADAM metallopeptidase with thrombospondin type 1 motif 1	-1.32039	-0.725779	NA
ENSG00000187790	FANCM	FA complementation group M	-1.31905	-8.47587	6.9441e-16
ENSG00000224378	MICB	MHC class I polypeptide-related sequence B	-1.31863	-2.25569	0.0577769
ENSG00000165304	MELK	maternal embryonic leucine zipper kinase	-1.31633	-10.4587	7.8922e-24
ENSG00000085721	RRN3	RRN3 homolog, RNA polymerase I transcription factor	-1.31626	-0.604362	NA
ENSG00000197647	ZNF433	zinc finger protein 433	-1.31489	-3.17417	0.00524107
ENSG00000110079	MS4A4A	membrane spanning 4-domains A4A	-1.31003	-0.523259	NA
ENSG00000178796	RIIAD1	regulatory subunit of type II PKA R-subunit domain containing 1	-1.31003	-0.823737	NA
ENSG00000221055	MIR1302-3	microRNA 1302-3	-1.3098	-0.808957	NA
ENSG00000083814	ZNF671	zinc finger protein 671	-1.30897	-4.32095	8.76585e-05
ENSG00000236790	LINC00299	long intergenic non-protein coding RNA 299	-1.30769	-0.737046	NA
ENSG00000085719	CPNE3	copine 3	-1.30757	-10.9485	4.85154e-26
ENSG00000137841	PLCB2	phospholipase C beta 2	-1.30715	-0.377219	NA
ENSG00000176692	FOXC2	forkhead box C2	-1.30699	-0.379837	NA
ENSG00000266401	LOC105371967	uncharacterized LOC105371967	-1.30455	-4.59353	2.70153e-05
ENSG00000230461	PROX1-AS1	PROX1 antisense RNA 1	-1.3043	-4.22125	0.000131075
ENSG00000109805	NCAPG	non-SMC condensin I complex subunit G	-1.30364	-10.6987	6.48312e-25
ENSG00000188162	OTOG	otogelin	-1.30233	-0.851324	NA
ENSG00000243978	RTL9	retrotransposon Gag like 9	-1.30127	-0.587991	NA
ENSG00000254369	HOXA-AS3	HOXA cluster antisense RNA 3	-1.29939	-1.43188	0.262695
ENSG00000174498	IGDCC3	immunoglobulin superfamily DCC subclass member 3	-1.29873	-0.893821	NA
ENSG00000166145	SPINT1	serine peptidase inhibitor, Kunitz type 1	-1.29845	-8.19141	6.8861e-15
ENSG00000026652	AGPAT4	1-acylglycerol-3-phosphate O-acyltransferase 4	-1.2975	-6.42778	1.75378e-09
ENSG00000158201	ABHD3	abhydrolase domain containing 3	-1.29671	-9.26025	8.0709e-19
ENSG00000121211	MND1	meiotic nuclear divisions 1	-1.29631	-4.72356	1.51017e-05
ENSG00000245750	DRAIC	downregulated RNA in cancer, inhibitor of cell invasion and migration	-1.29325	-1.06681	0.427784
ENSG00000104313	EYA1	EYA transcriptional coactivator and phosphatase 1	-1.29262	-1.66034	0.183585
ENSG00000154764	WNT7A	Wnt family member 7A	-1.28901	-0.690572	NA
ENSG00000143702	CEP170	centrosomal protein 170	-1.28848	-1.13603	0.39307
ENSG00000102174	PHEX	phosphate regulating endopeptidase homolog X-linked	-1.2883	-1.75641	0.155176
ENSG00000148798	INA	internexin neuronal intermediate filament protein alpha	-1.2882	-1.12044	0.401035
ENSG00000134057	CCNB1	cyclin B1	-1.28697	-11.0463	1.69872e-26
ENSG00000163993	S100P	S100 calcium binding protein P	-1.28694	-0.550049	NA
ENSG00000238142	LOC105376805	uncharacterized LOC105376805	-1.28657	-5.22789	1.387e-06
ENSG00000144821	MYH15	myosin heavy chain 15	-1.28514	-7.16091	1.4293e-11
ENSG00000112149	CD83	CD83 molecule	-1.2844	-8.22582	5.24684e-15
ENSG00000106571	GLI3	GLI family zinc finger 3	-1.28319	-4.78322	1.15076e-05
ENSG00000186340	THBS2	thrombospondin 2	-1.28312	-0.559603	NA
ENSG00000178537	SLC25A20	solute carrier family 25 member 20	-1.28261	-6.87276	1.00988e-10
ENSG00000169435	RASSF6	Ras association domain family member 6	-1.27964	-3.70181	0.0009348
ENSG00000255330	SOGA3	SOGA family member 3	-1.27886	-1.07688	0.422878
ENSG00000077152	UBE2T	ubiquitin conjugating enzyme E2 T	-1.27794	-9.03126	6.22777e-18
ENSG00000232832	LMLN-AS1	LMLN antisense RNA 1	-1.2776	-1.36633	0.288868
ENSG00000099617	EFNA2	ephrin A2	-1.27703	-0.544998	NA
ENSG00000163590	PPM1L	protein phosphatase, Mg2+/Mn2+ dependent 1L	-1.27688	-7.18447	1.21508e-11
ENSG00000153253	SCN3A	sodium voltage-gated channel alpha subunit 3	-1.27585	-1.38731	0.280438
ENSG00000134183	GNAT2	G protein subunit alpha transducin 2	-1.27466	-0.848652	NA
ENSG00000272589	ZSWIM8-AS1	ZSWIM8 antisense RNA 1	-1.27345	-0.396749	NA
ENSG00000189398	OR7E12P	olfactory receptor family 7 subfamily E member 12 pseudogene	-1.27345	-0.396749	NA
ENSG00000273409	LINC02712	long intergenic non-protein coding RNA 2712	-1.27345	-0.396749	NA
ENSG00000253521	HPYR1	Helicobacter pylori responsive 1	-1.27343	-0.397265	NA
ENSG00000208892	SNORA49	small nucleolar RNA, H/ACA box 49	-1.27332	-0.399952	NA
ENSG00000248550	OTX2-AS1	OTX2 antisense RNA 1 (head to head)	-1.27332	-0.399952	NA
ENSG00000114480	GBE1	1,4-alpha-glucan branching enzyme 1	-1.27296	-8.83572	3.39444e-17
ENSG00000072182	ASIC4	acid sensing ion channel subunit family member 4	-1.27248	-1.25687	0.335773
ENSG00000011426	ANLN	anillin actin binding protein	-1.27177	-10.7572	3.63279e-25
ENSG00000281706	LINC01012	long intergenic non-protein coding RNA 1012	-1.27127	-3.65223	0.00110979
ENSG00000040275	SPDL1	spindle apparatus coiled-coil protein 1	-1.27094	-9.70857	1.3093e-20
ENSG00000168078	PBK	PDZ binding kinase	-1.27043	-9.9331	1.4984e-21
ENSG00000113013	HSPA9	heat shock protein family A (Hsp70) member 9	-1.26871	-10.2342	7.84908e-23
ENSG00000087303	NID2	nidogen 2	-1.26843	-6.77623	1.90325e-10
ENSG00000270673	YTHDF3-AS1	YTHDF3 antisense RNA 1 (head to head)	-1.26637	-2.43751	0.0384273
ENSG00000226856	THORLNC	testis associated oncogenic lncRNA	-1.26616	-1.83204	0.135203
ENSG00000256061	DNAAF4	dynein axonemal assembly factor 4	-1.26604	-1.85463	0.129671
ENSG00000138738	PRDM5	PR/SET domain 5	-1.26455	-5.08224	2.84011e-06
ENSG00000116035	VAX2	ventral anterior homeobox 2	-1.26436	-1.52603	0.22789
ENSG00000035499	DEPDC1B	DEP domain containing 1B	-1.26414	-9.20375	1.33187e-18
ENSG00000241484	ARHGAP8	Rho GTPase activating protein 8	-1.26413	-4.26848	0.000108373
ENSG00000188822	CNR2	cannabinoid receptor 2	-1.26395	-0.393054	NA
ENSG00000230401	LINC01972	long intergenic non-protein coding RNA 1972	-1.26395	-0.393054	NA
ENSG00000278637	H4C1	H4 clustered histone 1	-1.26395	-0.393054	NA
ENSG00000267134	LINC01924	long intergenic non-protein coding RNA 1924	-1.26395	-0.393054	NA
ENSG00000251869	SCARNA23	small Cajal body-specific RNA 23	-1.26395	-0.393054	NA
ENSG00000196407	THEM5	thioesterase superfamily member 5	-1.26394	-0.393569	NA
ENSG00000284032	MIR29A	microRNA 29a	-1.26385	-0.396255	NA
ENSG00000015592	STMN4	stathmin 4	-1.26385	-0.396255	NA
ENSG00000269891	ARHGAP19-SLIT1	ARHGAP19-SLIT1 readthrough (NMD candidate)	-1.26385	-0.396255	NA
ENSG00000138778	CENPE	centromere protein E	-1.26208	-10.6372	1.24057e-24
ENSG00000162782	TDRD5	tudor domain containing 5	-1.2619	-5.83125	5.73322e-08
ENSG00000023909	GCLM	glutamate-cysteine ligase modifier subunit	-1.26183	-10.7761	2.99997e-25
ENSG00000155961	RAB39B	RAB39B, member RAS oncogene family	-1.26167	-5.95091	2.92457e-08
ENSG00000130881	LRP3	LDL receptor related protein 3	-1.26101	-2.33204	0.0488703
ENSG00000113196	HAND1	heart and neural crest derivatives expressed 1	-1.26051	-0.642801	NA
ENSG00000231256	CFAP97D1	CFAP97 domain containing 1	-1.25938	-1.14192	0.390072
ENSG00000103257	SLC7A5	solute carrier family 7 member 5	-1.25867	-3.66243	0.00106992
ENSG00000134042	MRO	maestro	-1.25842	-1.73332	0.161747
ENSG00000100522	GNPNAT1	glucosamine-phosphate N-acetyltransferase 1	-1.2563	-10.4076	1.33606e-23
ENSG00000135604	STX11	syntaxin 11	-1.25527	-3.17017	0.00530872
ENSG00000114784	EIF1B	eukaryotic translation initiation factor 1B	-1.25377	-8.38665	1.44448e-15
ENSG00000167315	ACAA2	acetyl-CoA acyltransferase 2	-1.25348	-8.34483	2.0159e-15
ENSG00000131650	KREMEN2	kringle containing transmembrane protein 2	-1.25312	-2.46746	0.0357315
ENSG00000139291	TMEM19	transmembrane protein 19	-1.25154	-9.14702	2.23159e-18
ENSG00000154479	CCDC173	coiled-coil domain containing 173	-1.25009	-1.19811	0.362671
ENSG00000176406	RIMS2	regulating synaptic membrane exocytosis 2	-1.25	-8.1642	8.52123e-15
ENSG00000162620	LRRIQ3	leucine rich repeats and IQ motif containing 3	-1.24942	-3.36072	0.0029254
ENSG00000181061	HIGD1A	HIG1 hypoxia inducible domain family member 1A	-1.24901	-8.11023	1.30246e-14
ENSG00000171236	LRG1	leucine rich alpha-2-glycoprotein 1	-1.2469	-0.912171	NA
ENSG00000198093	ZNF649	zinc finger protein 649	-1.2463	-3.62962	0.00120078
ENSG00000165807	PPP1R36	protein phosphatase 1 regulatory subunit 36	-1.24367	-0.882297	NA
ENSG00000241472	PTPRG-AS1	PTPRG antisense RNA 1	-1.24352	-5.77455	7.89471e-08
ENSG00000164087	POC1A	POC1 centriolar protein A	-1.24337	-8.98168	9.59346e-18
ENSG00000213390	ARHGAP19	Rho GTPase activating protein 19	-1.24288	-9.32447	4.52388e-19
ENSG00000124588	NQO2	N-ribosyldihydronicotinamide:quinone reductase 2	-1.24279	-9.46726	1.2299e-19
ENSG00000129159	KCNC1	potassium voltage-gated channel subfamily C member 1	-1.24113	-0.384191	NA
ENSG00000259697	LOC107984784	uncharacterized LOC107984784	-1.24113	-0.384191	NA
ENSG00000141744	PNMT	phenylethanolamine N-methyltransferase	-1.24113	-0.384191	NA
ENSG00000198185	ZNF334	zinc finger protein 334	-1.24113	-0.384191	NA
ENSG00000123560	PLP1	proteolipid protein 1	-1.24113	-0.384191	NA
ENSG00000162456	KNCN	kinocilin	-1.24113	-0.384707	NA
ENSG00000134193	REG4	regenerating family member 4	-1.24113	-0.384707	NA
ENSG00000201643	SNORA14A	small nucleolar RNA, H/ACA box 14A	-1.24113	-0.384707	NA
ENSG00000254670	RASSF10-DT	RASSF10 divergent transcript	-1.24113	-0.384707	NA
ENSG00000173769	TOPAZ1	testis and ovary specific PAZ domain containing 1	-1.2411	-0.387382	NA
ENSG00000204580	DDR1	discoidin domain receptor tyrosine kinase 1	-1.2411	-0.387382	NA
ENSG00000100652	SLC10A1	solute carrier family 10 member 1	-1.2411	-0.387382	NA
ENSG00000203527	LOC101927447	uncharacterized LOC101927447	-1.2411	-0.387382	NA
ENSG00000100612	DHRS7	dehydrogenase/reductase 7	-1.24049	-9.01776	7.00963e-18
ENSG00000172167	MTBP	MDM2 binding protein	-1.23968	-8.70298	1.04494e-16
ENSG00000237149	ZNF503-AS2	ZNF503 antisense RNA 2	-1.23797	-1.78635	0.147119
ENSG00000168393	DTYMK	deoxythymidylate kinase	-1.23728	-5.90327	3.8338e-08
ENSG00000168412	MTNR1A	melatonin receptor 1A	-1.23654	-0.74395	NA
ENSG00000049323	LTBP1	latent transforming growth factor beta binding protein 1	-1.23354	-7.61879	5.38688e-13
ENSG00000267060	PTGES3L	prostaglandin E synthase 3 like	-1.2332	-3.24351	0.00424546
ENSG00000094804	CDC6	cell division cycle 6	-1.2326	-9.78965	6.00762e-21
ENSG00000169495	HTRA4	HtrA serine peptidase 4	-1.23251	-0.785611	NA
ENSG00000163347	CLDN1	claudin 1	-1.23153	-10.6238	1.42649e-24
ENSG00000162598	C1orf87	chromosome 1 open reading frame 87	-1.23137	-0.409242	NA
ENSG00000162947	LINC01931	long intergenic non-protein coding RNA 1931	-1.23137	-0.409242	NA
ENSG00000212309	SNORD70B	small nucleolar RNA, C/D box 70B	-1.23137	-0.409242	NA
ENSG00000248698	LINC01085	long intergenic non-protein coding RNA 1085	-1.23137	-0.409242	NA
ENSG00000039537	C6	complement C6	-1.23137	-0.409242	NA
ENSG00000204469	PRRC2A	proline rich coiled-coil 2A	-1.23137	-0.409242	NA
ENSG00000214814	FER1L6	fer-1 like family member 6	-1.23137	-0.409242	NA
ENSG00000224812	TMEM72-AS1	TMEM72 antisense RNA 1	-1.23137	-0.409242	NA
ENSG00000207460	SNORD116-19	small nucleolar RNA, C/D box 116-19	-1.23137	-0.409242	NA
ENSG00000179044	EXOC3L1	exocyst complex component 3 like 1	-1.23137	-0.409242	NA
ENSG00000198844	ARHGEF15	Rho guanine nucleotide exchange factor 15	-1.23137	-0.409242	NA
ENSG00000235300	THRA1/BTR	uncharacterized LOC105371807	-1.23137	-0.409242	NA
ENSG00000214140	PRCD	photoreceptor disc component	-1.23137	-0.409242	NA
ENSG00000046889	PREX2	phosphatidylinositol-3,4,5-trisphosphate dependent Rac exchange factor 2	-1.23137	-0.409758	NA
ENSG00000136918	WDR38	WD repeat domain 38	-1.23137	-0.409758	NA
ENSG00000172367	PDZD3	PDZ domain containing 3	-1.23137	-0.409758	NA
ENSG00000168952	STXBP6	syntaxin binding protein 6	-1.23137	-0.409758	NA
ENSG00000264084	MIR5688	microRNA 5688	-1.23137	-0.412441	NA
ENSG00000241696	LINC02053	long intergenic non-protein coding RNA 2053	-1.23137	-0.412441	NA
ENSG00000214803	LOC101927588	uncharacterized LOC101927588	-1.23137	-0.412441	NA
ENSG00000283945	LINC00032	long intergenic non-protein coding RNA 32	-1.23137	-0.412441	NA
ENSG00000236747	LINC01282	long intergenic non-protein coding RNA 1282	-1.23137	-0.412441	NA
ENSG00000050030	NEXMIF	neurite extension and migration factor	-1.23137	-0.412441	NA
ENSG00000167513	CDT1	chromatin licensing and DNA replication factor 1	-1.2303	-2.25029	0.0585259
ENSG00000171241	SHCBP1	SHC binding and spindle associated 1	-1.23024	-9.23816	9.79192e-19
ENSG00000102445	RUBCNL	rubicon like autophagy enhancer	-1.22999	-1.90693	0.117256
ENSG00000139549	DHH	desert hedgehog signaling molecule	-1.22944	-0.783855	NA
ENSG00000090889	KIF4A	kinesin family member 4A	-1.22649	-9.2415	9.51552e-19
ENSG00000200913	SNORD46	small nucleolar RNA, C/D box 46	-1.22477	-1.60324	0.201572
ENSG00000147955	SIGMAR1	sigma non-opioid intracellular receptor 1	-1.22431	-10.1576	1.68086e-22
ENSG00000161594	KLHL10	kelch like family member 10	-1.22399	-0.860311	NA
ENSG00000197943	PLCG2	phospholipase C gamma 2	-1.22395	-5.78942	7.29308e-08
ENSG00000131979	GCH1	GTP cyclohydrolase 1	-1.22316	-8.54135	4.08068e-16
ENSG00000125430	HS3ST3B1	heparan sulfate-glucosamine 3-sulfotransferase 3B1	-1.22278	-2.15057	0.072463
ENSG00000157456	CCNB2	cyclin B2	-1.22198	-8.98767	9.12996e-18
ENSG00000165061	ZMAT4	zinc finger matrin-type 4	-1.22171	-0.379906	NA
ENSG00000101892	ATP1B4	ATPase Na+/K+ transporting family member beta 4	-1.22171	-0.379906	NA
ENSG00000163827	LRRC2	leucine rich repeat containing 2	-1.2217	-0.377234	NA
ENSG00000250954	LOC101928622	uncharacterized LOC101928622	-1.2217	-0.377234	NA
ENSG00000234497	ERICH3-AS1	ERICH3 antisense RNA 1	-1.22169	-0.376719	NA
ENSG00000265083	MIR3691	microRNA 3691	-1.22169	-0.376719	NA
ENSG00000112818	MEP1A	meprin A subunit alpha	-1.22169	-0.376719	NA
ENSG00000165059	PRKACG	protein kinase cAMP-activated catalytic subunit gamma	-1.22169	-0.376719	NA
ENSG00000196081	ZNF724	zinc finger protein 724	-1.22127	-3.00334	0.00870423
ENSG00000111799	COL12A1	collagen type XII alpha 1 chain	-1.2212	-10.0701	3.91749e-22
ENSG00000091651	ORC6	origin recognition complex subunit 6	-1.22039	-8.8481	3.05973e-17
ENSG00000223547	ZNF844	zinc finger protein 844	-1.21999	-4.40409	6.16979e-05
ENSG00000105825	TFPI2	tissue factor pathway inhibitor 2	-1.21917	-8.47087	7.19007e-16
ENSG00000136943	CTSV	cathepsin V	-1.21835	-8.09229	1.49883e-14
ENSG00000133121	STARD13	StAR related lipid transfer domain containing 13	-1.21831	-7.83035	1.10439e-13
ENSG00000178764	ZHX2	zinc fingers and homeoboxes 2	-1.21804	-7.10876	2.03633e-11
ENSG00000107242	PIP5K1B	phosphatidylinositol-4-phosphate 5-kinase type 1 beta	-1.21648	-2.76838	0.0167621
ENSG00000253250	C8orf88	chromosome 8 open reading frame 88	-1.21581	-4.8432	8.75011e-06
ENSG00000117862	TXNDC12	thioredoxin domain containing 12	-1.21355	-5.29636	9.81686e-07
ENSG00000100593	ISM2	isthmin 2	-1.2126	-2.42124	0.039831
ENSG00000130054	FAM155B	family with sequence similarity 155 member B	-1.21223	-3.41214	0.00248097
ENSG00000226650	KIF4B	kinesin family member 4B	-1.21167	-0.870363	NA
ENSG00000134121	CHL1	cell adhesion molecule L1 like	-1.21061	-0.808998	NA
ENSG00000102384	CENPI	centromere protein I	-1.20971	-7.94421	4.64533e-14
ENSG00000258940	LOC100288846	uncharacterized LOC100288846	-1.20942	-3.40849	0.0025084
ENSG00000185522	LMNTD2	lamin tail domain containing 2	-1.20857	-0.723628	NA
ENSG00000164556	FAM183BP	acyloxyacyl hydrolase (neutrophil)	-1.20845	-1.4009	0.275037
ENSG00000146038	DCDC2	doublecortin domain containing 2	-1.20842	-2.10561	0.0793908
ENSG00000271860	LOC101927314	uncharacterized LOC101927314	-1.20805	-1.654	0.18557
ENSG00000127530	OR7C1	olfactory receptor family 7 subfamily C member 1	-1.20795	-0.78344	NA
ENSG00000151725	CENPU	centromere protein U	-1.20768	-7.60162	6.08218e-13
ENSG00000087510	TFAP2C	transcription factor AP-2 gamma	-1.20758	-7.08955	2.32922e-11
ENSG00000227674	LINC00355	long intergenic non-protein coding RNA 355	-1.20758	-0.34391	NA
ENSG00000158402	CDC25C	cell division cycle 25C	-1.2071	-7.55366	8.69922e-13
ENSG00000132718	SYT11	synaptotagmin 11	-1.20667	-3.36303	0.00290626
ENSG00000227811	INKA2-AS1	INKA2 antisense RNA 1	-1.20661	-1.30847	0.313416
ENSG00000156970	BUB1B	BUB1 mitotic checkpoint serine/threonine kinase B	-1.20616	-10.1094	2.69185e-22
ENSG00000250033	SLC7A11-AS1	SLC7A11 antisense RNA 1	-1.20568	-0.808509	NA
ENSG00000245522	LINC02709	long intergenic non-protein coding RNA 2709	-1.20437	-2.12215	0.0769122
ENSG00000112742	TTK	TTK protein kinase	-1.20387	-8.358	1.80662e-15
ENSG00000003989	SLC7A2	solute carrier family 7 member 2	-1.2034	-6.75564	2.17122e-10
ENSG00000130287	NCAN	neurocan	-1.20335	-1.03748	0.441682
ENSG00000147536	GINS4	GINS complex subunit 4	-1.20276	-9.36105	3.22881e-19
ENSG00000039068	CDH1	cadherin 1	-1.20223	-7.24713	7.80076e-12
ENSG00000185352	HS6ST3	heparan sulfate 6-O-sulfotransferase 3	-1.20176	-0.996592	NA
ENSG00000183726	TMEM50A	transmembrane protein 50A	-1.20168	-9.38003	2.72797e-19
ENSG00000154269	ENPP3	ectonucleotide pyrophosphatase/phosphodiesterase 3	-1.20159	-1.37116	0.28692
ENSG00000138131	LOXL4	lysyl oxidase like 4	-1.20095	-3.60444	0.00130867
ENSG00000114270	COL7A1	collagen type VII alpha 1 chain	-1.2006	-2.75054	0.0175994
ENSG00000154556	SORBS2	sorbin and SH3 domain containing 2	-1.19836	-0.370924	NA
ENSG00000175806	MSRA	methionine sulfoxide reductase A	-1.19836	-0.370924	NA
ENSG00000188676	IDO2	indoleamine 2,3-dioxygenase 2	-1.19836	-0.370924	NA
ENSG00000176463	SLCO3A1	solute carrier organic anion transporter family member 3A1	-1.19836	-0.370924	NA
ENSG00000232139	LINC00867	long intergenic non-protein coding RNA 867	-1.19828	-0.368252	NA
ENSG00000172320	OR5A1	olfactory receptor family 5 subfamily A member 1	-1.19828	-0.368252	NA
ENSG00000160593	JAML	junction adhesion molecule like	-1.19828	-0.368252	NA
ENSG00000285243	SLC39A4	solute carrier family 39 member 4	-1.19828	-0.368252	NA
ENSG00000274166	GOLGA6L10	golgin A6 family like 10	-1.19828	-0.368252	NA
ENSG00000225683	PACRG-AS3	PACRG antisense RNA 3	-1.19826	-0.367738	NA
ENSG00000254101	LINC02055	long intergenic non-protein coding RNA 2055	-1.19826	-0.367738	NA
ENSG00000147573	TRIM55	tripartite motif containing 55	-1.19788	-0.604671	NA
ENSG00000109832	DDX25	DEAD-box helicase 25	-1.19705	-1.13413	0.394048
ENSG00000106483	SFRP4	secreted frizzled related protein 4	-1.19626	-1.36688	0.288672
ENSG00000112984	KIF20A	kinesin family member 20A	-1.19527	-9.48005	1.09132e-19
ENSG00000231177	LINC00852	long intergenic non-protein coding RNA 852	-1.19516	-2.04904	0.0890681
ENSG00000188848	BEND4	BEN domain containing 4	-1.19515	-6.88541	9.32274e-11
ENSG00000164362	TERT	telomerase reverse transcriptase	-1.19451	-2.49598	0.033409
ENSG00000230013	CT70	cancer/testis associated transcript 70	-1.19392	-0.590379	NA
ENSG00000161649	CD300LG	CD300 molecule like family member g	-1.19376	-0.637042	NA
ENSG00000183196	CHST6	carbohydrate sulfotransferase 6	-1.19148	-8.13719	1.05217e-14
ENSG00000234948	LINC01524	long intergenic non-protein coding RNA 1524	-1.19113	-0.625955	NA
ENSG00000164611	PTTG1	PTTG1 regulator of sister chromatid separation, securin	-1.19077	-8.8147	4.0395e-17
ENSG00000131471	AOC3	amine oxidase copper containing 3	-1.19055	-3.86241	0.000526043
ENSG00000177553	C1orf167-AS1	C1orf167 antisense RNA 1	-1.18844	-0.367144	NA
ENSG00000096996	IL12RB1	interleukin 12 receptor subunit beta 1	-1.18844	-0.367144	NA
ENSG00000221039	MIR1286	microRNA 1286	-1.18844	-0.367144	NA
ENSG00000242852	ZNF709	zinc finger protein 709	-1.1884	-0.906878	NA
ENSG00000174175	SELP	selectin P	-1.18833	-0.364474	NA
ENSG00000122548	KIAA0087	KIAA0087 lncRNA	-1.18833	-0.364474	NA
ENSG00000223502	LOC102724719	uncharacterized LOC102724719	-1.18833	-0.364474	NA
ENSG00000259219	LOC105371022	uncharacterized LOC105371022	-1.18833	-0.364474	NA
ENSG00000238198	LRIG2-DT	LRIG2 divergent transcript	-1.18831	-0.36396	NA
ENSG00000203585	LINC02408	long intergenic non-protein coding RNA 2408	-1.18831	-0.36396	NA
ENSG00000103472	RRN3P2	RRN3 homolog, RNA polymerase I transcription factor pseudogene 2	-1.18831	-0.36396	NA
ENSG00000171189	GRIK1	glutamate ionotropic receptor kainate type subunit 1	-1.18831	-0.36396	NA
ENSG00000179750	APOBEC3B	apolipoprotein B mRNA editing enzyme catalytic subunit 3B	-1.18824	-7.44302	1.93931e-12
ENSG00000165995	CACNB2	calcium voltage-gated channel auxiliary subunit beta 2	-1.1863	-0.905372	NA
ENSG00000258545	RHOXF1-AS1	RHOXF1 antisense RNA 1	-1.18521	-1.74409	0.158593
ENSG00000117395	EBNA1BP2	EBNA1 binding protein 2	-1.18499	-9.33361	4.16182e-19
ENSG00000088035	ALG6	ALG6 alpha-1,3-glucosyltransferase	-1.18397	-8.35881	1.79775e-15
ENSG00000169885	CALML6	calmodulin like 6	-1.18346	-2.87809	0.0124111
ENSG00000163508	EOMES	eomesodermin	-1.18171	-2.31448	0.0508035
ENSG00000230798	FOXD3-AS1	FOXD3 antisense RNA 1	-1.18163	-4.06633	0.000244677
ENSG00000204209	DAXX	death domain associated protein	-1.18133	-1.37334	0.286136
ENSG00000166147	FBN1	fibrillin 1	-1.18099	-4.28417	0.000101614
ENSG00000164953	TMEM67	transmembrane protein 67	-1.18036	-8.49004	6.17255e-16
ENSG00000197653	DNAH10	dynein axonemal heavy chain 10	-1.18028	-0.918179	NA
ENSG00000240405	SAMMSON	survival associated mitochondrial melanoma specific oncogenic non-coding RNA	-1.18007	-1.78451	0.147546
ENSG00000113494	PRLR	prolactin receptor	-1.17964	-0.652398	NA
ENSG00000229284	MUCL3	mucin like 3	-1.17964	-0.652398	NA
ENSG00000227028	SLC8A1-AS1	SLC8A1 antisense RNA 1	-1.17939	-0.621965	NA
ENSG00000172986	GXYLT2	glucoside xylosyltransferase 2	-1.17927	-3.68363	0.000996642
ENSG00000240225	ZNF542P	zinc finger protein 542, pseudogene	-1.17918	-7.12383	1.83625e-11
ENSG00000154274	C4orf19	chromosome 4 open reading frame 19	-1.17888	-4.46992	4.66122e-05
ENSG00000119699	TGFB3	transforming growth factor beta 3	-1.17862	-3.8096	0.000639082
ENSG00000185053	SGCZ	sarcoglycan zeta	-1.17845	-0.53338	NA
ENSG00000100445	SDR39U1	short chain dehydrogenase/reductase family 39U member 1	-1.17844	-6.20373	6.85371e-09
ENSG00000165181	SHOC1	shortage in chiasmata 1	-1.17819	-9.52047	7.55752e-20
ENSG00000213983	AP1G2	adaptor related protein complex 1 subunit gamma 2	-1.1781	-7.71385	2.67584e-13
ENSG00000103534	TMC5	transmembrane channel like 5	-1.17791	-8.27357	3.56484e-15
ENSG00000155465	SLC7A7	solute carrier family 7 member 7	-1.17722	-1.3463	0.297263
ENSG00000264405	MIR3913-1	microRNA 3913-1	-1.177	-0.333227	NA
ENSG00000172967	XKR3	XK related 3	-1.177	-0.333227	NA
ENSG00000206775	SNORD37	small nucleolar RNA, C/D box 37	-1.17688	-0.330638	NA
ENSG00000178803	ADORA2A-AS1	ADORA2A antisense RNA 1	-1.17688	-0.330638	NA
ENSG00000160963	COL26A1	collagen type XXVI alpha 1 chain	-1.17685	-1.13061	0.395937
ENSG00000137142	IGFBPL1	insulin like growth factor binding protein like 1	-1.17493	-7.83529	1.06848e-13
ENSG00000268996	MAN1B1-DT	MAN1B1 divergent transcript	-1.17449	-4.10718	0.000207812
ENSG00000162998	FRZB	frizzled related protein	-1.17444	-0.899927	NA
ENSG00000151012	SLC7A11	solute carrier family 7 member 11	-1.17352	-10.1322	2.15599e-22
ENSG00000113368	LMNB1	lamin B1	-1.17289	-9.55531	5.51724e-20
ENSG00000175063	UBE2C	ubiquitin conjugating enzyme E2 C	-1.17284	-8.80715	4.31096e-17
ENSG00000284830	LOC101928718	uncharacterized LOC101928718	-1.17247	-0.888632	NA
ENSG00000091428	RAPGEF4	Rap guanine nucleotide exchange factor 4	-1.17009	-2.60827	0.0253463
ENSG00000139219	COL2A1	collagen type II alpha 1 chain	-1.16876	-0.615552	NA
ENSG00000162694	EXTL2	exostosin like glycosyltransferase 2	-1.16865	-8.03234	2.38654e-14
ENSG00000162639	HENMT1	HEN methyltransferase 1	-1.16862	-7.33959	4.06884e-12
ENSG00000147166	ITGB1BP2	integrin subunit beta 1 binding protein 2	-1.16844	-2.4102	0.0408631
ENSG00000145020	AMT	aminomethyltransferase	-1.16796	-0.654627	NA
ENSG00000239389	PCDHA13	protocadherin alpha 13	-1.16732	-1.74203	0.15916
ENSG00000172244	C5orf34	chromosome 5 open reading frame 34	-1.16608	-6.51594	1.01117e-09
ENSG00000163814	CDCP1	CUB domain containing protein 1	-1.16519	-10.7718	3.12682e-25
ENSG00000141294	LRRC46	leucine rich repeat containing 46	-1.16349	-1.09872	0.411688
ENSG00000249550	LINC01234	long intergenic non-protein coding RNA 1234	-1.16318	-1.33637	0.30119
ENSG00000084628	NKAIN1	sodium/potassium transporting ATPase interacting 1	-1.16268	-1.90808	0.116996
ENSG00000234444	ZNF736	zinc finger protein 736	-1.16259	-5.45465	4.37821e-07
ENSG00000123612	ACVR1C	activin A receptor type 1C	-1.16161	-3.21607	0.00460521
ENSG00000144031	ANKRD53	ankyrin repeat domain 53	-1.1615	-1.20726	0.358456
ENSG00000184012	TMPRSS2	transmembrane serine protease 2	-1.16111	-0.615091	NA
ENSG00000161249	DMKN	dermokine	-1.16044	-10.4143	1.2493e-23
ENSG00000171320	ESCO2	establishment of sister chromatid cohesion N-acetyltransferase 2	-1.15938	-8.15393	9.22776e-15
ENSG00000265145	SNORD53	small nucleolar RNA, C/D box 53	-1.15887	-0.606562	NA
ENSG00000131480	AOC2	amine oxidase copper containing 2	-1.15865	-5.26546	1.15091e-06
ENSG00000180626	ZNF594	zinc finger protein 594	-1.15846	-6.34347	2.94211e-09
ENSG00000181458	TMEM45A	transmembrane protein 45A	-1.15778	-4.63142	2.2841e-05
ENSG00000188610	FAM72B	family with sequence similarity 72 member B	-1.1566	-5.8491	5.2026e-08
ENSG00000142731	PLK4	polo like kinase 4	-1.15553	-8.75459	6.7252e-17
ENSG00000206279	DAXX	death domain associated protein	-1.15541	-0.615019	NA
ENSG00000280969	RPS4Y2	ribosomal protein S4 Y-linked 2	-1.1512	-0.470975	NA
ENSG00000104369	JPH1	junctophilin 1	-1.15086	-6.69981	3.10221e-10
ENSG00000129173	E2F8	E2F transcription factor 8	-1.15082	-7.52664	1.05876e-12
ENSG00000173261	PLAC8L1	PLAC8 like 1	-1.15071	-1.58608	0.207456
ENSG00000161551	ZNF577	zinc finger protein 577	-1.15003	-3.501	0.00185389
ENSG00000011198	ABHD5	abhydrolase domain containing 5	-1.14919	-6.7169	2.78406e-10
ENSG00000111452	ADGRD1	adhesion G protein-coupled receptor D1	-1.14919	-0.628956	NA
ENSG00000116459	ATP5PB	ATP synthase peripheral stalk-membrane subunit b	-1.14859	-8.65813	1.52987e-16
ENSG00000222489	SNORA79B	small nucleolar RNA, H/ACA box 79B	-1.14758	-1.72368	0.164518
ENSG00000162510	MATN1	matrilin 1	-1.14627	-1.76348	0.153335
ENSG00000266589	MIR4512	microRNA 4512	-1.14563	-0.468303	NA
ENSG00000080573	COL5A3	collagen type V alpha 3 chain	-1.14508	-0.684992	NA
ENSG00000187325	TAF9B	TATA-box binding protein associated factor 9b	-1.14464	-5.87685	4.45278e-08
ENSG00000163666	HESX1	HESX homeobox 1	-1.14452	-3.78894	0.000687953
ENSG00000183150	GPR19	G protein-coupled receptor 19	-1.14406	-2.3046	0.0519246
ENSG00000075290	WNT8B	Wnt family member 8B	-1.14336	-1.06421	0.428962
ENSG00000101057	MYBL2	MYB proto-oncogene like 2	-1.14241	-7.25969	7.13679e-12
ENSG00000136450	SRSF1	serine and arginine rich splicing factor 1	-1.1423	-8.85637	2.85084e-17
ENSG00000163884	KLF15	Kruppel like factor 15	-1.14216	-1.73135	0.162345
ENSG00000232453	LINC02777	long intergenic non-protein coding RNA 2777	-1.14209	-0.973374	0.475264
ENSG00000227733	LOC101927468	uncharacterized LOC101927468	-1.13922	-1.42291	0.266184
ENSG00000092758	COL9A3	collagen type IX alpha 3 chain	-1.13639	-0.843181	NA
ENSG00000172590	MRPL52	mitochondrial ribosomal protein L52	-1.13617	-7.50177	1.26809e-12
ENSG00000174442	ZWILCH	zwilch kinetochore protein	-1.13606	-8.04992	2.09147e-14
ENSG00000146410	MTFR2	mitochondrial fission regulator 2	-1.1356	-5.04786	3.34784e-06
ENSG00000122592	HOXA7	homeobox A7	-1.13442	-2.04822	0.0892165
ENSG00000183230	CTNNA3	catenin alpha 3	-1.13427	-0.571149	NA
ENSG00000197415	VEPH1	ventricular zone expressed PH domain containing 1	-1.13299	-4.27843	0.000103958
ENSG00000206622	SNORA69	small nucleolar RNA, H/ACA box 69	-1.13299	-0.466657	NA
ENSG00000213281	NRAS	NRAS proto-oncogene, GTPase	-1.13264	-9.17333	1.75325e-18
ENSG00000101850	GPR143	G protein-coupled receptor 143	-1.13167	-0.681391	NA
ENSG00000220201	ZGLP1	zinc finger GATA like protein 1	-1.13123	-2.41453	0.0404655
ENSG00000177675	CD163L1	CD163 molecule like 1	-1.13007	-1.86738	0.126461
ENSG00000137267	TUBB2A	tubulin beta 2A class IIa	-1.1299	-5.19204	1.65517e-06
ENSG00000130038	CRACR2A	calcium release activated channel regulator 2A	-1.12566	-5.24574	1.26757e-06
ENSG00000174788	PCP2	Purkinje cell protein 2	-1.12562	-0.589067	NA
ENSG00000117632	STMN1	stathmin 1	-1.12558	-8.36726	1.68325e-15
ENSG00000184378	ACTRT3	actin related protein T3	-1.124	-2.87374	0.0125623
ENSG00000196449	YRDC	yrdC N6-threonylcarbamoyltransferase domain containing	-1.12394	-7.12774	1.79126e-11
ENSG00000136999	CCN3	cellular communication network factor 3	-1.12384	-1.90949	0.116669
ENSG00000162377	COA7	cytochrome c oxidase assembly factor 7 (putative)	-1.12178	-8.14869	9.61915e-15
ENSG00000156469	MTERF3	mitochondrial transcription termination factor 3	-1.12165	-7.65931	4.01914e-13
ENSG00000104147	OIP5	Opa interacting protein 5	-1.12057	-6.0419	1.76491e-08
ENSG00000257446	ZNF878	zinc finger protein 878	-1.11978	-1.51344	0.232117
ENSG00000167720	SRR	serine racemase	-1.11943	-6.44981	1.52823e-09
ENSG00000184661	CDCA2	cell division cycle associated 2	-1.11837	-8.36254	1.74849e-15
ENSG00000165417	GTF2A1	general transcription factor IIA subunit 1	-1.11834	-9.10129	3.30902e-18
ENSG00000167676	PLIN4	perilipin 4	-1.11822	-1.71216	0.167896
ENSG00000253327	RAD21-AS1	RAD21 antisense RNA 1	-1.11778	-1.38381	0.281805
ENSG00000258673	LINC01397	long intergenic non-protein coding RNA 1397	-1.11607	-1.02807	0.446645
ENSG00000138346	DNA2	DNA replication helicase/nuclease 2	-1.11528	-7.95526	4.26271e-14
ENSG00000144668	ITGA9	integrin subunit alpha 9	-1.11402	-2.27561	0.0552999
ENSG00000272146	ARF4-AS1	ARF4 antisense RNA 1	-1.11337	-2.22956	0.0612595
ENSG00000142700	DMRTA2	DMRT like family A2	-1.1121	-2.19159	0.0664801
ENSG00000197245	FAM110D	family with sequence similarity 110 member D	-1.11089	-0.99536	0.463912
ENSG00000167553	TUBA1C	tubulin alpha 1c	-1.11062	-10.7896	2.61402e-25
ENSG00000100344	PNPLA3	patatin like phospholipase domain containing 3	-1.11047	-4.93205	5.78926e-06
ENSG00000284254	HNRNPH1	heterogeneous nuclear ribonucleoprotein H1	-1.11046	-0.893163	NA
ENSG00000118939	UCHL3	ubiquitin C-terminal hydrolase L3	-1.1093	-4.15858	0.000169823
ENSG00000085465	OVGP1	oviductal glycoprotein 1	-1.10919	-4.94443	5.46523e-06
ENSG00000171848	RRM2	ribonucleotide reductase regulatory subunit M2	-1.10841	-8.68189	1.24988e-16
ENSG00000078098	FAP	fibroblast activation protein alpha	-1.108	-0.458387	NA
ENSG00000129295	LRRC6	leucine rich repeat containing 6	-1.10797	-4.25038	0.000116461
ENSG00000136492	BRIP1	BRCA1 interacting protein C-terminal helicase 1	-1.10718	-8.50338	5.548e-16
ENSG00000147614	ATP6V0D2	ATPase H+ transporting V0 subunit d2	-1.10705	-0.735533	NA
ENSG00000251664	PCDHA12	protocadherin alpha 12	-1.10638	-3.47056	0.0020476
ENSG00000162772	ATF3	activating transcription factor 3	-1.1058	-6.95583	5.79863e-11
ENSG00000131876	SNRPA1	small nuclear ribonucleoprotein polypeptide A'	-1.10427	-8.40376	1.25374e-15
ENSG00000163507	CIP2A	cell proliferation regulating inhibitor of protein phosphatase 2A	-1.1041	-8.18202	7.4308e-15
ENSG00000066136	NFYC	nuclear transcription factor Y subunit gamma	-1.10291	-8.16747	8.32352e-15
ENSG00000142627	EPHA2	EPH receptor A2	-1.1023	-3.07194	0.00714854
ENSG00000259153	LOC100506411	uncharacterized LOC100506411	-1.10157	-4.2334	0.000124554
ENSG00000246375	PPM1K-DT	PPM1K divergent transcript	-1.10038	-0.456375	NA
ENSG00000100526	CDKN3	cyclin dependent kinase inhibitor 3	-1.09992	-7.54316	9.38059e-13
ENSG00000264845	LOC105372179	uncharacterized LOC105372179	-1.0999	-0.482386	NA
ENSG00000160396	HIPK4	homeodomain interacting protein kinase 4	-1.0999	-0.482386	NA
ENSG00000187239	FNBP1	formin binding protein 1	-1.09955	-9.9706	1.04943e-21
ENSG00000162490	DRAXIN	dorsal inhibitory axon guidance protein	-1.09926	-1.15629	0.38277
ENSG00000236296	GUSBP5	GUSB pseudogene 5	-1.0985	-3.6649	0.00106123
ENSG00000253304	TMEM200B	transmembrane protein 200B	-1.0978	-6.46506	1.38953e-09
ENSG00000181585	TMIE	transmembrane inner ear	-1.09678	-2.88851	0.0120713
ENSG00000221887	HMSD	histocompatibility minor serpin domain containing	-1.09634	-4.92231	6.04699e-06
ENSG00000157315	TMED6	transmembrane p24 trafficking protein 6	-1.09616	-0.532526	NA
ENSG00000234199	LINC01191	long intergenic non-protein coding RNA 1191	-1.09569	-0.53696	NA
ENSG00000225362	CT62	cancer/testis antigen 62	-1.09544	-1.49245	0.239758
ENSG00000227409	ZMYM4-AS1	ZMYM4 antisense RNA 1	-1.09466	-0.448167	NA
ENSG00000121410	A1BG	alpha-1-B glycoprotein	-1.09366	-1.01632	0.452557
ENSG00000130487	KLHDC7B	kelch domain containing 7B	-1.09361	-1.98518	0.100994
ENSG00000080986	NDC80	NDC80 kinetochore complex component	-1.09193	-8.34332	2.0378e-15
ENSG00000005073	HOXA11	homeobox A11	-1.09176	-4.13822	0.000184085
ENSG00000169627	BOLA2B	bolA family member 2B	-1.09174	-0.520667	NA
ENSG00000116898	MRPS15	mitochondrial ribosomal protein S15	-1.09146	-8.46538	7.52161e-16
ENSG00000157423	HYDIN	HYDIN axonemal central pair apparatus protein	-1.09145	-2.12807	0.076007
ENSG00000253313	C1orf210	chromosome 1 open reading frame 210	-1.09142	-0.452484	NA
ENSG00000163431	LMOD1	leiomodin 1	-1.09142	-0.452484	NA
ENSG00000251239	LOC101927253	uncharacterized LOC101927253	-1.0906	-2.08158	0.0833322
ENSG00000165480	SKA3	spindle and kinetochore associated complex subunit 3	-1.0904	-6.44761	1.54915e-09
ENSG00000065978	YBX1	Y-box binding protein 1	-1.08957	-9.70279	1.38124e-20
ENSG00000078081	LAMP3	lysosomal associated membrane protein 3	-1.08957	-5.96906	2.64089e-08
ENSG00000134809	TIMM10	translocase of inner mitochondrial membrane 10	-1.08928	-7.02188	3.70121e-11
ENSG00000114646	CSPG5	chondroitin sulfate proteoglycan 5	-1.08921	-6.47222	1.33275e-09
ENSG00000096006	CRISP3	cysteine rich secretory protein 3	-1.08873	-0.44904	NA
ENSG00000104738	MCM4	minichromosome maintenance complex component 4	-1.08849	-10.0972	2.98449e-22
ENSG00000173473	SMARCC1	SWI/SNF related, matrix associated, actin dependent regulator of chromatin subfamily c member 1	-1.08802	-10.0269	6.00662e-22
ENSG00000227260	LINC01985	long intergenic non-protein coding RNA 1985	-1.0869	-0.47176	NA
ENSG00000251287	ALG1L2	ALG1 chitobiosyldiphosphodolichol beta-mannosyltransferase like 2	-1.0869	-0.47176	NA
ENSG00000138160	KIF11	kinesin family member 11	-1.08671	-9.12555	2.6866e-18
ENSG00000228397	LINC01635	long intergenic non-protein coding RNA 1635	-1.08508	-1.20124	0.361461
ENSG00000183682	BMP8A	bone morphogenetic protein 8a	-1.08418	-0.733006	NA
ENSG00000126500	FLRT1	fibronectin leucine rich transmembrane protein 1	-1.08361	-1.22482	0.350475
ENSG00000008196	TFAP2B	transcription factor AP-2 beta	-1.08339	-0.378035	NA
ENSG00000147509	RGS20	regulator of G protein signaling 20	-1.08208	-6.66471	3.8946e-10
ENSG00000164520	RAET1E	retinoic acid early transcript 1E	-1.08159	-2.59768	0.0260226
ENSG00000017483	SLC38A5	solute carrier family 38 member 5	-1.08134	-0.855832	0.540423
ENSG00000117174	ZNHIT6	zinc finger HIT-type containing 6	-1.08074	-7.40258	2.61444e-12
ENSG00000165490	DDIAS	DNA damage induced apoptosis suppressor	-1.08044	-7.61191	5.65713e-13
ENSG00000149970	CNKSR2	connector enhancer of kinase suppressor of Ras 2	-1.08037	-0.492301	NA
ENSG00000235376	RPEL1	ribulose-5-phosphate-3-epimerase like 1	-1.08016	-1.04583	0.438176
ENSG00000188800	TMCO2	transmembrane and coiled-coil domains 2	-1.08014	-0.44705	NA
ENSG00000225914	HCG23	HLA complex group 23	-1.08014	-0.44705	NA
ENSG00000106128	GHRHR	growth hormone releasing hormone receptor	-1.08014	-0.44705	NA
ENSG00000111344	RASAL1	RAS protein activator like 1	-1.07906	-2.62647	0.0241865
ENSG00000179873	NLRP11	NLR family pyrin domain containing 11	-1.07854	-2.46404	0.0360357
ENSG00000262074	SNORD3B-2	small nucleolar RNA, C/D box 3B-2	-1.07851	-0.408356	NA
ENSG00000261777	LOC100506083	uncharacterized LOC100506083	-1.0767	-1.86058	0.128125
ENSG00000260750	LOC101928737	uncharacterized LOC101928737	-1.07665	-1.78177	0.148258
ENSG00000213373	LINC00671	long intergenic non-protein coding RNA 671	-1.07542	-0.444275	NA
ENSG00000115163	CENPA	centromere protein A	-1.07489	-7.71908	2.57987e-13
ENSG00000134250	NOTCH2	notch receptor 2	-1.0746	-9.10743	3.13502e-18
ENSG00000079257	LXN	latexin	-1.07453	-2.42811	0.0392085
ENSG00000163528	CHCHD4	coiled-coil-helix-coiled-coil-helix domain containing 4	-1.07423	-6.9896	4.62879e-11
ENSG00000118849	RARRES1	retinoic acid receptor responder 1	-1.07404	-2.21169	0.063715
ENSG00000149089	APIP	APAF1 interacting protein	-1.07254	-5.69045	1.2561e-07
ENSG00000182481	KPNA2	karyopherin subunit alpha 2	-1.07243	-8.93643	1.42844e-17
ENSG00000171815	PCDHB1	protocadherin beta 1	-1.07235	-0.443281	NA
ENSG00000184005	ST6GALNAC3	ST6 N-acetylgalactosaminide alpha-2,6-sialyltransferase 3	-1.07141	-3.81247	0.000632505
ENSG00000176208	ATAD5	ATPase family AAA domain containing 5	-1.07028	-7.61942	5.36861e-13
ENSG00000100479	POLE2	DNA polymerase epsilon 2, accessory subunit	-1.07017	-8.76224	6.32626e-17
ENSG00000144712	CAND2	cullin associated and neddylation dissociated 2 (putative)	-1.07011	-0.409038	NA
ENSG00000092068	SLC7A8	solute carrier family 7 member 8	-1.07	-0.80768	NA
ENSG00000140297	GCNT3	glucosaminyl (N-acetyl) transferase 3, mucin type	-1.06981	-6.86683	1.04813e-10
ENSG00000227071	FOCAD-AS1	FOCAD antisense RNA 1	-1.06855	-0.431623	NA
ENSG00000253433	NCRNA00250	non-protein coding RNA 250	-1.06796	-0.470298	NA
ENSG00000150676	CCDC83	coiled-coil domain containing 83	-1.06796	-0.470298	NA
ENSG00000278873	PRO1804	uncharacterized LOC100133319	-1.06796	-0.470298	NA
ENSG00000168135	KCNJ4	potassium inwardly rectifying channel subfamily J member 4	-1.0677	-0.638178	NA
ENSG00000129473	BCL2L2	BCL2 like 2	-1.06736	-7.78364	1.57527e-13
ENSG00000162849	KIF26B	kinesin family member 26B	-1.06727	-0.470735	NA
ENSG00000186329	TMEM212	transmembrane protein 212	-1.06727	-0.470735	NA
ENSG00000186871	ERCC6L	ERCC excision repair 6 like, spindle assembly checkpoint helicase	-1.0672	-6.25394	5.05604e-09
ENSG00000058866	DGKG	diacylglycerol kinase gamma	-1.06538	-5.33039	8.27523e-07
ENSG00000179774	ATOH7	atonal bHLH transcription factor 7	-1.06451	-2.05232	0.0884564
ENSG00000139117	CPNE8	copine 8	-1.0643	-8.13936	1.03531e-14
ENSG00000138658	ZGRF1	zinc finger GRF-type containing 1	-1.06329	-7.18283	1.22824e-11
ENSG00000276463	TAF9	TATA-box binding protein associated factor 9	-1.06316	-1.17613	0.37277
ENSG00000221230	MIR548L	microRNA 548l	-1.06263	-0.433676	NA
ENSG00000183876	ARSI	arylsulfatase family member I	-1.06263	-2.76214	0.0170338
ENSG00000255970	LINC02421	long intergenic non-protein coding RNA 2421	-1.06182	-0.43745	NA
ENSG00000113460	BRIX1	biogenesis of ribosomes BRX1	-1.06154	-7.61212	5.65629e-13
ENSG00000145362	ANK2	ankyrin 2	-1.06134	-6.48272	1.2491e-09
ENSG00000164109	MAD2L1	mitotic arrest deficient 2 like 1	-1.06025	-8.98294	9.50754e-18
ENSG00000162441	LZIC	leucine zipper and CTNNBIP1 domain containing	-1.05962	-7.29191	5.68532e-12
ENSG00000092208	GEMIN2	gem nuclear organelle associated protein 2	-1.05961	-7.49956	1.28788e-12
ENSG00000114346	ECT2	epithelial cell transforming 2	-1.0592	-8.91483	1.71545e-17
ENSG00000100578	KIAA0586	KIAA0586	-1.05918	-8.297	2.95535e-15
ENSG00000127463	EMC1	ER membrane protein complex subunit 1	-1.05841	-9.54439	6.05611e-20
ENSG00000077522	ACTN2	actinin alpha 2	-1.05827	-2.57821	0.0272979
ENSG00000170873	MTSS1	MTSS I-BAR domain containing 1	-1.05714	-5.61806	1.85784e-07
ENSG00000164128	NPY1R	neuropeptide Y receptor Y1	-1.05706	-3.24031	0.00428173
ENSG00000241684	ADAMTS9-AS2	ADAMTS9 antisense RNA 2	-1.05678	-0.430899	NA
ENSG00000259471	LINC01169	long intergenic non-protein coding RNA 1169	-1.05599	-0.404321	NA
ENSG00000100596	SPTLC2	serine palmitoyltransferase long chain base subunit 2	-1.05565	-8.74326	7.38521e-17
ENSG00000139269	INHBE	inhibin subunit beta E	-1.05527	-1.18423	0.369088
ENSG00000143942	CHAC2	ChaC cation transport regulator homolog 2	-1.05469	-6.35476	2.74862e-09
ENSG00000275496	LOC102724701	uncharacterized LOC102724701	-1.05458	-0.633627	NA
ENSG00000181544	FANCB	FA complementation group B	-1.05426	-4.37256	7.05934e-05
ENSG00000147654	EBAG9	estrogen receptor binding site associated antigen 9	-1.05402	-6.82901	1.34764e-10
ENSG00000186185	KIF18B	kinesin family member 18B	-1.05357	-4.79651	1.08588e-05
ENSG00000225383	SFTA1P	surfactant associated 1, pseudogene	-1.05312	-6.63258	4.78224e-10
ENSG00000077420	APBB1IP	amyloid beta precursor protein binding family B member 1 interacting protein	-1.05271	-0.742039	NA
ENSG00000260804	LINC01963	long intergenic non-protein coding RNA 1963	-1.05261	-5.8744	4.50936e-08
ENSG00000105963	ADAP1	ArfGAP with dual PH domains 1	-1.05259	-0.365379	NA
ENSG00000068489	PRR11	proline rich 11	-1.05204	-9.38724	2.56194e-19
ENSG00000162004	CCDC78	coiled-coil domain containing 78	-1.0514	-1.26105	0.334048
ENSG00000175183	CSRP2	cysteine and glycine rich protein 2	-1.05133	-5.88588	4.2317e-08
ENSG00000139618	BRCA2	BRCA2 DNA repair associated	-1.04902	-7.99631	3.13375e-14
ENSG00000131470	PSMC3IP	PSMC3 interacting protein	-1.04875	-7.46791	1.62532e-12
ENSG00000205089	CCNI2	cyclin I family member 2	-1.04816	-2.69542	0.0203147
ENSG00000105011	ASF1B	anti-silencing function 1B histone chaperone	-1.0478	-8.44334	9.01305e-16
ENSG00000100490	CDKL1	cyclin dependent kinase like 1	-1.0468	-5.55919	2.5357e-07
ENSG00000106355	LSM5	LSM5 homolog, U6 small nuclear RNA and mRNA degradation associated	-1.04589	-6.84169	1.2429e-10
ENSG00000103490	PYCARD	PYD and CARD domain containing	-1.04547	-0.967647	0.478007
ENSG00000145050	MANF	mesencephalic astrocyte derived neurotrophic factor	-1.04537	-7.21742	9.62533e-12
ENSG00000097046	CDC7	cell division cycle 7	-1.04518	-8.10404	1.36801e-14
ENSG00000110675	ELMOD1	ELMO domain containing 1	-1.04368	-6.67762	3.59177e-10
ENSG00000151014	NOCT	nocturnin	-1.04246	-4.72688	1.48764e-05
ENSG00000231728	TMSB15B-AS1	TMSB15B antisense RNA 1	-1.04208	-0.800981	NA
ENSG00000131944	FAAP24	FA core complex associated protein 24	-1.04181	-4.8309	9.26058e-06
ENSG00000198668	CALM1	calmodulin 1	-1.04169	-8.70034	1.06714e-16
ENSG00000187522	HSPA14	heat shock protein family A (Hsp70) member 14	-1.04153	-6.69456	3.20577e-10
ENSG00000168329	CX3CR1	C-X3-C motif chemokine receptor 1	-1.0411	-0.699886	NA
ENSG00000132781	MUTYH	mutY DNA glycosylase	-1.04074	-4.9486	5.36235e-06
ENSG00000198826	ARHGAP11A	Rho GTPase activating protein 11A	-1.04043	-1.12602	0.39812
ENSG00000083454	P2RX5	purinergic receptor P2X 5	-1.04041	-4.42956	5.54373e-05
ENSG00000185436	IFNLR1	interferon lambda receptor 1	-1.0404	-5.04525	3.38336e-06
ENSG00000147684	NDUFB9	NADH:ubiquinone oxidoreductase subunit B9	-1.04034	-7.6113	5.67608e-13
ENSG00000205639	MFSD2B	major facilitator superfamily domain containing 2B	-1.0399	-1.75921	0.154467
ENSG00000237883	DGUOK-AS1	DGUOK antisense RNA 1	-1.03823	-3.52304	0.00172605
ENSG00000169297	NR0B1	nuclear receptor subfamily 0 group B member 1	-1.03788	-3.18923	0.00500417
ENSG00000111837	MAK	male germ cell associated kinase	-1.03727	-2.08508	0.0827357
ENSG00000180209	MYLPF	myosin light chain, phosphorylatable, fast skeletal muscle	-1.03673	-0.403628	NA
ENSG00000117010	ZNF684	zinc finger protein 684	-1.03577	-3.89003	0.000474641
ENSG00000231989	PPP1R2B	PPP1R2 family member B	-1.03547	-0.931442	0.498242
ENSG00000187699	C2orf88	chromosome 2 open reading frame 88	-1.03421	-3.26959	0.00391796
ENSG00000162688	AGL	amylo-alpha-1, 6-glucosidase, 4-alpha-glucanotransferase	-1.03408	-8.52016	4.84028e-16
ENSG00000174667	OR7D4	olfactory receptor family 7 subfamily D member 4	-1.03379	-0.660032	NA
ENSG00000253513	LOC105375744	uncharacterized LOC105375744	-1.03346	-0.432161	NA
ENSG00000166451	CENPN	centromere protein N	-1.03266	-7.49624	1.31906e-12
ENSG00000088305	DNMT3B	DNA methyltransferase 3 beta	-1.03259	-5.2746	1.0975e-06
ENSG00000140451	PIF1	PIF1 5'-to-3' DNA helicase	-1.03247	-4.91781	6.18166e-06
ENSG00000167157	PRRX2	paired related homeobox 2	-1.03216	-2.04121	0.0905087
ENSG00000131238	PPT1	palmitoyl-protein thioesterase 1	-1.0321	-8.29266	3.05375e-15
ENSG00000138669	PRKG2	protein kinase cGMP-dependent 2	-1.03205	-4.24937	0.000116902
ENSG00000180998	GPR137C	G protein-coupled receptor 137C	-1.0312	-5.51527	3.19486e-07
ENSG00000236609	ZNF853	zinc finger protein 853	-1.03087	-1.35674	0.292712
ENSG00000170860	LSM3	LSM3 homolog, U6 small nuclear RNA and mRNA degradation associated	-1.03048	-6.70172	3.0649e-10
ENSG00000118707	TGIF2	TGFB induced factor homeobox 2	-1.03001	-6.41376	1.90718e-09
ENSG00000184984	CHRM5	cholinergic receptor muscarinic 5	-1.02992	-1.32858	0.30447
ENSG00000155115	GTF3C6	general transcription factor IIIC subunit 6	-1.02925	-6.87656	9.87685e-11
ENSG00000179743	FLJ37453	uncharacterized LOC729614	-1.02898	-3.29748	0.00358005
ENSG00000115468	EFHD1	EF-hand domain family member D1	-1.02849	-3.87901	0.000494577
ENSG00000226435	ANKRD18DP	ankyrin repeat domain 18D, pseudogene	-1.02745	-0.417094	NA
ENSG00000169327	OR5AU1	olfactory receptor family 5 subfamily AU member 1	-1.02745	-0.417094	NA
ENSG00000143641	GALNT2	polypeptide N-acetylgalactosaminyltransferase 2	-1.027	-7.21457	9.80418e-12
ENSG00000254685	FPGT	fucose-1-phosphate guanylyltransferase	-1.02603	-6.3461	2.89747e-09
ENSG00000138182	KIF20B	kinesin family member 20B	-1.02529	-8.01439	2.72374e-14
ENSG00000203952	CCDC160	coiled-coil domain containing 160	-1.02525	-0.69867	NA
ENSG00000163430	FSTL1	follistatin like 1	-1.02453	-6.10101	1.25366e-08
ENSG00000188981	MSANTD1	Myb/SANT DNA binding domain containing 1	-1.02452	-1.54425	0.221499
ENSG00000119705	SLIRP	SRA stem-loop interacting RNA binding protein	-1.0244	-6.74051	2.3973e-10
ENSG00000134569	LRP4	LDL receptor related protein 4	-1.0232	-2.98818	0.00911195
ENSG00000185875	THNSL1	threonine synthase like 1	-1.02278	-3.39818	0.00259604
ENSG00000285244	DINOL	damage induced long noncoding RNA	-1.0227	-0.521401	NA
ENSG00000188368	PRR19	proline rich 19	-1.02181	-1.61324	0.198248
ENSG00000081052	COL4A4	collagen type IV alpha 4 chain	-1.02128	-3.74799	0.000794285
ENSG00000119782	FKBP1B	FKBP prolyl isomerase 1B	-1.02062	-3.16486	0.00539626
ENSG00000269896	LOC100129534	small nuclear ribonucleoprotein polypeptide N pseudogene	-1.02044	-2.186	0.0672708
ENSG00000134684	YARS1	tyrosyl-tRNA synthetase 1	-1.02042	-8.37376	1.59911e-15
ENSG00000213005	PTTG3P	pituitary tumor-transforming 3, pseudogene	-1.0197	-0.850466	NA
ENSG00000235831	BHLHE40-AS1	BHLHE40 antisense RNA 1	-1.01924	-1.25813	0.335303
ENSG00000116478	HDAC1	histone deacetylase 1	-1.0191	-8.24911	4.35916e-15
ENSG00000043039	BARX2	BARX homeobox 2	-1.01733	-1.77951	0.148887
ENSG00000187240	DYNC2H1	dynein cytoplasmic 2 heavy chain 1	-1.01687	-8.3847	1.4629e-15
ENSG00000076382	SPAG5	sperm associated antigen 5	-1.01669	-8.75663	6.63435e-17
ENSG00000162607	USP1	ubiquitin specific peptidase 1	-1.01655	-8.3683	1.67175e-15
ENSG00000255082	GRM5-AS1	GRM5 antisense RNA 1	-1.01649	-0.390237	NA
ENSG00000171873	ADRA1D	adrenoceptor alpha 1D	-1.01647	-0.411211	NA
ENSG00000116748	AMPD1	adenosine monophosphate deaminase 1	-1.01603	-0.416383	NA
ENSG00000039987	BEST2	bestrophin 2	-1.01603	-0.416383	NA
ENSG00000207067	SNORA72	small nucleolar RNA, H/ACA box 72	-1.01526	-2.00009	0.0981248
ENSG00000279355	AGPAT4-IT1	AGPAT4 intronic transcript 1	-1.01447	-1.08485	0.419015
ENSG00000163918	RFC4	replication factor C subunit 4	-1.01322	-7.75852	1.90918e-13
ENSG00000165244	ZNF367	zinc finger protein 367	-1.01312	-7.75933	1.89983e-13
ENSG00000198732	SMOC1	SPARC related modular calcium binding 1	-1.01003	-5.07388	2.95715e-06
ENSG00000180198	RCC1	regulator of chromosome condensation 1	-1.01	-8.62438	2.03781e-16
ENSG00000082074	FYB1	FYN binding protein 1	-1.00976	-0.697327	NA
ENSG00000234636	MED14OS	MED14 opposite strand	-1.00953	-0.694961	NA
ENSG00000134243	SORT1	sortilin 1	-1.00717	-8.49217	6.07276e-16
ENSG00000182175	RGMA	repulsive guidance molecule BMP co-receptor a	-1.0062	-0.9137	0.508217
ENSG00000109674	NEIL3	nei like DNA glycosylase 3	-1.00556	-6.71679	2.78406e-10
ENSG00000285664	LOC105370500	uncharacterized LOC105370500	-1.0044	-0.473861	NA
ENSG00000116793	PHTF1	putative homeodomain transcription factor 1	-1.00435	-7.07201	2.62737e-11
ENSG00000171960	PPIH	peptidylprolyl isomerase H	-1.00277	-6.22024	6.20697e-09
ENSG00000160049	DFFA	DNA fragmentation factor subunit alpha	-1.00197	-9.21015	1.26154e-18
ENSG00000060688	SNRNP40	small nuclear ribonucleoprotein U5 subunit 40	-1.00195	-7.79934	1.40186e-13
ENSG00000182183	SHISAL2A	shisa like 2A	-1.00193	-0.484977	NA
ENSG00000182324	KCNJ14	potassium inwardly rectifying channel subfamily J member 14	-1.00108	-3.31177	0.00342521
ENSG00000154529	CNTNAP3B	contactin associated protein like 3B	-0.999673	-3.68447	0.000994278
ENSG00000126460	PRRG2	proline rich and Gla domain 2	-0.998251	-1.38679	0.280639
ENSG00000154040	CABYR	calcium binding tyrosine phosphorylation regulated	-0.997888	-6.67547	3.64117e-10
ENSG00000242689	CNTF	ciliary neurotrophic factor	-0.997686	-2.73852	0.018175
ENSG00000205208	C4orf46	chromosome 4 open reading frame 46	-0.997684	-5.91204	3.65661e-08
ENSG00000092621	PHGDH	phosphoglycerate dehydrogenase	-0.997357	-9.38239	2.675e-19
ENSG00000243224	LOC101929054	uncharacterized LOC101929054	-0.997049	-2.39724	0.0421234
ENSG00000143106	PSMA5	proteasome 20S subunit alpha 5	-0.996981	-7.31334	4.89178e-12
ENSG00000174799	CEP135	centrosomal protein 135	-0.996907	-6.11155	1.1832e-08
ENSG00000134222	PSRC1	proline and serine rich coiled-coil 1	-0.99689	-7.10756	2.05155e-11
ENSG00000185201	IFITM2	interferon induced transmembrane protein 2	-0.996081	-7.46008	1.72256e-12
ENSG00000164647	STEAP1	STEAP family member 1	-0.996055	-4.91577	6.24026e-06
ENSG00000119640	ACYP1	acylphosphatase 1	-0.995182	-6.33679	3.06421e-09
ENSG00000196748	CLPSL2	colipase like 2	-0.995057	-1.10121	0.410297
ENSG00000116815	CD58	CD58 molecule	-0.995017	-6.31198	3.56642e-09
ENSG00000119969	HELLS	helicase, lymphoid specific	-0.993873	-7.96997	3.8096e-14
ENSG00000154277	UCHL1	ubiquitin C-terminal hydrolase L1	-0.993539	-9.068	4.47068e-18
ENSG00000169679	BUB1	BUB1 mitotic checkpoint serine/threonine kinase	-0.992592	-7.86575	8.48675e-14
ENSG00000164070	HSPA4L	heat shock protein family A (Hsp70) member 4 like	-0.992529	-7.9938	3.19295e-14
ENSG00000111206	FOXM1	forkhead box M1	-0.991497	-8.47186	7.14366e-16
ENSG00000259571	BLID	BH3-like motif containing, cell death inducer	-0.990965	-0.500858	NA
ENSG00000118655	DCLRE1B	DNA cross-link repair 1B	-0.990684	-6.45533	1.47905e-09
ENSG00000181938	GINS3	GINS complex subunit 3	-0.989194	-6.65854	4.04946e-10
ENSG00000023445	BIRC3	baculoviral IAP repeat containing 3	-0.987507	-7.66539	3.84461e-13
ENSG00000136881	BAAT	bile acid-CoA:amino acid N-acyltransferase	-0.986835	-0.665245	NA
ENSG00000138138	ATAD1	ATPase family AAA domain containing 1	-0.986132	-7.75261	1.99115e-13
ENSG00000104412	EMC2	ER membrane protein complex subunit 2	-0.985014	-6.83865	1.26547e-10
ENSG00000214249	CTAGE11P	CTAGE family member 11, pseudogene	-0.984849	-0.380261	NA
ENSG00000081138	CDH7	cadherin 7	-0.984849	-0.380261	NA
ENSG00000170236	USP50	ubiquitin specific peptidase 50	-0.983717	-0.499031	NA
ENSG00000268066	FMR1-AS1	FMR1 antisense RNA 1	-0.983564	-0.847091	0.544966
ENSG00000117448	AKR1A1	aldo-keto reductase family 1 member A1	-0.983485	-9.19125	1.49228e-18
ENSG00000272808	LOC105369201	uncharacterized LOC105369201	-0.983407	-6.30597	3.7011e-09
ENSG00000135378	PRRG4	proline rich and Gla domain 4	-0.983135	-3.89506	0.000466401
ENSG00000236064	LOC101928335	uncharacterized LOC101928335	-0.982509	-0.503649	NA
ENSG00000148459	PDSS1	decaprenyl diphosphate synthase subunit 1	-0.98228	-4.19749	0.00014486
ENSG00000164032	H2AZ1	H2A.Z variant histone 1	-0.982244	-9.1213	2.78668e-18
ENSG00000231185	SPRY4-AS1	SPRY4 antisense RNA 1	-0.980906	-1.01711	0.452269
ENSG00000228013	IL6R-AS1	IL6R antisense RNA 1	-0.980629	-0.725234	NA
ENSG00000187678	SPRY4	sprouty RTK signaling antagonist 4	-0.979854	-4.35321	7.65515e-05
ENSG00000149554	CHEK1	checkpoint kinase 1	-0.979398	-7.89308	6.89568e-14
ENSG00000153132	CLGN	calmegin	-0.978895	-5.85471	5.04813e-08
ENSG00000272273	IER3-AS1	IER3 antisense RNA 1	-0.978503	-0.506481	NA
ENSG00000268658	LINC00664	long intergenic non-protein coding RNA 664	-0.978468	-0.497623	NA
ENSG00000196172	ZNF681	zinc finger protein 681	-0.978336	-3.90253	0.000453263
ENSG00000153140	CETN3	centrin 3	-0.978243	-6.73374	2.50369e-10
ENSG00000090530	P3H2	prolyl 3-hydroxylase 2	-0.978211	-6.91118	7.81083e-11
ENSG00000155511	GRIA1	glutamate ionotropic receptor AMPA type subunit 1	-0.978171	-0.495848	NA
ENSG00000198948	MFAP3L	microfibril associated protein 3 like	-0.978109	-4.18484	0.000152491
ENSG00000125319	HROB	homologous recombination factor with OB-fold	-0.977674	-5.05898	3.17638e-06
ENSG00000089685	BIRC5	baculoviral IAP repeat containing 5	-0.977502	-8.04257	2.20941e-14
ENSG00000283172	MIR548D1	microRNA 548d-1	-0.977214	-0.801862	0.570182
ENSG00000188312	CENPP	centromere protein P	-0.977175	-3.62929	0.00120132
ENSG00000053372	MRTO4	MRT4 homolog, ribosome maturation factor	-0.976689	-7.79494	1.44706e-13
ENSG00000278611	ZNF426-DT	ZNF426 divergent transcript	-0.976511	-2.45533	0.0368222
ENSG00000132182	NUP210	nucleoporin 210	-0.976174	-6.05181	1.66309e-08
ENSG00000123901	GPR83	G protein-coupled receptor 83	-0.975037	-1.10222	0.409762
ENSG00000196542	SPTSSB	serine palmitoyltransferase small subunit B	-0.974427	-0.624965	NA
ENSG00000140009	ESR2	estrogen receptor 2	-0.973704	-0.502659	NA
ENSG00000122733	PHF24	PHD finger protein 24	-0.973252	-1.62353	0.195045
ENSG00000176890	TYMS	thymidylate synthetase	-0.972899	-8.19733	6.59132e-15
ENSG00000076248	UNG	uracil DNA glycosylase	-0.972806	-7.34028	4.05322e-12
ENSG00000100461	RBM23	RNA binding motif protein 23	-0.971943	-7.75548	1.95255e-13
ENSG00000060140	STYK1	serine/threonine/tyrosine kinase 1	-0.971651	-3.52884	0.00169292
ENSG00000227258	SMIM2-AS1	SMIM2 antisense RNA 1	-0.971407	-1.71043	0.168407
ENSG00000261373	VPS9D1-AS1	VPS9D1 antisense RNA 1	-0.971048	-3.8188	0.000618623
ENSG00000234493	RHOXF1P1	Rhox homeobox family member 1 pseudogene 1	-0.970081	-0.462844	NA
ENSG00000243468	INGX	inhibitor of growth family, X-linked (pseudogene)	-0.969459	-0.525364	NA
ENSG00000165501	LRR1	leucine rich repeat protein 1	-0.969438	-8.09536	1.46402e-14
ENSG00000187140	FOXD3	forkhead box D3	-0.969194	-1.92566	0.113065
ENSG00000143033	MTF2	metal response element binding transcription factor 2	-0.968157	-7.8599	8.87885e-14
ENSG00000113810	SMC4	structural maintenance of chromosomes 4	-0.968151	-7.97226	3.74577e-14
ENSG00000232671	ZNF687-AS1	ZNF687 antisense RNA 1	-0.967673	-2.62137	0.0244992
ENSG00000111348	ARHGDIB	Rho GDP dissociation inhibitor beta	-0.967653	-0.9967	0.463196
ENSG00000177335	C8orf31	chromosome 8 open reading frame 31	-0.967344	-0.829135	0.554959
ENSG00000104341	LAPTM4B	lysosomal protein transmembrane 4 beta	-0.966867	-8.16897	8.23517e-15
ENSG00000162676	GFI1	growth factor independent 1 transcriptional repressor	-0.966789	-1.52969	0.226617
ENSG00000171174	RBKS	ribokinase	-0.9657	-5.12362	2.32697e-06
ENSG00000237491	LINC01409	long intergenic non-protein coding RNA 1409	-0.964636	-2.02172	0.0941818
ENSG00000184454	NCMAP	non-compact myelin associated protein	-0.964373	-1.21257	0.356163
ENSG00000178035	IMPDH2	inosine monophosphate dehydrogenase 2	-0.964155	-8.9026	1.90639e-17
ENSG00000143375	CGN	cingulin	-0.963546	-6.93257	6.73839e-11
ENSG00000162402	USP24	ubiquitin specific peptidase 24	-0.962979	-8.02735	2.48024e-14
ENSG00000076067	RBMS2	RNA binding motif single stranded interacting protein 2	-0.962836	-8.20346	6.28653e-15
ENSG00000102390	PBDC1	polysaccharide biosynthesis domain containing 1	-0.962249	-5.52641	3.02136e-07
ENSG00000285053	TBCE	tubulin folding cofactor E	-0.961991	-2.90509	0.0115411
ENSG00000206450	HLA-B	major histocompatibility complex, class I, B	-0.96197	-0.974996	0.474339
ENSG00000143476	DTL	denticleless E3 ubiquitin protein ligase homolog	-0.961628	-7.32482	4.51255e-12
ENSG00000118160	SLC8A2	solute carrier family 8 member A2	-0.960921	-1.02114	0.450324
ENSG00000137807	KIF23	kinesin family member 23	-0.960573	-7.79031	1.49886e-13
ENSG00000132646	PCNA	proliferating cell nuclear antigen	-0.959727	-8.44939	8.57531e-16
ENSG00000031698	SARS1	seryl-tRNA synthetase 1	-0.959619	-8.38842	1.42576e-15
ENSG00000198056	PRIM1	DNA primase subunit 1	-0.959228	-6.2471	5.27328e-09
ENSG00000222009	BTBD19	BTB domain containing 19	-0.958071	-1.90796	0.117012
ENSG00000228716	DHFR	dihydrofolate reductase	-0.95795	-7.29152	5.69476e-12
ENSG00000122966	CIT	citron rho-interacting serine/threonine kinase	-0.957898	-8.20882	6.02339e-15
ENSG00000176532	PRR15	proline rich 15	-0.957533	-1.97017	0.103837
ENSG00000088325	TPX2	TPX2 microtubule nucleation factor	-0.957508	-8.25813	4.04991e-15
ENSG00000117650	NEK2	NIMA related kinase 2	-0.957429	-6.9905	4.60457e-11
ENSG00000227051	C14orf132	chromosome 14 open reading frame 132	-0.95736	-2.24473	0.0592116
ENSG00000093217	XYLB	xylulokinase	-0.957152	-4.32714	8.54289e-05
ENSG00000265917	MIR3685	microRNA 3685	-0.956642	-0.850193	0.543225
ENSG00000100836	PABPN1	poly(A) binding protein nuclear 1	-0.954706	-7.79989	1.39792e-13
ENSG00000221539	SNORD99	small nucleolar RNA, C/D box 99	-0.953723	-1.72868	0.163121
ENSG00000117242	PINK1-AS	PINK1 antisense RNA	-0.953233	-4.98135	4.57903e-06
ENSG00000137547	MRPL15	mitochondrial ribosomal protein L15	-0.953201	-7.18859	1.18191e-11
ENSG00000185130	H2BC13	H2B clustered histone 13	-0.952843	-1.05698	0.432454
ENSG00000102996	MMP15	matrix metallopeptidase 15	-0.952586	-1.9812	0.101782
ENSG00000196388	INCA1	inhibitor of CDK, cyclin A1 interacting protein 1	-0.952509	-2.13183	0.0753682
ENSG00000162623	TYW3	tRNA-yW synthesizing protein 3 homolog	-0.952242	-7.00551	4.15599e-11
ENSG00000239043	SNORD127	small nucleolar RNA, C/D box 127	-0.95165	-0.545975	NA
ENSG00000237296	SMG1P1	SMG1 pseudogene 1	-0.951479	-0.759629	NA
ENSG00000172717	FAM71D	family with sequence similarity 71 member D	-0.95099	-1.15972	0.380883
ENSG00000155463	OXA1L	OXA1L mitochondrial inner membrane protein	-0.950686	-7.65416	4.16518e-13
ENSG00000172318	B3GALT1	beta-1,3-galactosyltransferase 1	-0.950509	-3.37167	0.00283187
ENSG00000199133	MIRLET7D	microRNA let-7d	-0.94993	-1.14819	0.386825
ENSG00000135502	SLC26A10	solute carrier family 26 member 10	-0.949615	-2.2451	0.059211
ENSG00000151617	EDNRA	endothelin receptor type A	-0.949302	-0.898163	0.51647
ENSG00000050344	NFE2L3	nuclear factor, erythroid 2 like 3	-0.948049	-7.52302	1.08251e-12
ENSG00000119673	ACOT2	acyl-CoA thioesterase 2	-0.947728	-5.65324	1.52776e-07
ENSG00000182010	RTKN2	rhotekin 2	-0.947505	-5.06669	3.06779e-06
ENSG00000160229	ZNF66	zinc finger protein 66	-0.946659	-0.883573	0.52482
ENSG00000197162	ZNF785	zinc finger protein 785	-0.946274	-0.532064	NA
ENSG00000153060	TEKT5	tektin 5	-0.945743	-0.756955	NA
ENSG00000116455	WDR77	WD repeat domain 77	-0.94435	-6.40382	2.02635e-09
ENSG00000130433	CACNG6	calcium voltage-gated channel auxiliary subunit gamma 6	-0.944164	-1.83283	0.13504
ENSG00000115457	IGFBP2	insulin like growth factor binding protein 2	-0.94394	-2.60571	0.0255068
ENSG00000164048	ZNF589	zinc finger protein 589	-0.943927	-6.38645	2.25995e-09
ENSG00000139800	ZIC5	Zic family member 5	-0.943777	-2.85901	0.0130914
ENSG00000165702	GFI1B	growth factor independent 1B transcriptional repressor	-0.943269	-0.878208	0.527618
ENSG00000165410	CFL2	cofilin 2	-0.94311	-7.88759	7.19431e-14
ENSG00000135454	B4GALNT1	beta-1,4-N-acetyl-galactosaminyltransferase 1	-0.94257	-8.52135	4.8006e-16
ENSG00000167703	SLC43A2	solute carrier family 43 member 2	-0.942311	-1.50452	0.235319
ENSG00000160886	LY6K	lymphocyte antigen 6 family member K	-0.942214	-8.12778	1.13306e-14
ENSG00000136750	GAD2	glutamate decarboxylase 2	-0.941797	-0.927764	0.500134
ENSG00000120539	MASTL	microtubule associated serine/threonine kinase like	-0.941571	-6.5132	1.02683e-09
ENSG00000118454	ANKRD13C	ankyrin repeat domain 13C	-0.941384	-6.73535	2.47872e-10
ENSG00000100764	PSMC1	proteasome 26S subunit, ATPase 1	-0.941288	-6.41431	1.90207e-09
ENSG00000163832	ELP6	elongator acetyltransferase complex subunit 6	-0.940895	-7.37671	3.14656e-12
ENSG00000142892	PIGK	phosphatidylinositol glycan anchor biosynthesis class K	-0.940762	-7.12319	1.84264e-11
ENSG00000243819	RN7SL832P	RNA, 7SL, cytoplasmic 832, pseudogene	-0.940732	-1.50541	0.23506
ENSG00000154920	EME1	essential meiotic structure-specific endonuclease 1	-0.940127	-5.98337	2.44482e-08
ENSG00000160957	RECQL4	RecQ like helicase 4	-0.940096	-1.42722	0.264572
[truncated: 26,749 more rows]
