# Supplementary material for: Integrated control of cancer stemness by σ1 receptor in advanced prostate cancer
Source: Oncogene. 2025 Sep 2;44(42):4032–46. doi: 10.1038/s41388-025-03541-7 (PMC12518131; doi:10.1038/s41388-025-03541-7)
Supplement: Supplementary file 3 — Dataset S2 [file 41388_2025_3541_MOESM3_ESM.xlsx]

## Sheet: SI DATASET S2
SI Dataset S2. Differential gene expression analysis after σ1R knockdown in DU145 tumor-spheroids.
ENSEMBL	SYMBOL	GENE_NAME	log2FoldChange	stat	padj
ENSG00000067445	TRO	trophinin	-10.1003	-8.51931	2.26796e-16
ENSG00000007350	TKTL1	transketolase like 1	-9.74747	-11.602	1.35261e-29
ENSG00000083307	GRHL2	grainyhead like transcription factor 2	-9.41106	-11.2022	1.18892e-27
ENSG00000138650	PCDH10	protocadherin 10	-9.13943	-7.67154	1.89374e-13
ENSG00000188153	COL4A5	collagen type IV alpha 5 chain	-9.08732	-21.4395	1.12694e-99
ENSG00000126970	ZC4H2	zinc finger C4H2-type containing	-9.05587	-7.59589	3.32389e-13
ENSG00000267147	LINC01842	long intergenic non-protein coding RNA 1842	-8.98414	-7.45904	9.07893e-13
ENSG00000105388	CEACAM5	CEA cell adhesion molecule 5	-8.94263	-12.2536	6.37271e-33
ENSG00000169855	ROBO1	roundabout guidance receptor 1	-8.68098	-17.6772	7.24053e-68
ENSG00000145777	TSLP	thymic stromal lymphopoietin	-8.66965	-7.15128	8.14097e-12
ENSG00000106541	AGR2	anterior gradient 2, protein disulphide isomerase family member	-8.37701	-6.98615	2.56549e-11
ENSG00000198523	PLN	phospholamban	-8.20758	-28.4319	4.8823e-175
ENSG00000268089	GABRQ	gamma-aminobutyric acid type A receptor theta subunit	-8.10858	-6.61902	2.9437e-10
ENSG00000180440	SERTM1	serine rich and transmembrane domain containing 1	-7.92275	-6.56653	4.12623e-10
ENSG00000112837	TBX18	T-box transcription factor 18	-7.91778	-6.41655	1.0701e-09
ENSG00000133636	NTS	neurotensin	-7.86714	-12.8462	4.06968e-36
ENSG00000078900	TP73	tumor protein p73	-7.7604	-7.45096	9.62798e-13
ENSG00000198521	ZNF43	zinc finger protein 43	-7.53919	-6.20156	4.0345e-09
ENSG00000179059	ZFP42	ZFP42 zinc finger protein	-7.50268	-10.1398	8.25686e-23
ENSG00000229563	LINC01204	long intergenic non-protein coding RNA 1204	-7.37776	-5.8595	3.00985e-08
ENSG00000088386	SLC15A1	solute carrier family 15 member 1	-7.35152	-6.02383	1.15295e-08
ENSG00000086548	CEACAM6	CEA cell adhesion molecule 6	-7.31526	-32.0523	1.64259e-222
ENSG00000105131	EPHX3	epoxide hydrolase 3	-7.28762	-5.95072	1.7742e-08
ENSG00000198429	ZNF69	zinc finger protein 69	-7.28708	-5.77161	4.91819e-08
ENSG00000240747	KRBOX1	KRAB box domain containing 1	-7.05216	-6.70088	1.73021e-10
ENSG00000130558	OLFM1	olfactomedin 1	-7.04658	-5.52049	1.94944e-07
ENSG00000104447	TRPS1	transcriptional repressor GATA binding 1	-6.95858	-8.08311	7.9654e-15
ENSG00000125285	SOX21	SRY-box transcription factor 21	-6.95633	-11.3499	2.29433e-28
ENSG00000263639	MSMB	microseminoprotein beta	-6.89347	-5.27994	6.86378e-07
ENSG00000166426	CRABP1	cellular retinoic acid binding protein 1	-6.85093	-5.28829	6.57052e-07
ENSG00000124785	NRN1	neuritin 1	-6.80787	-10.121	9.90459e-23
ENSG00000185155	MIXL1	Mix paired-like homeobox	-6.78353	-5.25558	7.76602e-07
ENSG00000082482	KCNK2	potassium two pore domain channel subfamily K member 2	-6.76727	-6.39521	1.2203e-09
ENSG00000145428	RNF175	ring finger protein 175	-6.69727	-5.14759	1.34815e-06
ENSG00000056998	GYG2	glycogenin 2	-6.58354	-10.6866	3.00841e-25
ENSG00000206195	DUXAP8	double homeobox A pseudogene 8	-6.48311	-5.18556	1.11349e-06
ENSG00000109511	ANXA10	annexin A10	-6.45592	-11.2407	7.76793e-28
ENSG00000115297	TLX2	T cell leukemia homeobox 2	-6.37348	-5.07499	1.93775e-06
ENSG00000133477	FAM83F	family with sequence similarity 83 member F	-6.11185	-9.78758	2.58712e-21
ENSG00000261092	LINC02178	long intergenic non-protein coding RNA 2178	-6.09175	-4.31881	6.19048e-05
ENSG00000118194	TNNT2	troponin T2, cardiac type	-6.09076	-9.72354	4.76736e-21
ENSG00000198934	MAGEE1	MAGE family member E1	-6.07939	-4.74858	9.27698e-06
ENSG00000227640	SOX21-AS1	SOX21 antisense divergent transcript 1	-6.06927	-16.5736	1.03852e-59
ENSG00000204869	IGFL4	IGF like family member 4	-6.03781	-4.38466	4.68145e-05
ENSG00000165646	SLC18A2	solute carrier family 18 member A2	-6.03542	-18.0783	5.86699e-71
ENSG00000137948	BRDT	bromodomain testis associated	-5.99069	-17.48	2.2484e-66
ENSG00000177575	CD163	CD163 molecule	-5.97326	-4.35971	5.21203e-05
ENSG00000132746	ALDH3B2	aldehyde dehydrogenase 3 family member B2	-5.94127	-4.24319	8.50052e-05
ENSG00000159212	CLIC6	chloride intracellular channel 6	-5.91336	-4.60342	1.79597e-05
ENSG00000189377	CXCL17	C-X-C motif chemokine ligand 17	-5.86238	-14.9504	1.05885e-48
ENSG00000104413	ESRP1	epithelial splicing regulatory protein 1	-5.8622	-42.0412	0
ENSG00000087116	ADAMTS2	ADAM metallopeptidase with thrombospondin type 1 motif 2	-5.85837	-4.17405	0.000112945
ENSG00000132698	RAB25	RAB25, member RAS oncogene family	-5.85465	-5.37187	4.27536e-07
ENSG00000166501	PRKCB	protein kinase C beta	-5.83399	-4.52125	2.58259e-05
ENSG00000137648	TMPRSS4	transmembrane serine protease 4	-5.81457	-4.12644	0.000136443
ENSG00000159166	LAD1	ladinin 1	-5.77365	-20.0355	4.31843e-87
ENSG00000047648	ARHGAP6	Rho GTPase activating protein 6	-5.75637	-4.07592	0.000166866
ENSG00000177138	FAM9B	family with sequence similarity 9 member B	-5.65977	-4.26272	7.83519e-05
ENSG00000176771	NCKAP5	NCK associated protein 5	-5.65389	-11.8937	4.55577e-31
ENSG00000151617	EDNRA	endothelin receptor type A	-5.63972	-3.91222	0.000316736
ENSG00000165325	DEUP1	deuterosome assembly protein 1	-5.6249	-5.11959	1.55327e-06
ENSG00000168916	ZNF608	zinc finger protein 608	-5.59469	-9.40437	9.33299e-20
ENSG00000120594	PLXDC2	plexin domain containing 2	-5.54188	-11.0344	7.41783e-27
ENSG00000173826	KCNH6	potassium voltage-gated channel subfamily H member 6	-5.53459	-12.9778	7.51872e-37
ENSG00000154864	PIEZO2	piezo type mechanosensitive ion channel component 2	-5.53036	-4.2075	9.84531e-05
ENSG00000128408	RIBC2	RIB43A domain with coiled-coils 2	-5.52602	-10.5205	1.71928e-24
ENSG00000111701	APOBEC1	apolipoprotein B mRNA editing enzyme catalytic subunit 1	-5.50475	-3.80173	0.000483034
ENSG00000269416	LINC01224	long intergenic non-protein coding RNA 1224	-5.44437	-4.08968	0.000158129
ENSG00000146674	IGFBP3	insulin like growth factor binding protein 3	-5.4421	-8.52199	2.21992e-16
ENSG00000196376	SLC35F1	solute carrier family 35 member F1	-5.4192	-6.86183	5.95881e-11
ENSG00000274253	LOC283683	uncharacterized LOC283683	-5.39992	-3.64096	0.000869441
ENSG00000174945	AMZ1	archaelysin family metallopeptidase 1	-5.38333	-3.6898	0.000728953
ENSG00000233251	LOC100129434	uncharacterized LOC100129434	-5.35175	-4.03468	0.000196538
ENSG00000166446	CDYL2	chromodomain Y like 2	-5.32847	-4.00907	0.000217373
ENSG00000172572	PDE3A	phosphodiesterase 3A	-5.32017	-3.99121	0.000233593
ENSG00000128594	LRRC4	leucine rich repeat containing 4	-5.31915	-3.61703	0.000946928
ENSG00000172818	OVOL1	ovo like transcriptional repressor 1	-5.29905	-3.97048	0.000253429
ENSG00000132517	SLC52A1	solute carrier family 52 member 1	-5.27092	-4.67061	1.32816e-05
ENSG00000197046	SIGLEC15	sialic acid binding Ig like lectin 15	-5.26563	-3.9062	0.000324306
ENSG00000155980	KIF5A	kinesin family member 5A	-5.26041	-9.34718	1.58573e-19
ENSG00000171564	FGB	fibrinogen beta chain	-5.24659	-38.5966	0
ENSG00000130701	RBBP8NL	RBBP8 N-terminal like	-5.18319	-3.46242	0.00161828
ENSG00000232878	DPYD-AS1	DPYD antisense RNA 1	-5.16192	-3.42441	0.00183909
ENSG00000171956	FOXB1	forkhead box B1	-5.16108	-3.42361	0.00184413
ENSG00000242779	ZNF702P	zinc finger protein 702, pseudogene	-5.155	-4.57519	2.03106e-05
ENSG00000169035	KLK7	kallikrein related peptidase 7	-5.107	-3.34322	0.00242379
ENSG00000150551	LYPD1	LY6/PLAUR domain containing 1	-5.06205	-11.1874	1.3935e-27
ENSG00000221303	SNORA79	small nucleolar RNA, H/ACA box 79	-5.04596	-3.14688	0.00453159
ENSG00000213626	LBH	LBH regulator of WNT signaling pathway	-5.03696	-21.5128	2.44482e-100
ENSG00000261787	TCF24	transcription factor 24	-5.03047	-7.55119	4.62422e-13
ENSG00000230922	LOC101927551	uncharacterized LOC101927551	-5.01297	-3.26188	0.00315633
ENSG00000156466	GDF6	growth differentiation factor 6	-5.00952	-3.25909	0.00318478
ENSG00000130635	COL5A1	collagen type V alpha 1 chain	-5.00895	-9.71916	4.97064e-21
ENSG00000135333	EPHA7	EPH receptor A7	-4.99896	-5.34766	4.84572e-07
ENSG00000113749	HRH2	histamine receptor H2	-4.9988	-3.24172	0.00336398
ENSG00000248485	PCP4L1	Purkinje cell protein 4 like 1	-4.98834	-4.35809	5.24539e-05
ENSG00000047617	ANO2	anoctamin 2	-4.98426	-3.10937	0.0050785
ENSG00000196218	RYR1	ryanodine receptor 1	-4.9694	-26.8175	8.57402e-156
ENSG00000159164	SV2A	synaptic vesicle glycoprotein 2A	-4.96633	-23.6829	1.40782e-121
ENSG00000261437	LOC100288748	uncharacterized LOC100288748	-4.96127	-3.62691	0.000914145
ENSG00000171517	LPAR3	lysophosphatidic acid receptor 3	-4.93599	-9.85489	1.35067e-21
ENSG00000052344	PRSS8	serine protease 8	-4.93544	-10.0302	2.44962e-22
ENSG00000014257	ACPP	acid phosphatase, prostate	-4.89861	-7.90701	3.13724e-14
ENSG00000164197	RNF180	ring finger protein 180	-4.88895	-6.69627	1.78205e-10
ENSG00000138207	RBP4	retinol binding protein 4	-4.85498	-3.06967	0.00573264
ENSG00000066382	MPPED2	metallophosphoesterase domain containing 2	-4.8489	-3.081	0.00554004
ENSG00000140379	BCL2A1	BCL2 related protein A1	-4.84801	-5.93842	1.90707e-08
ENSG00000196542	SPTSSB	serine palmitoyltransferase small subunit B	-4.84234	-5.09789	1.7308e-06
ENSG00000157703	SVOPL	SVOP like	-4.83799	-3.07887	0.00557318
ENSG00000087494	PTHLH	parathyroid hormone like hormone	-4.83554	-24.1313	3.32193e-126
ENSG00000168447	SCNN1B	sodium channel epithelial 1 beta subunit	-4.832	-3.06739	0.0057698
ENSG00000236714	LINC01844	long intergenic non-protein coding RNA 1844	-4.81059	-2.99809	0.00710491
ENSG00000145103	ILDR1	immunoglobulin like domain containing receptor 1	-4.80854	-5.10366	1.68095e-06
ENSG00000132164	SLC6A11	solute carrier family 6 member 11	-4.80133	-21.2208	1.17973e-97
ENSG00000087250	MT3	metallothionein 3	-4.74978	-2.96937	0.00772896
ENSG00000243279	PRAF2	PRA1 domain family member 2	-4.74124	-12.4358	6.93104e-34
ENSG00000142611	PRDM16	PR/SET domain 16	-4.73467	-6.42741	1.00208e-09
ENSG00000135549	PKIB	cAMP-dependent protein kinase inhibitor beta	-4.72955	-25.6359	2.03917e-142
ENSG00000164318	EGFLAM	EGF like, fibronectin type III and laminin G domains	-4.72194	-2.90234	0.00939416
ENSG00000175697	GPR156	G protein-coupled receptor 156	-4.71871	-6.41596	1.07322e-09
ENSG00000039068	CDH1	cadherin 1	-4.71448	-52.5135	0
ENSG00000236609	ZNF853	zinc finger protein 853	-4.66386	-15.8176	1.90668e-54
ENSG00000177459	ERICH5	glutamate rich 5	-4.65876	-12.2909	4.05031e-33
ENSG00000181143	MUC16	mucin 16, cell surface associated	-4.65797	-7.75746	9.92264e-14
ENSG00000077935	SMC1B	structural maintenance of chromosomes 1B	-4.64229	-6.19151	4.26973e-09
ENSG00000072858	SIDT1	SID1 transmembrane family member 1	-4.63891	-2.84039	0.0112374
ENSG00000240602	AADACP1	arylacetamide deacetylase pseudogene 1	-4.63656	-2.8154	0.0120733
ENSG00000204950	LRRC10B	leucine rich repeat containing 10B	-4.63458	-2.74512	0.0146773
ENSG00000087128	TMPRSS11E	transmembrane serine protease 11E	-4.63195	-2.84977	0.0109384
ENSG00000165124	SVEP1	sushi, von Willebrand factor type A, EGF and pentraxin domain containing 1	-4.62554	-8.68794	5.40893e-17
ENSG00000206279	DAXX	death domain associated protein	-4.61427	-2.72449	0.0155552
ENSG00000222047	C10orf55	chromosome 10 open reading frame 55	-4.59847	-20.8228	4.93448e-94
ENSG00000235098	ANKRD65	ankyrin repeat domain 65	-4.59397	-7.31075	2.63788e-12
ENSG00000102053	ZC3H12B	zinc finger CCCH-type containing 12B	-4.55604	-4.73889	9.69672e-06
ENSG00000264175	MIR3189	microRNA 3189	-4.54994	-2.70092	0.0165962
ENSG00000130600	H19	H19 imprinted maternally expressed transcript	-4.52225	-2.72366	0.0155887
ENSG00000185811	IKZF1	IKAROS family zinc finger 1	-4.5131	-4.66689	1.35038e-05
ENSG00000114786	ABHD14A-ACY1	ABHD14A-ACY1 readthrough	-4.50359	-2.67945	0.0175555
ENSG00000181885	CLDN7	claudin 7	-4.48202	-47.7117	0
ENSG00000154646	TMPRSS15	transmembrane serine protease 15	-4.48037	-2.64201	0.0193747
ENSG00000112333	NR2E1	nuclear receptor subfamily 2 group E member 1	-4.47874	-3.76343	0.000557028
ENSG00000175985	PLEKHD1	pleckstrin homology and coiled-coil domain containing D1	-4.44013	-14.2733	1.91788e-44
ENSG00000152766	ANKRD22	ankyrin repeat domain 22	-4.42386	-7.39898	1.40507e-12
ENSG00000198488	B3GNT6	UDP-GlcNAc:betaGal beta-1,3-N-acetylglucosaminyltransferase 6	-4.42259	-4.52358	2.55635e-05
ENSG00000251652	LOC105374344	uncharacterized LOC105374344	-4.42004	-2.58021	0.0226798
ENSG00000145642	SHISAL2B	shisa like 2B	-4.40648	-2.58183	0.0225967
ENSG00000186684	CYP27C1	cytochrome P450 family 27 subfamily C member 1	-4.4025	-3.02128	0.00662895
ENSG00000114349	GNAT1	G protein subunit alpha transducin 1	-4.3998	-2.56276	0.0237305
ENSG00000057149	SERPINB3	serpin family B member 3	-4.39821	-2.59644	0.0217819
ENSG00000250328	MGC32805	uncharacterized LOC153163	-4.39062	-5.08633	1.83162e-06
ENSG00000148541	FAM13C	family with sequence similarity 13 member C	-4.3887	-2.5197	0.0264812
ENSG00000129159	KCNC1	potassium voltage-gated channel subfamily C member 1	-4.38184	-2.5609	0.0238245
ENSG00000073756	PTGS2	prostaglandin-endoperoxide synthase 2	-4.37923	-24.7931	3.30267e-133
ENSG00000198535	C2CD4A	C2 calcium dependent domain containing 4A	-4.37688	-3.00688	0.00692062
ENSG00000175093	SPSB4	splA/ryanodine receptor domain and SOCS box containing 4	-4.37639	-8.46949	3.4225e-16
ENSG00000111452	ADGRD1	adhesion G protein-coupled receptor D1	-4.37622	-2.99827	0.00710206
ENSG00000106018	VIPR2	vasoactive intestinal peptide receptor 2	-4.37507	-2.56838	0.0233956
ENSG00000116157	GPX7	glutathione peroxidase 7	-4.3734	-3.0081	0.00689413
ENSG00000174950	CD164L2	CD164 molecule like 2	-4.37264	-8.51668	2.31601e-16
ENSG00000074527	NTN4	netrin 4	-4.37169	-24.2135	4.61548e-127
ENSG00000114771	AADAC	arylacetamide deacetylase	-4.36573	-3.01071	0.00684301
ENSG00000185187	SIGIRR	single Ig and TIR domain containing	-4.36394	-15.6239	3.92163e-53
ENSG00000174521	TTC9B	tetratricopeptide repeat domain 9B	-4.3623	-3.00219	0.00701575
ENSG00000144649	GASK1A	golgi associated kinase 1A	-4.35662	-5.73069	6.17669e-08
ENSG00000250508	LINC02701	long intergenic non-protein coding RNA 2701	-4.34027	-5.13503	1.43641e-06
ENSG00000074317	SNCB	synuclein beta	-4.30861	-6.17345	4.76195e-09
ENSG00000245870	LINC00682	long intergenic non-protein coding RNA 682	-4.30264	-6.64373	2.51538e-10
ENSG00000177398	UMODL1	uromodulin like 1	-4.29932	-14.8343	5.78871e-48
ENSG00000174326	SLC16A11	solute carrier family 16 member 11	-4.29527	-2.94095	0.00839796
ENSG00000079257	LXN	latexin	-4.29114	-8.97631	4.42502e-18
ENSG00000163377	TAFA4	TAFA chemokine like family member 4	-4.28977	-12.2158	9.9547e-33
ENSG00000184012	TMPRSS2	transmembrane serine protease 2	-4.28759	-4.37032	4.97743e-05
ENSG00000104760	FGL1	fibrinogen like 1	-4.2759	-35.7143	4.24607e-276
ENSG00000250742	LINC02381	long intergenic non-protein coding RNA 2381	-4.27228	-10.8193	7.39787e-26
ENSG00000225269	LINC00705	long intergenic non-protein coding RNA 705	-4.26845	-2.43889	0.0322821
ENSG00000043039	BARX2	BARX homeobox 2	-4.26372	-15.6276	3.71514e-53
ENSG00000145824	CXCL14	C-X-C motif chemokine ligand 14	-4.26148	-5.57675	1.43531e-07
ENSG00000142748	FCN3	ficolin 3	-4.25059	-2.25178	0.0503192
ENSG00000215612	HMX1	H6 family homeobox 1	-4.24431	-4.94356	3.70257e-06
ENSG00000089116	LHX5	LIM homeobox 5	-4.24286	-2.37924	0.0373385
ENSG00000173253	DMRT2	doublesex and mab-3 related transcription factor 2	-4.23811	-3.49974	0.00142323
ENSG00000164736	SOX17	SRY-box transcription factor 17	-4.23521	-3.49521	0.00144544
ENSG00000077264	PAK3	p21 (RAC1) activated kinase 3	-4.23516	-6.02594	1.13941e-08
ENSG00000183742	MACC1	MET transcriptional regulator MACC1	-4.22199	-3.4542	0.00166183
ENSG00000133116	KL	klotho	-4.19875	-3.46415	0.00160969
ENSG00000138271	GPR87	G protein-coupled receptor 87	-4.19716	-11.2067	1.13147e-27
ENSG00000227051	C14orf132	chromosome 14 open reading frame 132	-4.19019	-14.3222	9.67623e-45
ENSG00000164692	COL1A2	collagen type I alpha 2 chain	-4.16799	-5.34938	4.80152e-07
ENSG00000171246	NPTX1	neuronal pentraxin 1	-4.16462	-12.103	3.88582e-32
ENSG00000113319	RASGRF2	Ras protein specific guanine nucleotide releasing factor 2	-4.15126	-8.76135	2.8877e-17
ENSG00000130700	GATA5	GATA binding protein 5	-4.15052	-3.38455	0.00210317
ENSG00000156049	GNA14	G protein subunit alpha 14	-4.14245	-11.5372	2.81693e-29
ENSG00000144550	CPNE9	copine family member 9	-4.13601	-2.75665	0.0142105
ENSG00000182107	TMEM30B	transmembrane protein 30B	-4.13116	-30.3877	5.59549e-200
ENSG00000197565	COL4A6	collagen type IV alpha 6 chain	-4.129	-9.48945	4.27823e-20
ENSG00000232832	LMLN-AS1	LMLN antisense RNA 1	-4.12124	-2.75567	0.0142488
ENSG00000160180	TFF3	trefoil factor 3	-4.11782	-2.25344	0.0501285
ENSG00000203697	CAPN8	calpain 8	-4.10033	-7.83596	5.44833e-14
ENSG00000166670	MMP10	matrix metallopeptidase 10	-4.09951	-5.78897	4.46197e-08
ENSG00000095596	CYP26A1	cytochrome P450 family 26 subfamily A member 1	-4.09933	-2.24422	0.0511389
ENSG00000006788	MYH13	myosin heavy chain 13	-4.09101	-2.27295	0.0479234
ENSG00000167080	B4GALNT2	beta-1,4-N-acetyl-galactosaminyltransferase 2	-4.09065	-9.07139	1.90564e-18
ENSG00000049283	EPN3	epsin 3	-4.06974	-6.96454	2.97002e-11
ENSG00000229544	NKX1-2	NK1 homeobox 2	-4.06268	-9.20865	5.64523e-19
ENSG00000137573	SULF1	sulfatase 1	-4.05314	-2.07217	0.0748351
ENSG00000102539	MLNR	motilin receptor	-4.05213	-2.69765	0.0167479
ENSG00000050030	NEXMIF	neurite extension and migration factor	-4.03741	-2.67069	0.01797
ENSG00000157303	SUSD3	sushi domain containing 3	-4.02474	-6.80824	8.53874e-11
ENSG00000095932	SMIM24	small integral membrane protein 24	-4.02258	-5.51454	2.01023e-07
ENSG00000152661	GJA1	gap junction protein alpha 1	-4.02239	-11.5324	2.97218e-29
ENSG00000131037	EPS8L1	EPS8 like 1	-4.01238	-13.9301	2.36238e-42
ENSG00000267454	ZNF582-AS1	ZNF582 antisense RNA 1 (head to head)	-4.00602	-3.96347	0.00026025
ENSG00000135447	PPP1R1A	protein phosphatase 1 regulatory inhibitor subunit 1A	-3.96707	-10.2281	3.4143e-23
ENSG00000119946	CNNM1	cyclin and CBS domain divalent metal cation transport mediator 1	-3.96619	-12.0584	6.60553e-32
ENSG00000077063	CTTNBP2	cortactin binding protein 2	-3.94774	-3.87601	0.000363311
ENSG00000278728	CNTNAP2	contactin associated protein like 2	-3.94392	-2.08058	0.0734873
ENSG00000149418	ST14	suppression of tumorigenicity 14	-3.94347	-32.5455	2.06067e-229
ENSG00000152611	CAPSL	calcyphosine like	-3.92305	-2.06295	0.076277
ENSG00000164761	TNFRSF11B	TNF receptor superfamily member 11b	-3.91076	-4.43367	3.79602e-05
ENSG00000164458	TBXT	T-box transcription factor T	-3.90006	-2.05958	0.0768494
ENSG00000277789	TMC4	transmembrane channel like 4	-3.90006	-2.05958	0.0768494
ENSG00000111186	WNT5B	Wnt family member 5B	-3.89902	-8.43858	4.42996e-16
ENSG00000169442	CD52	CD52 molecule	-3.89844	-3.04929	0.00608565
ENSG00000272666	LOC105373098	uncharacterized LOC105373098	-3.89017	-14.4395	1.79835e-45
ENSG00000171873	ADRA1D	adrenoceptor alpha 1D	-3.87648	-1.91073	0.104249
ENSG00000186462	NAP1L2	nucleosome assembly protein 1 like 2	-3.85864	-9.88376	1.0247e-21
ENSG00000231131	LNCAROD	lncRNA activating regulator of DKK1	-3.85608	-9.23786	4.31688e-19
ENSG00000104967	NOVA2	NOVA alternative splicing regulator 2	-3.85372	-10.0096	3.00456e-22
ENSG00000151715	TMEM45B	transmembrane protein 45B	-3.84648	-19.2091	4.21414e-80
ENSG00000142449	FBN3	fibrillin 3	-3.83966	-10.4768	2.70028e-24
ENSG00000178538	CA8	carbonic anhydrase 8	-3.83369	-3.05464	0.00599604
ENSG00000155066	PROM2	prominin 2	-3.82553	-13.5084	7.28752e-40
ENSG00000130513	GDF15	growth differentiation factor 15	-3.82517	-15.3454	2.77421e-51
ENSG00000138347	MYPN	myopalladin	-3.8215	-25.9626	4.79964e-146
ENSG00000244067	GSTA2	glutathione S-transferase alpha 2	-3.80998	-2.25594	0.0498349
ENSG00000176907	TCIM	transcriptional and immune response regulator	-3.8013	-10.9567	1.71588e-26
ENSG00000169071	ROR2	receptor tyrosine kinase like orphan receptor 2	-3.79023	-8.60067	1.14489e-16
ENSG00000101204	CHRNA4	cholinergic receptor nicotinic alpha 4 subunit	-3.77617	-2.42378	0.0335152
ENSG00000182508	LHFPL1	LHFPL tetraspan subfamily member 1	-3.77333	-1.93411	NA
ENSG00000270011	ZNF559-ZNF177	ZNF559-ZNF177 readthrough	-3.76635	-1.80282	NA
ENSG00000175445	LPL	lipoprotein lipase	-3.76056	-1.92355	NA
ENSG00000117114	ADGRL2	adhesion G protein-coupled receptor L2	-3.76053	-4.15684	0.000120865
ENSG00000185156	MFSD6L	major facilitator superfamily domain containing 6 like	-3.75958	-4.03582	0.000195628
ENSG00000018869	ZNF582	zinc finger protein 582	-3.75484	-6.50034	6.29861e-10
ENSG00000223956	LINC01767	long intergenic non-protein coding RNA 1767	-3.75221	-1.91635	NA
ENSG00000243955	GSTA1	glutathione S-transferase alpha 1	-3.73922	-1.93586	NA
ENSG00000267909	CCDC177	coiled-coil domain containing 177	-3.72634	-1.92499	NA
ENSG00000206159	GYG2P1	glycogenin 2 pseudogene 1	-3.72254	-4.13226	0.000133248
ENSG00000204131	NHSL2	NHS like 2	-3.72054	-4.08674	0.000159959
ENSG00000196711	ALKAL1	ALK and LTK ligand 1	-3.71657	-2.18354	0.0586833
ENSG00000124935	SCGB1D2	secretoglobin family 1D member 2	-3.71547	-1.89489	NA
ENSG00000139055	ERP27	endoplasmic reticulum protein 27	-3.71547	-1.89489	NA
ENSG00000173175	ADCY5	adenylate cyclase 5	-3.70258	-14.573	2.60948e-46
ENSG00000185303	SFTPA2	surfactant protein A2	-3.70216	-1.87459	NA
ENSG00000227634	LINC01714	long intergenic non-protein coding RNA 1714	-3.69516	-2.83689	0.0113574
ENSG00000151655	ITIH2	inter-alpha-trypsin inhibitor heavy chain 2	-3.6893	-1.75304	NA
ENSG00000165985	C1QL3	complement C1q like 3	-3.6837	-2.81154	0.012204
ENSG00000186603	HPDL	4-hydroxyphenylpyruvate dioxygenase like	-3.68249	-4.54671	2.30421e-05
ENSG00000162490	DRAXIN	dorsal inhibitory axon guidance protein	-3.68151	-6.69347	1.81368e-10
ENSG00000070526	ST6GALNAC1	ST6 N-acetylgalactosaminide alpha-2,6-sialyltransferase 1	-3.67129	-2.2955	0.0455309
ENSG00000125850	OVOL2	ovo like zinc finger 2	-3.66497	-10.5386	1.42504e-24
ENSG00000259023	LINC00524	long intergenic non-protein coding RNA 524	-3.66332	-2.31594	0.043446
ENSG00000163239	TDRD10	tudor domain containing 10	-3.66202	-2.85854	0.010662
ENSG00000027869	SH2D2A	SH2 domain containing 2A	-3.6529	-2.2246	0.0534489
ENSG00000139200	PIANP	PILR alpha associated neural protein	-3.64214	-2.21655	0.0544338
ENSG00000183784	DOCK8-AS1	DOCK8 antisense RNA 1	-3.63304	-6.28366	2.4399e-09
ENSG00000081479	LRP2	LDL receptor related protein 2	-3.61481	-4.79096	7.65462e-06
ENSG00000176381	PRR18	proline rich 18	-3.61189	-6.35079	1.6129e-09
ENSG00000258586	LINC02274	long intergenic non-protein coding RNA 2274	-3.60578	-12.035	8.67034e-32
ENSG00000062038	CDH3	cadherin 3	-3.60499	-35.3685	8.39352e-271
ENSG00000174498	IGDCC3	immunoglobulin superfamily DCC subclass member 3	-3.59571	-3.95296	0.000271001
ENSG00000249574	LOC442497	uncharacterized LOC442497	-3.59487	-2.17235	0.0601503
ENSG00000261115	TMEM178B	transmembrane protein 178B	-3.58976	-6.15594	5.27959e-09
ENSG00000128815	WDFY4	WDFY family member 4	-3.57413	-2.67644	0.0177013
ENSG00000183508	TENT5C	terminal nucleotidyltransferase 5C	-3.56939	-16.7211	8.99066e-61
ENSG00000185915	KLHL34	kelch like family member 34	-3.54743	-1.62761	NA
ENSG00000175766	EIF4E1B	eukaryotic translation initiation factor 4E family member 1B	-3.54214	-1.62374	NA
ENSG00000143032	BARHL2	BarH like homeobox 2	-3.53643	-9.5602	2.21816e-20
ENSG00000261359	PYCARD-AS1	PYCARD antisense RNA 1	-3.5311	-1.73028	NA
ENSG00000177133	PRDM16-DT	PRDM16 divergent transcript	-3.52847	-1.7283	NA
ENSG00000232774	FLJ22447	uncharacterized LOC400221	-3.52749	-2.68759	0.0171866
ENSG00000149575	SCN2B	sodium voltage-gated channel beta subunit 2	-3.5196	-2.14306	0.064267
ENSG00000131620	ANO1	anoctamin 1	-3.51607	-1.7368	NA
ENSG00000172296	SPTLC3	serine palmitoyltransferase long chain base subunit 3	-3.51607	-1.7368	NA
ENSG00000165125	TRPV6	transient receptor potential cation channel subfamily V member 6	-3.51288	-2.1104	0.0689471
ENSG00000135324	MRAP2	melanocortin 2 receptor accessory protein 2	-3.50328	-4.69135	1.20714e-05
ENSG00000267365	KCNJ2-AS1	KCNJ2 antisense RNA 1	-3.50096	-1.7058	NA
ENSG00000282049	PRSS2	serine protease 2	-3.48837	-1.6954	NA
ENSG00000170381	SEMA3E	semaphorin 3E	-3.48481	-23.7154	6.62052e-122
ENSG00000104894	CD37	CD37 molecule	-3.4845	-1.57819	NA
ENSG00000205038	PKHD1L1	PKHD1 like 1	-3.48073	-9.1036	1.42722e-18
ENSG00000163453	IGFBP7	insulin like growth factor binding protein 7	-3.47401	-1.57683	NA
ENSG00000259881	LOC101927793	uncharacterized LOC101927793	-3.45512	-2.62272	0.0203677
ENSG00000257017	HP	haptoglobin	-3.44938	-4.60488	1.78466e-05
ENSG00000129991	TNNI3	troponin I3, cardiac type	-3.44832	-8.79859	2.09524e-17
ENSG00000254656	RTL1	retrotransposon Gag like 1	-3.444	-2.08819	0.0723506
ENSG00000185924	RTN4RL1	reticulon 4 receptor like 1	-3.44154	-2.04771	0.0787742
ENSG00000083807	SLC27A5	solute carrier family 27 member 5	-3.43628	-6.79479	9.33488e-11
ENSG00000163749	CCDC158	coiled-coil domain containing 158	-3.42813	-2.09212	0.0717522
ENSG00000184515	BEX5	brain expressed X-linked 5	-3.42382	-5.16367	1.24283e-06
ENSG00000277614	SCG5	secretogranin V	-3.42025	-1.38225	NA
ENSG00000187288	CIDEC	cell death inducing DFFA like effector c	-3.41446	-2.50302	0.027643
ENSG00000007171	NOS2	nitric oxide synthase 2	-3.41368	-2.07323	0.0746779
ENSG00000100346	CACNA1I	calcium voltage-gated channel subunit alpha1 I	-3.40595	-3.13185	0.00474998
ENSG00000251209	LINC00923	long intergenic non-protein coding RNA 923	-3.40093	-4.37531	4.87451e-05
ENSG00000117322	CR2	complement C3d receptor 2	-3.39802	-10.2077	4.18207e-23
ENSG00000244578	LINC01391	long intergenic non-protein coding RNA 1391	-3.39698	-2.55715	0.0240523
ENSG00000140450	ARRDC4	arrestin domain containing 4	-3.39008	-19.6575	7.52656e-84
ENSG00000225676	LOC105372988	uncharacterized LOC105372988	-3.38699	-2.56246	0.0237402
ENSG00000170477	KRT4	keratin 4	-3.38051	-5.39877	3.71083e-07
ENSG00000129354	AP1M2	adaptor related protein complex 1 subunit mu 2	-3.37425	-7.0246	1.96824e-11
ENSG00000215148	PRSS41	serine protease 41	-3.37419	-1.9609	0.0943449
ENSG00000152049	KCNE4	potassium voltage-gated channel subfamily E regulatory subunit 4	-3.37249	-2.31259	0.0437924
ENSG00000162069	BICDL2	BICD family like cargo adaptor 2	-3.36802	-8.59363	1.2118e-16
ENSG00000158270	COLEC12	collectin subfamily member 12	-3.36384	-3.43018	0.00180303
ENSG00000236699	ARHGEF38	Rho guanine nucleotide exchange factor 38	-3.36041	-2.50961	0.0271777
ENSG00000169403	PTAFR	platelet activating factor receptor	-3.35161	-9.30094	2.43895e-19
ENSG00000179855	GIPC3	GIPC PDZ domain containing family member 3	-3.34894	-13.3118	9.80754e-39
ENSG00000148053	NTRK2	neurotrophic receptor tyrosine kinase 2	-3.321	-3.4977	0.00143309
ENSG00000233070	ZFY-AS1	ZFY antisense RNA 1	-3.31453	-1.96927	0.0927947
ENSG00000119888	EPCAM	epithelial cell adhesion molecule	-3.31214	-45.2767	0
ENSG00000135638	EMX1	empty spiracles homeobox 1	-3.31017	-2.47608	0.0295277
ENSG00000116039	ATP6V1B1	ATPase H+ transporting V1 subunit B1	-3.30942	-1.92834	0.100746
ENSG00000130487	KLHDC7B	kelch domain containing 7B	-3.30609	-14.9375	1.2786e-48
ENSG00000250423	KIAA1210	KIAA1210	-3.3059	-1.96279	0.0939698
ENSG00000108602	ALDH3A1	aldehyde dehydrogenase 3 family member A1	-3.29435	-8.70565	4.66139e-17
ENSG00000165072	MAMDC2	MAM domain containing 2	-3.2907	-2.98655	0.00735008
ENSG00000250786	SNHG18	small nucleolar RNA host gene 18	-3.28926	-1.42949	NA
ENSG00000106178	CCL24	C-C motif chemokine ligand 24	-3.28926	-1.42949	NA
ENSG00000177464	GPR4	G protein-coupled receptor 4	-3.28926	-1.42949	NA
ENSG00000103490	PYCARD	PYD and CARD domain containing	-3.28842	-4.82777	6.4335e-06
ENSG00000185862	EVI2B	ecotropic viral integration site 2B	-3.28475	-1.51254	NA
ENSG00000279094	LINC01670	long intergenic non-protein coding RNA 1670	-3.28475	-1.51254	NA
ENSG00000181847	TIGIT	T cell immunoreceptor with Ig and ITIM domains	-3.28125	-1.91467	0.103459
ENSG00000204536	CCHCR1	coiled-coil alpha-helical rod protein 1	-3.27575	-1.94518	0.0974539
ENSG00000064218	DMRT3	doublesex and mab-3 related transcription factor 3	-3.27387	-9.47154	5.02745e-20
ENSG00000136695	IL36RN	interleukin 36 receptor antagonist	-3.26763	-1.41331	NA
ENSG00000189127	ANKRD34B	ankyrin repeat domain 34B	-3.26524	-10.3724	7.89036e-24
ENSG00000018236	CNTN1	contactin 1	-3.26459	-36.6154	3.75145e-290
ENSG00000047457	CP	ceruloplasmin	-3.25828	-14.3005	1.3087e-44
ENSG00000254081	LINC01299	long intergenic non-protein coding RNA 1299	-3.25519	-1.48948	NA
ENSG00000168421	RHOH	ras homolog family member H	-3.25454	-4.09684	0.000153839
ENSG00000162723	SLAMF9	SLAM family member 9	-3.25199	-1.5027	NA
ENSG00000168843	FSTL5	follistatin like 5	-3.25199	-1.5027	NA
ENSG00000227356	LINC00866	long intergenic non-protein coding RNA 866	-3.25199	-1.5027	NA
ENSG00000180988	OR52N2	olfactory receptor family 52 subfamily N member 2	-3.25199	-1.5027	NA
ENSG00000183395	PMCH	pro-melanin concentrating hormone	-3.25199	-1.5027	NA
ENSG00000188089	PLA2G4E	phospholipase A2 group IVE	-3.25199	-1.5027	NA
ENSG00000183770	FOXL2	forkhead box L2	-3.24549	-5.33246	5.23767e-07
ENSG00000200795	RNU4-1	RNA, U4 small nuclear 1	-3.23968	-1.3721	NA
ENSG00000187984	ANKRD19P	ankyrin repeat domain 19, pseudogene	-3.23909	-7.63751	2.43594e-13
ENSG00000215018	COL28A1	collagen type XXVIII alpha 1 chain	-3.23897	-8.14417	4.87899e-15
ENSG00000184261	KCNK12	potassium two pore domain channel subfamily K member 12	-3.23708	-1.49092	NA
ENSG00000077274	CAPN6	calpain 6	-3.23708	-1.49092	NA
ENSG00000244280	ECEL1P2	endothelin converting enzyme like 1 pseudogene 2	-3.23325	-1.38744	NA
ENSG00000159871	LYPD5	LY6/PLAUR domain containing 5	-3.22167	-5.4184	3.35067e-07
ENSG00000139549	DHH	desert hedgehog signaling molecule	-3.21966	-2.34702	0.0403913
ENSG00000166763	STRCP1	stereocilin pseudogene 1	-3.21857	-1.46134	NA
ENSG00000266149	LOC100192426	uncharacterized LOC100192426	-3.21857	-1.46134	NA
ENSG00000225526	MKRN2OS	MKRN2 opposite strand	-3.20457	-11.4739	5.7609e-29
ENSG00000105605	CACNG7	calcium voltage-gated channel auxiliary subunit gamma 7	-3.20196	-5.16391	1.2418e-06
ENSG00000183625	CCR3	C-C motif chemokine receptor 3	-3.20141	-1.36331	NA
ENSG00000187821	HELT	helt bHLH transcription factor	-3.19768	-1.34149	NA
ENSG00000183844	FAM3B	family with sequence similarity 3 member B	-3.19762	-4.58068	1.98361e-05
ENSG00000130294	KIF1A	kinesin family member 1A	-3.19718	-22.8216	6.54547e-113
ENSG00000103460	TOX3	TOX high mobility group box family member 3	-3.19263	-5.39875	3.71083e-07
ENSG00000163273	NPPC	natriuretic peptide C	-3.19214	-2.85713	0.0107063
ENSG00000198356	GET3	guided entry of tail-anchored proteins factor 3, ATPase	-3.18899	-27.7339	1.25755e-166
ENSG00000198569	SLC34A3	solute carrier family 34 member 3	-3.18898	-2.29686	0.0453988
ENSG00000263753	LINC00667	long intergenic non-protein coding RNA 667	-3.18267	-3.17437	0.00416514
ENSG00000188886	ASTL	astacin like metalloendopeptidase	-3.18132	-1.3294	NA
ENSG00000167755	KLK6	kallikrein related peptidase 6	-3.18132	-1.3294	NA
ENSG00000144452	ABCA12	ATP binding cassette subfamily A member 12	-3.17923	-2.86221	0.0105458
ENSG00000158050	DUSP2	dual specificity phosphatase 2	-3.17652	-5.32638	5.39964e-07
ENSG00000249364	LOC101928858	uncharacterized LOC101928858	-3.16336	-2.32979	0.04207
ENSG00000128652	HOXD3	homeobox D3	-3.15773	-1.20427	NA
ENSG00000171954	CYP4F22	cytochrome P450 family 4 subfamily F member 22	-3.15006	-2.32374	0.0426577
ENSG00000265178	MIR4728	microRNA 4728	-3.14867	-1.83171	0.121755
ENSG00000170837	GPR27	G protein-coupled receptor 27	-3.14272	-21.4799	4.84564e-100
ENSG00000124134	KCNS1	potassium voltage-gated channel modifier subfamily S member 1	-3.12817	-4.14685	0.00012579
ENSG00000165025	SYK	spleen associated tyrosine kinase	-3.12025	-16.038	5.91995e-56
ENSG00000116014	KISS1R	KISS1 receptor	-3.1168	-6.64966	2.42105e-10
ENSG00000127588	GNG13	G protein subunit gamma 13	-3.1116	-1.78936	0.132054
ENSG00000119411	BSPRY	B-box and SPRY domain containing	-3.10892	-22.5546	2.71324e-110
ENSG00000183760	ACP7	acid phosphatase 7, tartrate resistant (putative)	-3.09688	-9.34955	1.55223e-19
ENSG00000162595	DIRAS3	DIRAS family GTPase 3	-3.09435	-16.3711	2.90351e-58
ENSG00000003989	SLC7A2	solute carrier family 7 member 2	-3.09091	-34.9364	2.79928e-264
ENSG00000170989	S1PR1	sphingosine-1-phosphate receptor 1	-3.08895	-3.73198	0.000624972
ENSG00000164694	FNDC1	fibronectin type III domain containing 1	-3.07445	-5.81274	3.90288e-08
ENSG00000101443	WFDC2	WAP four-disulfide core domain 2	-3.07415	-25.4614	1.73637e-140
ENSG00000170608	FOXA3	forkhead box A3	-3.06801	-5.97928	1.49926e-08
ENSG00000058404	CAMK2B	calcium/calmodulin dependent protein kinase II beta	-3.04757	-13.4655	1.29187e-39
ENSG00000082175	PGR	progesterone receptor	-3.03656	-5.33463	5.1805e-07
ENSG00000206075	SERPINB5	serpin family B member 5	-3.027	-15.7469	5.79063e-54
ENSG00000137727	ARHGAP20	Rho GTPase activating protein 20	-3.02397	-5.26006	7.60115e-07
ENSG00000179902	C1orf194	chromosome 1 open reading frame 194	-3.02353	-2.0885	0.0723137
ENSG00000124731	TREM1	triggering receptor expressed on myeloid cells 1	-3.0197	-5.1001	1.71184e-06
ENSG00000108176	DNAJC12	DnaJ heat shock protein family (Hsp40) member C12	-3.00889	-34.0745	1.89334e-251
ENSG00000170074	FAM153A	family with sequence similarity 153 member A	-3.00814	-1.6746	0.162313
ENSG00000205978	NYNRIN	NYN domain and retroviral integrase containing	-3.00761	-4.51014	2.70884e-05
ENSG00000284882	LOC105378819	uncharacterized LOC105378819	-3.00421	-2.14223	0.0643733
ENSG00000131386	GALNT15	polypeptide N-acetylgalactosaminyltransferase 15	-3.00265	-1.59398	0.186452
ENSG00000069188	SDK2	sidekick cell adhesion molecule 2	-2.99761	-4.35512	5.30916e-05
ENSG00000132386	SERPINF1	serpin family F member 1	-2.9962	-10.0045	3.15383e-22
ENSG00000185201	IFITM2	interferon induced transmembrane protein 2	-2.99617	-23.8411	3.36644e-123
ENSG00000207468	SNORA19	small nucleolar RNA, H/ACA box 19	-2.99364	-1.20377	NA
ENSG00000205899	BHLHA9	basic helix-loop-helix family member a9	-2.99364	-1.20377	NA
ENSG00000215644	GCGR	glucagon receptor	-2.99364	-1.20377	NA
ENSG00000170801	HTRA3	HtrA serine peptidase 3	-2.99274	-9.88353	1.02574e-21
ENSG00000136383	ALPK3	alpha kinase 3	-2.99217	-7.99255	1.61822e-14
ENSG00000225614	ZNF469	zinc finger protein 469	-2.99021	-1.67393	0.162488
ENSG00000174343	CHRNA9	cholinergic receptor nicotinic alpha 9 subunit	-2.98793	-13.4632	1.324e-39
ENSG00000062524	LTK	leukocyte receptor tyrosine kinase	-2.98586	-6.8494	6.47211e-11
ENSG00000141750	STAC2	SH3 and cysteine rich domain 2	-2.98541	-9.53965	2.69529e-20
ENSG00000252712	SCARNA14	small Cajal body-specific RNA 14	-2.98441	-1.53441	0.205616
ENSG00000260468	LINC01290	long intergenic non-protein coding RNA 1290	-2.97919	-1.69017	0.157967
ENSG00000182223	ZAR1	zygote arrest 1	-2.97919	-1.69034	0.157927
ENSG00000167754	KLK5	kallikrein related peptidase 5	-2.97746	-1.6644	0.165059
ENSG00000134873	CLDN10	claudin 10	-2.97736	-5.61353	1.17644e-07
ENSG00000146038	DCDC2	doublecortin domain containing 2	-2.97578	-9.96495	4.63742e-22
ENSG00000187800	PEAR1	platelet endothelial aggregation receptor 1	-2.97517	-5.24677	8.12496e-07
ENSG00000276644	DACH1	dachshund family transcription factor 1	-2.97465	-1.20212	NA
ENSG00000115828	QPCT	glutaminyl-peptide cyclotransferase	-2.9726	-8.33674	1.0252e-15
ENSG00000154928	EPHB1	EPH receptor B1	-2.97258	-1.61542	0.179829
ENSG00000273129	PACERR	PTGS2 antisense NFKB1 complex-mediated expression regulator RNA	-2.97192	-2.11735	0.0679128
ENSG00000188996	HUS1B	HUS1 checkpoint clamp component B	-2.97096	-1.18823	NA
ENSG00000166664	CHRFAM7A	CHRNA7 (exons 5-10) and FAM7A (exons A-E) fusion	-2.97096	-1.18823	NA
ENSG00000236008	LINC01814	long intergenic non-protein coding RNA 1814	-2.96945	-2.47128	0.0298404
ENSG00000104804	TULP2	TUB like protein 2	-2.96848	-1.68214	0.160187
ENSG00000238133	MAP3K20-AS1	MAP3K20 antisense RNA 1	-2.96375	-2.11523	0.0682295
ENSG00000171136	RLN3	relaxin 3	-2.95966	-1.67349	0.162587
ENSG00000179674	ARL14	ADP ribosylation factor like GTPase 14	-2.95812	-4.57056	2.07202e-05
ENSG00000230601	TEX48	testis expressed 48	-2.95678	-5.73619	5.99778e-08
ENSG00000158874	APOA2	apolipoprotein A2	-2.9559	-1.17754	NA
ENSG00000134389	CFHR5	complement factor H related 5	-2.9559	-1.17754	NA
ENSG00000157119	KLHL40	kelch like family member 40	-2.9559	-1.17754	NA
ENSG00000038295	TLL1	tolloid like 1	-2.9559	-1.17754	NA
ENSG00000033122	LRRC7	leucine rich repeat containing 7	-2.95257	-3.19933	0.0038528
ENSG00000230408	BZW1-AS1	BZW1 antisense RNA 1	-2.95081	-1.26547	NA
ENSG00000256660	CLEC12B	C-type lectin domain family 12 member B	-2.95081	-1.26547	NA
ENSG00000115361	ACADL	acyl-CoA dehydrogenase long chain	-2.94645	-4.50819	2.73039e-05
ENSG00000116254	CHD5	chromodomain helicase DNA binding protein 5	-2.94605	-5.03641	2.34713e-06
ENSG00000096006	CRISP3	cysteine rich secretory protein 3	-2.93954	-1.63609	0.173548
ENSG00000171724	VAT1L	vesicle amine transport 1 like	-2.93727	-5.0289	2.43349e-06
ENSG00000164825	DEFB1	defensin beta 1	-2.93692	-1.06644	NA
ENSG00000186891	TNFRSF18	TNF receptor superfamily member 18	-2.93676	-7.4144	1.25645e-12
ENSG00000217236	SP9	Sp9 transcription factor	-2.93243	-1.25203	NA
ENSG00000251015	SLC25A30-AS1	SLC25A30 antisense RNA 1	-2.93243	-1.25203	NA
ENSG00000225210	DUXAP9	double homeobox A pseudogene 9	-2.93243	-1.25203	NA
ENSG00000183571	PGPEP1L	pyroglutamyl-peptidase I like	-2.93243	-1.25203	NA
ENSG00000105122	RASAL3	RAS protein activator like 3	-2.93243	-1.25203	NA
ENSG00000284548	METTL9	methyltransferase like 9	-2.93243	-1.25203	NA
ENSG00000168679	SLC16A4	solute carrier family 16 member 4	-2.93228	-2.96264	0.00788605
ENSG00000164076	CAMKV	CaM kinase like vesicle associated	-2.93165	-4.36015	5.20379e-05
ENSG00000189292	ALKAL2	ALK and LTK ligand 2	-2.92859	-1.17002	NA
ENSG00000155269	GPR78	G protein-coupled receptor 78	-2.92859	-1.17002	NA
ENSG00000147408	CSGALNACT1	chondroitin sulfate N-acetylgalactosaminyltransferase 1	-2.92535	-33.454	2.13913e-242
ENSG00000185306	C12orf56	chromosome 12 open reading frame 56	-2.92046	-3.28985	0.00288322
ENSG00000108242	CYP2C18	cytochrome P450 family 2 subfamily C member 18	-2.9131	-1.14807	NA
ENSG00000238269	PAGE2B	PAGE family member 2B	-2.9131	-1.14807	NA
ENSG00000174279	EVX2	even-skipped homeobox 2	-2.90981	-1.23577	NA
ENSG00000188916	INSYN2A	inhibitory synaptic factor 2A	-2.90981	-1.23577	NA
ENSG00000130598	TNNI2	troponin I2, fast skeletal type	-2.90981	-1.23577	NA
ENSG00000130592	LSP1	lymphocyte specific protein 1	-2.90981	-1.23577	NA
ENSG00000169918	OTUD7A	OTU deubiquitinase 7A	-2.90981	-1.23577	NA
ENSG00000188501	LCTL	lactase like	-2.90981	-1.23577	NA
ENSG00000113209	PCDHB5	protocadherin beta 5	-2.90558	-14.0752	3.14256e-43
ENSG00000182578	CSF1R	colony stimulating factor 1 receptor	-2.89501	-4.66571	1.3567e-05
ENSG00000134207	SYT6	synaptotagmin 6	-2.89069	-2.00423	0.0863452
ENSG00000178403	NEUROG2	neurogenin 2	-2.8904	-2.88373	0.0099132
ENSG00000253521	HPYR1	Helicobacter pylori responsive 1	-2.88501	-1.12913	NA
ENSG00000225194	LINC00092	long intergenic non-protein coding RNA 92	-2.88501	-1.12913	NA
ENSG00000142188	TMEM50B	transmembrane protein 50B	-2.88501	-1.12913	NA
ENSG00000205002	AARD	alanine and arginine rich domain containing protein	-2.88368	-7.65417	2.15334e-13
ENSG00000079385	CEACAM1	CEA cell adhesion molecule 1	-2.87996	-4.69063	1.21104e-05
ENSG00000214336	FOXI3	forkhead box I3	-2.87843	-2.84886	0.0109647
ENSG00000187045	TMPRSS6	transmembrane serine protease 6	-2.87768	-3.22633	0.00353531
ENSG00000132938	MTUS2	microtubule associated scaffold protein 2	-2.87468	-5.65581	9.36323e-08
ENSG00000275620	FLJ16779	uncharacterized LOC100192386	-2.86482	-1.11527	NA
ENSG00000177335	C8orf31	chromosome 8 open reading frame 31	-2.86475	-3.45868	0.00163874
ENSG00000153162	BMP6	bone morphogenetic protein 6	-2.86029	-5.8408	3.34505e-08
ENSG00000182272	B4GALNT4	beta-1,4-N-acetyl-galactosaminyltransferase 4	-2.85842	-13.3994	3.10308e-39
ENSG00000141622	RNF165	ring finger protein 165	-2.85562	-5.38077	4.08321e-07
ENSG00000126460	PRRG2	proline rich and Gla domain 2	-2.83791	-9.35666	1.45448e-19
ENSG00000184185	KCNJ12	potassium inwardly rectifying channel subfamily J member 12	-2.83635	-1.00276	NA
ENSG00000187824	TMEM220	transmembrane protein 220	-2.83371	-4.17421	0.00011289
ENSG00000164251	F2RL1	F2R like trypsin receptor 1	-2.82894	-33.3052	2.90915e-240
ENSG00000255622	PCDHB17P	protocadherin beta 17 pseudogene	-2.828	-6.87124	5.61055e-11
ENSG00000184454	NCMAP	non-compact myelin associated protein	-2.82087	-9.48863	4.30726e-20
ENSG00000167912	LOC100505501	uncharacterized LOC100505501	-2.81319	-2.71631	0.0159082
ENSG00000076706	MCAM	melanoma cell adhesion molecule	-2.80804	-33.6808	1.11453e-245
ENSG00000173705	SUSD5	sushi domain containing 5	-2.80551	-8.08181	8.03829e-15
ENSG00000116544	DLGAP3	DLG associated protein 3	-2.80284	-4.92415	4.07135e-06
ENSG00000187688	TRPV2	transient receptor potential cation channel subfamily V member 2	-2.80036	-1.93283	0.0999012
ENSG00000023839	ABCC2	ATP binding cassette subfamily C member 2	-2.79803	-26.207	8.49812e-149
ENSG00000100298	APOBEC3H	apolipoprotein B mRNA editing enzyme catalytic subunit 3H	-2.79745	-1.51562	0.212056
ENSG00000140832	MARVELD3	MARVEL domain containing 3	-2.79725	-19.2994	7.76406e-81
ENSG00000116981	NT5C1A	5'-nucleotidase, cytosolic IA	-2.79706	-1.88235	0.110407
ENSG00000150556	LYPD6B	LY6/PLAUR domain containing 6B	-2.79613	-6.84965	6.46398e-11
ENSG00000114812	VIPR1	vasoactive intestinal peptide receptor 1	-2.79151	-11.7278	3.19943e-30
ENSG00000202515	VTRNA1-3	vault RNA 1-3	-2.7883	-3.00919	0.00687383
ENSG00000070190	DAPP1	dual adaptor of phosphotyrosine and 3-phosphoinositides 1	-2.78691	-4.52068	2.58889e-05
ENSG00000004468	CD38	CD38 molecule	-2.78291	-10.8345	6.30269e-26
ENSG00000127954	STEAP4	STEAP4 metalloreductase	-2.78136	-13.393	3.36922e-39
ENSG00000152430	BOLL	boule homolog, RNA binding protein	-2.77843	-1.93797	0.0988563
ENSG00000248522	SBF1P1	SET binding factor 1 pseudogene 1	-2.7772	-1.52278	0.209508
ENSG00000115339	GALNT3	polypeptide N-acetylgalactosaminyltransferase 3	-2.77333	-22.6791	1.63792e-111
ENSG00000105550	FGF21	fibroblast growth factor 21	-2.76969	-2.25055	0.0504609
ENSG00000168675	LDLRAD4	low density lipoprotein receptor class A domain containing 4	-2.76879	-5.07334	1.95212e-06
ENSG00000185774	KCNIP4	potassium voltage-gated channel interacting protein 4	-2.76709	-1.4931	0.219928
ENSG00000162551	ALPL	alkaline phosphatase, biomineralization associated	-2.76516	-1.89358	0.107872
ENSG00000246528	LOC101929759	uncharacterized LOC101929759	-2.75795	-3.95461	0.000269322
ENSG00000100170	SLC5A1	solute carrier family 5 member 1	-2.74296	-1.40435	0.252613
ENSG00000268066	FMR1-AS1	FMR1 antisense RNA 1	-2.74203	-1.47506	0.226186
ENSG00000257084	MIR200CHG	MIR200C and MIR141 host gene	-2.74051	-8.10727	6.55716e-15
ENSG00000156966	B3GNT7	UDP-GlcNAc:betaGal beta-1,3-N-acetylglucosaminyltransferase 7	-2.73275	-9.53003	2.93652e-20
ENSG00000155265	GOLGA7B	golgin A7 family member B	-2.73186	-19.2591	1.62069e-80
ENSG00000019505	SYT13	synaptotagmin 13	-2.72292	-10.2038	4.34363e-23
ENSG00000142973	CYP4B1	cytochrome P450 family 4 subfamily B member 1	-2.72226	-2.26861	0.0483922
ENSG00000238363	SNORA13	small nucleolar RNA, H/ACA box 13	-2.72124	-2.20429	0.0559716
ENSG00000171951	SCG2	secretogranin II	-2.70916	-4.06912	0.000171383
ENSG00000189334	S100A14	S100 calcium binding protein A14	-2.70856	-9.427	7.59952e-20
ENSG00000161905	ALOX15	arachidonate 15-lipoxygenase	-2.70696	-4.07623	0.00016672
ENSG00000181449	SOX2	SRY-box transcription factor 2	-2.69702	-16.4931	3.9046e-59
ENSG00000172985	SH3RF3	SH3 domain containing ring finger 3	-2.69361	-8.12901	5.51218e-15
ENSG00000078579	FGF20	fibroblast growth factor 20	-2.68788	-1.79341	0.13108
ENSG00000187017	ESPN	espin	-2.68738	-9.095	1.54012e-18
ENSG00000100373	UPK3A	uroplakin 3A	-2.68559	-5.11114	1.61925e-06
ENSG00000153060	TEKT5	tektin 5	-2.6747	-1.80617	0.127926
ENSG00000170965	PLAC1	placenta enriched 1	-2.66328	-6.79627	9.24948e-11
ENSG00000113296	THBS4	thrombospondin 4	-2.65188	-8.54603	1.81593e-16
ENSG00000196660	SLC30A10	solute carrier family 30 member 10	-2.64888	-2.22561	0.0533228
ENSG00000182901	RGS7	regulator of G protein signaling 7	-2.64502	-2.18929	0.0579194
ENSG00000144355	DLX1	distal-less homeobox 1	-2.64159	-6.14529	5.62161e-09
ENSG00000184058	TBX1	T-box transcription factor 1	-2.63999	-3.69629	0.000712299
ENSG00000196381	ZNF781	zinc finger protein 781	-2.63945	-6.10894	6.99389e-09
ENSG00000277610	RNVU1-4	RNA, variant U1 small nuclear 4	-2.63118	-1.66541	0.164801
ENSG00000156453	PCDH1	protocadherin 1	-2.62556	-7.3578	1.88913e-12
ENSG00000130876	SLC7A10	solute carrier family 7 member 10	-2.62465	-3.9583	0.000265422
ENSG00000162881	OXER1	oxoeicosanoid receptor 1	-2.62429	-4.80277	7.25158e-06
ENSG00000171812	COL8A2	collagen type VIII alpha 2 chain	-2.61915	-17.2452	1.28277e-64
ENSG00000072657	TRHDE	thyrotropin releasing hormone degrading enzyme	-2.61556	-2.04152	0.079826
ENSG00000258667	HIF1A-AS3	HIF1A antisense RNA 3	-2.61245	-1.98163	0.0905518
ENSG00000162882	HAAO	3-hydroxyanthranilate 3,4-dioxygenase	-2.60391	-7.27685	3.35798e-12
ENSG00000271824	SMIM32	small integral membrane protein 32	-2.59998	-0.871675	NA
ENSG00000162728	KCNJ9	potassium inwardly rectifying channel subfamily J member 9	-2.58753	-1.66699	0.164469
ENSG00000271860	LOC101927314	uncharacterized LOC101927314	-2.58544	-4.20456	9.97156e-05
ENSG00000153495	TEX29	testis expressed 29	-2.58391	-1.28246	NA
ENSG00000165731	RET	ret proto-oncogene	-2.58073	-2.67977	0.0175442
ENSG00000089127	OAS1	2'-5'-oligoadenylate synthetase 1	-2.57935	-12.5139	2.64865e-34
ENSG00000251218	LOC101927845	uncharacterized LOC101927845	-2.57204	-1.25008	NA
ENSG00000134201	GSTM5	glutathione S-transferase mu 5	-2.57185	-0.936177	NA
ENSG00000228016	RAPGEF4-AS1	RAPGEF4 antisense RNA 1	-2.57185	-0.936177	NA
ENSG00000265565	MIR3143	microRNA 3143	-2.57185	-0.936177	NA
ENSG00000053328	METTL24	methyltransferase like 24	-2.57185	-0.936177	NA
ENSG00000131668	BARX1	BARX homeobox 1	-2.57185	-0.936177	NA
ENSG00000230013	CT70	cancer/testis associated transcript 70	-2.57185	-0.936177	NA
ENSG00000233009	NALCN-AS1	NALCN antisense RNA 1	-2.57185	-0.936177	NA
ENSG00000265000	MARCHF10-DT	MARCHF10 divergent transcript	-2.57185	-0.936177	NA
ENSG00000128250	RFPL1	ret finger protein like 1	-2.57185	-0.936177	NA
ENSG00000228839	PIK3IP1-AS1	PIK3IP1 antisense RNA 1 (head to head)	-2.57185	-0.936177	NA
ENSG00000188263	IL17REL	interleukin 17 receptor E like	-2.57185	-0.936177	NA
ENSG00000164100	NDST3	N-deacetylase and N-sulfotransferase 3	-2.56829	-1.34375	NA
ENSG00000164627	KIF6	kinesin family member 6	-2.56655	-5.64971	9.67656e-08
ENSG00000204344	STK19	serine/threonine kinase 19	-2.56573	-1.34205	NA
ENSG00000110786	PTPN5	protein tyrosine phosphatase non-receptor type 5	-2.5657	-1.34415	NA
ENSG00000242220	TCP10L	t-complex 10 like	-2.56442	-1.67796	0.161351
ENSG00000232352	SEMA3B-AS1	SEMA3B antisense RNA 1 (head to head)	-2.55673	-1.31617	NA
ENSG00000167851	CD300A	CD300a molecule	-2.55673	-1.31617	NA
ENSG00000110148	CCKBR	cholecystokinin B receptor	-2.55672	-1.31826	NA
ENSG00000167183	PRR15L	proline rich 15 like	-2.55445	-2.67361	0.0178329
ENSG00000132026	RTBDN	retbindin	-2.55429	-4.56044	2.16757e-05
ENSG00000229536	LINC02572	long intergenic non-protein coding RNA 2572	-2.54693	-0.920707	NA
ENSG00000145040	UCN2	urocortin 2	-2.54693	-0.920707	NA
ENSG00000241469	LINC00635	long intergenic non-protein coding RNA 635	-2.54693	-0.920707	NA
ENSG00000250254	PTTG2	pituitary tumor-transforming 2	-2.54693	-0.920707	NA
ENSG00000005102	MEOX1	mesenchyme homeobox 1	-2.54693	-0.920707	NA
ENSG00000144712	CAND2	cullin associated and neddylation dissociated 2 (putative)	-2.54237	-1.32763	NA
ENSG00000248757	LINC02115	long intergenic non-protein coding RNA 2115	-2.54237	-1.32763	NA
ENSG00000228208	C1orf143	chromosome 1 open reading frame 143 (putative)	-2.54167	-0.917683	NA
ENSG00000115523	GNLY	granulysin	-2.54167	-0.917683	NA
ENSG00000135902	CHRND	cholinergic receptor nicotinic delta subunit	-2.54167	-0.917683	NA
ENSG00000248724	NPHP3-AS1	NPHP3 antisense RNA 1	-2.54167	-0.917683	NA
ENSG00000246774	COL25A1-DT	COL25A1 divergent transcript	-2.54167	-0.917683	NA
ENSG00000249138	SLED1	proteoglycan 3, pro eosinophil major basic protein 2 pseudogene	-2.54167	-0.917683	NA
ENSG00000246394	ZNF84-DT	ZNF84 divergent transcript	-2.54167	-0.917683	NA
ENSG00000204802	LOC102724238	uncharacterized LOC102724238	-2.53977	-1.3257	NA
ENSG00000225764	P3H2-AS1	P3H2 antisense RNA 1	-2.53975	-1.32355	NA
ENSG00000135378	PRRG4	proline rich and Gla domain 4	-2.53859	-17.1854	3.58062e-64
ENSG00000099937	SERPIND1	serpin family D member 1	-2.53641	-2.60354	0.0214065
ENSG00000177614	PGBD5	piggyBac transposable element derived 5	-2.53534	-6.26481	2.73789e-09
ENSG00000164047	CAMP	cathelicidin antimicrobial peptide	-2.53503	-3.12371	0.00486357
ENSG00000151778	SERP2	stress associated endoplasmic reticulum protein family member 2	-2.53009	-1.69381	0.157033
ENSG00000167077	MEI1	meiotic double-stranded break formation protein 1	-2.52954	-1.64161	0.171787
ENSG00000258602	LINC01629	long intergenic non-protein coding RNA 1629	-2.52827	-1.63136	0.174947
ENSG00000130433	CACNG6	calcium voltage-gated channel auxiliary subunit gamma 6	-2.52805	-5.64622	9.86757e-08
ENSG00000271133	LOC101927811	uncharacterized LOC101927811	-2.52797	-1.31725	NA
ENSG00000117971	CHRNB4	cholinergic receptor nicotinic beta 4 subunit	-2.52748	-2.40471	0.0350892
ENSG00000139988	RDH12	retinol dehydrogenase 12	-2.52412	-1.24176	NA
ENSG00000234264	DEPDC1-AS1	DEPDC1 antisense RNA 1	-2.52184	-0.826678	NA
ENSG00000248227	LINC02513	long intergenic non-protein coding RNA 2513	-2.52184	-0.826678	NA
ENSG00000178343	SHISA3	shisa family member 3	-2.52184	-0.826678	NA
ENSG00000184374	COLEC10	collectin subfamily member 10	-2.52184	-0.826678	NA
ENSG00000148204	CRB2	crumbs cell polarity complex component 2	-2.52184	-0.826678	NA
ENSG00000256560	LINC01486	long intergenic non-protein coding RNA 1486	-2.52184	-0.826678	NA
ENSG00000241563	CORT	cortistatin	-2.51605	-0.970221	NA
ENSG00000179002	TAS1R2	taste 1 receptor member 2	-2.51605	-0.970221	NA
ENSG00000275207	MIR6740	microRNA 6740	-2.51605	-0.970221	NA
ENSG00000203663	OR2L2	olfactory receptor family 2 subfamily L member 2	-2.51605	-0.970221	NA
ENSG00000235830	SRGAP3-AS4	SRGAP3 antisense RNA 4	-2.51605	-0.970221	NA
ENSG00000109205	ODAM	odontogenic, ameloblast associated	-2.51605	-0.970221	NA
ENSG00000113100	CDH9	cadherin 9	-2.51605	-0.970221	NA
ENSG00000221263	MIR548P	microRNA 548p	-2.51605	-0.970221	NA
ENSG00000188523	CFAP77	cilia and flagella associated protein 77	-2.51605	-0.970221	NA
ENSG00000232139	LINC00867	long intergenic non-protein coding RNA 867	-2.51605	-0.970221	NA
ENSG00000139656	SMIM2	small integral membrane protein 2	-2.51605	-0.970221	NA
ENSG00000103472	RRN3P2	RRN3 homolog, RNA polymerase I transcription factor pseudogene 2	-2.51605	-0.970221	NA
ENSG00000104827	CGB3	chorionic gonadotropin subunit beta 3	-2.51605	-0.970221	NA
ENSG00000101336	HCK	HCK proto-oncogene, Src family tyrosine kinase	-2.51605	-0.970221	NA
ENSG00000157399	ARSL	arylsulfatase L	-2.51605	-0.970221	NA
ENSG00000136274	NACAD	NAC alpha domain containing	-2.51336	-1.56246	0.19645
ENSG00000171385	KCND3	potassium voltage-gated channel subfamily D member 3	-2.51115	-1.67892	0.161183
ENSG00000135116	HRK	harakiri, BCL2 interacting protein	-2.503	-8.53115	2.06004e-16
ENSG00000280278	FLJ30679	uncharacterized protein FLJ30679	-2.50028	-3.42253	0.00185079
ENSG00000205795	CYS1	cystin 1	-2.50028	-9.48005	4.65503e-20
ENSG00000168398	BDKRB2	bradykinin receptor B2	-2.49666	-4.30886	6.45814e-05
ENSG00000188859	FAM78B	family with sequence similarity 78 member B	-2.49032	-0.886128	NA
ENSG00000135914	HTR2B	5-hydroxytryptamine receptor 2B	-2.49032	-0.886128	NA
ENSG00000269891	ARHGAP19-SLIT1	ARHGAP19-SLIT1 readthrough (NMD candidate)	-2.49032	-0.886128	NA
ENSG00000229775	LINC02624	long intergenic non-protein coding RNA 2624	-2.49032	-0.886128	NA
ENSG00000207137	SNORD116-13	small nucleolar RNA, C/D box 116-13	-2.49032	-0.886128	NA
ENSG00000176692	FOXC2	forkhead box C2	-2.49032	-0.886128	NA
ENSG00000209645	SNORD105	small nucleolar RNA, C/D box 105	-2.49032	-0.886128	NA
ENSG00000237484	LINC01684	long intergenic non-protein coding RNA 1684	-2.49032	-0.886128	NA
ENSG00000102128	RAB40AL	RAB40A like	-2.49032	-0.886128	NA
ENSG00000274392	C2orf27A	chromosome 2 open reading frame 27A	-2.49032	-0.886128	NA
ENSG00000172478	MAB21L4	mab-21 like 4	-2.48798	-5.25006	7.98903e-07
ENSG00000182752	PAPPA	pappalysin 1	-2.48677	-24.012	5.79516e-125
ENSG00000081248	CACNA1S	calcium voltage-gated channel subunit alpha1 S	-2.48486	-0.883033	NA
ENSG00000176971	FIBIN	fin bud initiation factor homolog	-2.48486	-0.883033	NA
ENSG00000166869	CHP2	calcineurin like EF-hand protein 2	-2.48486	-0.883033	NA
ENSG00000284797	LOC729966	uncharacterized LOC729966	-2.48486	-0.883033	NA
ENSG00000088882	CPXM1	carboxypeptidase X, M14 family member 1	-2.48486	-0.883033	NA
ENSG00000130234	ACE2	angiotensin I converting enzyme 2	-2.48486	-0.883033	NA
ENSG00000212916	MAP10	microtubule associated protein 10	-2.48408	-2.01426	0.084588
ENSG00000092758	COL9A3	collagen type IX alpha 3 chain	-2.47776	-6.0369	1.06965e-08
ENSG00000100593	ISM2	isthmin 2	-2.47405	-8.81883	1.76238e-17
ENSG00000103888	CEMIP	cell migration inducing hyaluronidase 1	-2.47381	-21.4924	3.74165e-100
ENSG00000135439	AGAP2	ArfGAP with GTPase domain, ankyrin repeat and PH domain 2	-2.47102	-4.83419	6.24025e-06
ENSG00000053108	FSTL4	follistatin like 4	-2.47069	-4.23611	8.75848e-05
ENSG00000149131	SERPING1	serpin family G member 1	-2.47004	-18.9459	6.36775e-78
ENSG00000165495	PKNOX2	PBX/knotted 1 homeobox 2	-2.46515	-1.94725	0.0970446
ENSG00000169783	LINGO1	leucine rich repeat and Ig domain containing 1	-2.4651	-4.62701	1.61661e-05
ENSG00000139515	PDX1	pancreatic and duodenal homeobox 1	-2.46431	-5.52153	1.9401e-07
ENSG00000111344	RASAL1	RAS protein activator like 1	-2.46154	-10.6253	5.73193e-25
ENSG00000054356	PTPRN	protein tyrosine phosphatase receptor type N	-2.45839	-0.866971	NA
ENSG00000264633	MIR4271	microRNA 4271	-2.45839	-0.866971	NA
ENSG00000201264	SNORD73B	small nucleolar RNA, C/D box U73B	-2.45839	-0.866971	NA
ENSG00000040731	CDH10	cadherin 10	-2.45839	-0.866971	NA
ENSG00000223442	TH2LCRR	T helper type 2 locus control region associated RNA	-2.45839	-0.866971	NA
ENSG00000212135	SNORD67	small nucleolar RNA, C/D box 67	-2.45839	-0.866971	NA
ENSG00000214511	HIGD1C	HIG1 hypoxia inducible domain family member 1C	-2.45839	-0.866971	NA
ENSG00000258609	LINC-ROR	long intergenic non-protein coding RNA, regulator of reprogramming	-2.45839	-0.866971	NA
ENSG00000105679	GAPDHS	glyceraldehyde-3-phosphate dehydrogenase, spermatogenic	-2.45839	-0.866971	NA
ENSG00000147041	SYTL5	synaptotagmin like 5	-2.45006	-2.52268	0.0262783
ENSG00000125266	EFNB2	ephrin B2	-2.44795	-6.28578	2.4101e-09
ENSG00000177508	IRX3	iroquois homeobox 3	-2.443	-9.14846	9.63679e-19
ENSG00000133101	CCNA1	cyclin A1	-2.43924	-7.10928	1.09689e-11
ENSG00000224090	LOC100129175	uncharacterized LOC100129175	-2.43789	-1.56737	0.194836
ENSG00000101331	CCM2L	CCM2 like scaffold protein	-2.43717	-6.46367	7.9547e-10
ENSG00000143502	SUSD4	sushi domain containing 4	-2.43309	-10.3542	9.47889e-24
ENSG00000163638	ADAMTS9	ADAM metallopeptidase with thrombospondin type 1 motif 9	-2.42999	-6.39155	1.24925e-09
ENSG00000175164	ABO	ABO, alpha 1-3-N-acetylgalactosaminyltransferase and alpha 1-3-galactosyltransferase	-2.42766	-2.68019	0.0175244
ENSG00000159648	TEPP	testis, prostate and placenta expressed	-2.42713	-2.54735	0.024666
ENSG00000251450	RASGRF2-AS1	RASGRF2 antisense RNA 1	-2.42368	-1.51836	0.211092
ENSG00000283611	TMEM274P	transmembrane protein 274, pseudogene	-2.42194	-0.771332	NA
ENSG00000162873	KLHDC8A	kelch domain containing 8A	-2.42194	-0.771332	NA
ENSG00000188219	POTEE	POTE ankyrin domain family member E	-2.42194	-0.771332	NA
ENSG00000205057	CLLU1OS	chronic lymphocytic leukemia up-regulated 1 opposite strand	-2.42194	-0.771332	NA
ENSG00000215533	LINC00189	long intergenic non-protein coding RNA 189	-2.42194	-0.771332	NA
ENSG00000164093	PITX2	paired like homeodomain 2	-2.41935	-8.89993	8.66227e-18
ENSG00000124212	PTGIS	prostaglandin I2 synthase	-2.41064	-7.26962	3.53181e-12
ENSG00000131849	ZNF132	zinc finger protein 132	-2.40581	-1.54118	0.203409
ENSG00000109321	AREG	amphiregulin	-2.38953	-28.3684	2.86023e-174
ENSG00000064270	ATP2C2	ATPase secretory pathway Ca2+ transporting 2	-2.38731	-9.70904	5.45629e-21
ENSG00000142149	HUNK	hormonally up-regulated Neu-associated kinase	-2.38132	-6.94972	3.29202e-11
ENSG00000197587	DMBX1	diencephalon/mesencephalon homeobox 1	-2.3802	-3.42093	0.00186037
ENSG00000154764	WNT7A	Wnt family member 7A	-2.37862	-1.57076	0.193702
ENSG00000069667	RORA	RAR related orphan receptor A	-2.3771	-12.6143	7.60108e-35
ENSG00000157388	CACNA1D	calcium voltage-gated channel subunit alpha1 D	-2.37679	-11.697	4.57255e-30
ENSG00000146122	DAAM2	dishevelled associated activator of morphogenesis 2	-2.37668	-7.63597	2.46194e-13
ENSG00000204277	LINC01993	long intergenic non-protein coding RNA 1993	-2.36816	-1.52862	0.207631
ENSG00000175264	CHST1	carbohydrate sulfotransferase 1	-2.36407	-3.34827	0.0023827
ENSG00000188112	C6orf132	chromosome 6 open reading frame 132	-2.36033	-11.2528	6.78901e-28
ENSG00000141314	RHBDL3	rhomboid like 3	-2.35777	-5.90364	2.3352e-08
ENSG00000154342	WNT3A	Wnt family member 3A	-2.35705	-1.79099	0.131658
ENSG00000139194	RBP5	retinol binding protein 5	-2.35581	-3.78274	0.000517983
ENSG00000159167	STC1	stanniocalcin 1	-2.35377	-8.12097	5.88067e-15
ENSG00000113494	PRLR	prolactin receptor	-2.35345	-1.83187	0.121736
ENSG00000248727	LINC01948	long intergenic non-protein coding RNA 1948	-2.35231	-1.47268	0.226984
ENSG00000273274	ZBTB8B	zinc finger and BTB domain containing 8B	-2.34375	-11.0056	1.01092e-26
ENSG00000164171	ITGA2	integrin subunit alpha 2	-2.34326	-26.7962	1.4805e-155
ENSG00000135525	MAP7	microtubule associated protein 7	-2.34256	-25.6624	1.05548e-142
ENSG00000276903	H2AC16	H2A clustered histone 16	-2.33941	-1.11498	NA
ENSG00000123700	KCNJ2	potassium inwardly rectifying channel subfamily J member 2	-2.33937	-4.36011	5.20379e-05
ENSG00000179564	LSMEM2	leucine rich single-pass membrane protein 2	-2.33932	-1.11747	NA
ENSG00000139572	GPR84	G protein-coupled receptor 84	-2.33932	-1.11747	NA
ENSG00000142959	BEST4	bestrophin 4	-2.33613	-5.63602	1.04159e-07
ENSG00000213988	ZNF90	zinc finger protein 90	-2.33235	-7.48415	7.57017e-13
ENSG00000150893	FREM2	FRAS1 related extracellular matrix 2	-2.32754	-18.0209	1.63287e-70
ENSG00000183307	TMEM121B	transmembrane protein 121B	-2.32691	-6.41815	1.0604e-09
ENSG00000148702	HABP2	hyaluronan binding protein 2	-2.32514	-1.10787	NA
ENSG00000225454	SFTA2	surfactant associated 2	-2.32514	-1.10787	NA
ENSG00000059804	SLC2A3	solute carrier family 2 member 3	-2.32315	-5.72534	6.36722e-08
ENSG00000106686	SPATA6L	spermatogenesis associated 6 like	-2.32118	-8.49823	2.70586e-16
ENSG00000169418	NPR1	natriuretic peptide receptor 1	-2.31894	-9.12705	1.158e-18
ENSG00000131771	PPP1R1B	protein phosphatase 1 regulatory inhibitor subunit 1B	-2.31111	-1.08042	NA
ENSG00000164929	BAALC	BAALC binder of MAP3K1 and KLF4	-2.31108	-1.0827	NA
ENSG00000111058	ACSS3	acyl-CoA synthetase short chain family member 3	-2.31107	-1.08291	NA
ENSG00000130182	ZSCAN10	zinc finger and SCAN domain containing 10	-2.31107	-1.08291	NA
ENSG00000160963	COL26A1	collagen type XXVI alpha 1 chain	-2.30792	-5.28882	6.55392e-07
ENSG00000060718	COL11A1	collagen type XI alpha 1 chain	-2.30678	-1.15639	NA
ENSG00000136688	IL36G	interleukin 36 gamma	-2.30674	-1.15858	NA
ENSG00000223358	EHHADH-AS1	EHHADH antisense RNA 1	-2.30674	-1.15858	NA
ENSG00000169218	RSPO1	R-spondin 1	-2.30463	-1.09233	NA
ENSG00000185681	MORN5	MORN repeat containing 5	-2.3028	-2.1094	0.0691013
ENSG00000139220	PPFIA2	PTPRF interacting protein alpha 2	-2.30105	-1.79727	0.130133
ENSG00000119919	NKX2-3	NK2 homeobox 3	-2.30014	-3.13109	0.00475825
ENSG00000161509	GRIN2C	glutamate ionotropic receptor NMDA type subunit 2C	-2.2963	-1.83704	0.120559
ENSG00000092068	SLC7A8	solute carrier family 7 member 8	-2.29441	-1.78926	0.132069
ENSG00000130508	PXDN	peroxidasin	-2.29308	-1.13782	NA
ENSG00000163705	FANCD2OS	FANCD2 opposite strand	-2.29308	-1.13782	NA
ENSG00000137731	FXYD2	FXYD domain containing ion transport regulator 2	-2.29308	-1.13782	NA
ENSG00000263400	TMEM220-AS1	TMEM220 antisense RNA 1	-2.29308	-1.13782	NA
ENSG00000175489	LRRC25	leucine rich repeat containing 25	-2.29308	-1.13782	NA
ENSG00000257242	LINC01619	long intergenic non-protein coding RNA 1619	-2.28996	-1.14723	NA
ENSG00000187021	PNLIPRP1	pancreatic lipase related protein 1	-2.28996	-1.14743	NA
ENSG00000182264	IZUMO1	izumo sperm-egg fusion 1	-2.28996	-1.14743	NA
ENSG00000147676	MAL2	mal, T cell differentiation protein 2 (gene/pseudogene)	-2.28411	-26.1082	1.10426e-147
ENSG00000152192	POU4F1	POU class 4 homeobox 1	-2.28174	-13.112	1.33766e-37
ENSG00000207923	MIR559	microRNA 559	-2.28049	-1.79259	0.131256
ENSG00000261202	LOC114841040	uncharacterized LOC114841040	-2.28029	-1.42104	0.246241
ENSG00000188051	TMEM221	transmembrane protein 221	-2.27772	-3.70103	0.000700378
ENSG00000106952	TNFSF8	TNF superfamily member 8	-2.27612	-1.13796	NA
ENSG00000242550	SERPINB10	serpin family B member 10	-2.27612	-1.13775	NA
ENSG00000196408	NOXO1	NADPH oxidase organizer 1	-2.27609	-1.1355	NA
ENSG00000266979	LINC01180	long intergenic non-protein coding RNA 1180	-2.27609	-1.1355	NA
ENSG00000202538	RNU4-2	RNA, U4 small nuclear 2	-2.27072	-1.69149	0.157631
ENSG00000260228	LOC102724163	uncharacterized LOC102724163	-2.26081	-1.06603	NA
ENSG00000153165	RGPD3	RANBP2 like and GRIP domain containing 3	-2.2608	-1.06581	NA
ENSG00000169174	PCSK9	proprotein convertase subtilisin/kexin type 9	-2.25877	-1.1151	NA
ENSG00000153789	FAM92B	family with sequence similarity 92 member B	-2.25871	-1.11263	NA
ENSG00000255330	SOGA3	SOGA family member 3	-2.2572	-2.46898	0.0299914
ENSG00000166145	SPINT1	serine peptidase inhibitor, Kunitz type 1	-2.25489	-28.5122	5.13537e-176
ENSG00000217442	SYCE3	synaptonemal complex central element protein 3	-2.25263	-4.10708	0.000147616
ENSG00000088726	TMEM40	transmembrane protein 40	-2.25163	-10.6743	3.42294e-25
ENSG00000134874	DZIP1	DAZ interacting zinc finger protein 1	-2.2489	-5.56577	1.52588e-07
ENSG00000253633	LOC107986898	uncharacterized LOC107986898	-2.2458	-2.16769	0.0607713
ENSG00000198944	SOWAHA	sosondowah ankyrin repeat domain family member A	-2.24389	-3.45706	0.00164627
ENSG00000205693	MANSC4	MANSC domain containing 4	-2.24273	-1.05428	NA
ENSG00000021461	CYP3A43	cytochrome P450 family 3 subfamily A member 43	-2.24264	-1.0516	NA
ENSG00000256422	LINC02552	long intergenic non-protein coding RNA 2552	-2.23895	-1.03672	NA
ENSG00000265871	MIR3174	microRNA 3174	-2.23895	-1.0365	NA
ENSG00000273555	MIR6812	microRNA 6812	-2.23895	-1.0365	NA
ENSG00000258731	LOC101927620	uncharacterized LOC101927620	-2.23886	-1.03411	NA
ENSG00000261949	GFY	golgi associated olfactory signaling regulator	-2.23184	-1.41321	0.249195
ENSG00000222019	URAHP	urate (hydroxyiso-) hydrolase, pseudogene	-2.2283	-5.07613	1.9267e-06
ENSG00000235760	MSH2-OT1	MSH2 overlapping transcript 1	-2.22361	-1.02431	NA
ENSG00000183734	ASCL2	achaete-scute family bHLH transcription factor 2	-2.22361	-1.02431	NA
ENSG00000118160	SLC8A2	solute carrier family 8 member A2	-2.22257	-3.87319	0.000367312
ENSG00000168405	CMAHP	cytidine monophospho-N-acetylneuraminic acid hydroxylase, pseudogene	-2.21824	-1.32358	0.285721
ENSG00000134516	DOCK2	dedicator of cytokinesis 2	-2.217	-1.42307	0.245475
ENSG00000099260	PALMD	palmdelphin	-2.21482	-2.63681	0.0196454
ENSG00000183807	FAM162B	family with sequence similarity 162 member B	-2.21476	-1.98147	0.090555
ENSG00000235295	LINC01634	long intergenic non-protein coding RNA 1634	-2.21088	-1.37444	0.264208
ENSG00000234493	RHOXF1P1	Rhox homeobox family member 1 pseudogene 1	-2.21088	-1.37444	0.264208
ENSG00000008323	PLEKHG6	pleckstrin homology and RhoGEF domain containing G6	-2.20774	-10.6966	2.71796e-25
ENSG00000198121	LPAR1	lysophosphatidic acid receptor 1	-2.20629	-29.0468	1.08944e-182
ENSG00000215045	GRID2IP	Grid2 interacting protein	-2.20548	-5.60709	1.21792e-07
ENSG00000163637	PRICKLE2	prickle planar cell polarity protein 2	-2.20422	-11.9843	1.5652e-31
ENSG00000087303	NID2	nidogen 2	-2.2041	-10.9066	2.94061e-26
ENSG00000042062	RIPOR3	RIPOR family member 3	-2.20055	-5.24232	8.31281e-07
ENSG00000126259	KIRREL2	kirre like nephrin family adhesion molecule 2	-2.1986	-6.69975	1.74189e-10
ENSG00000133878	DUSP26	dual specificity phosphatase 26	-2.19608	-2.36309	0.0388311
ENSG00000146192	FGD2	FYVE, RhoGEF and PH domain containing 2	-2.19426	-2.78284	0.0132202
ENSG00000255571	MIR9-3HG	MIR9-3 host gene	-2.18895	-6.58436	3.68573e-10
ENSG00000136404	TM6SF1	transmembrane 6 superfamily member 1	-2.18841	-6.72102	1.51736e-10
ENSG00000182218	HHIPL1	HHIP like 1	-2.18776	-7.05269	1.61998e-11
ENSG00000162344	FGF19	fibroblast growth factor 19	-2.18673	-2.52385	0.0262145
ENSG00000135144	DTX1	deltex E3 ubiquitin ligase 1	-2.18461	-4.72468	1.03509e-05
ENSG00000151025	GPR158	G protein-coupled receptor 158	-2.18239	-4.63682	1.54675e-05
ENSG00000127152	BCL11B	BAF chromatin remodeling complex subunit BCL11B	-2.18175	-4.64697	1.47658e-05
ENSG00000188107	EYS	eyes shut homolog	-2.18075	-7.43663	1.06903e-12
ENSG00000142549	IGLON5	IgLON family member 5	-2.17958	-5.56566	1.52634e-07
ENSG00000156218	ADAMTSL3	ADAMTS like 3	-2.17899	-7.53417	5.23767e-13
ENSG00000105538	RASIP1	Ras interacting protein 1	-2.17767	-1.90344	0.105821
ENSG00000119125	GDA	guanine deaminase	-2.17324	-2.68837	0.0171537
ENSG00000168143	FAM83B	family with sequence similarity 83 member B	-2.16408	-6.23889	3.20894e-09
ENSG00000156006	NAT2	N-acetyltransferase 2	-2.15416	-2.68404	0.017355
ENSG00000187772	LIN28B	lin-28 homolog B	-2.15218	-2.1036	0.0699852
ENSG00000230461	PROX1-AS1	PROX1 antisense RNA 1	-2.14976	-6.37881	1.35644e-09
ENSG00000114315	HES1	hes family bHLH transcription factor 1	-2.1484	-12.4576	5.30265e-34
ENSG00000213171	LINGO4	leucine rich repeat and Ig domain containing 4	-2.14115	-1.85247	0.116917
ENSG00000137285	TUBB2B	tubulin beta 2B class IIb	-2.1407	-16.0369	5.99133e-56
ENSG00000111199	TRPV4	transient receptor potential cation channel subfamily V member 4	-2.1403	-3.95397	0.00026998
ENSG00000205403	CFI	complement factor I	-2.1392	-7.06137	1.52719e-11
ENSG00000184486	POU3F2	POU class 3 homeobox 2	-2.13691	-5.35432	4.68323e-07
ENSG00000137745	MMP13	matrix metallopeptidase 13	-2.13534	-3.23173	0.00347526
ENSG00000198576	ARC	activity regulated cytoskeleton associated protein	-2.13208	-3.14255	0.0045961
ENSG00000103184	SEC14L5	SEC14 like lipid binding 5	-2.13127	-2.31945	0.043103
ENSG00000115461	IGFBP5	insulin like growth factor binding protein 5	-2.13075	-3.10253	0.00518602
ENSG00000269289	LOC100505851	uncharacterized LOC100505851	-2.12533	-2.11864	0.0677378
ENSG00000140968	IRF8	interferon regulatory factor 8	-2.12185	-5.70044	7.31235e-08
ENSG00000233209	HLA-DQB1	major histocompatibility complex, class II, DQ beta 1	-2.11592	-6.7356	1.3778e-10
ENSG00000122756	CNTFR	ciliary neurotrophic factor receptor	-2.113	-1.27608	0.306261
ENSG00000124116	WFDC3	WAP four-disulfide core domain 3	-2.11133	-11.9593	2.10599e-31
ENSG00000187955	COL14A1	collagen type XIV alpha 1 chain	-2.1109	-20.3716	5.01717e-90
ENSG00000175745	NR2F1	nuclear receptor subfamily 2 group F member 1	-2.10662	-9.03719	2.58103e-18
ENSG00000107099	DOCK8	dedicator of cytokinesis 8	-2.10355	-8.98224	4.20517e-18
ENSG00000215217	C5orf49	chromosome 5 open reading frame 49	-2.10089	-2.43661	0.0324687
ENSG00000163430	FSTL1	follistatin like 1	-2.09872	-13.3669	4.73022e-39
ENSG00000162676	GFI1	growth factor independent 1 transcriptional repressor	-2.09825	-4.68615	1.23649e-05
ENSG00000113196	HAND1	heart and neural crest derivatives expressed 1	-2.09814	-1.77625	0.135301
ENSG00000186442	KRT3	keratin 3	-2.09676	-1.30838	0.292155
ENSG00000130720	FIBCD1	fibrinogen C domain containing 1	-2.09437	-5.55512	1.61666e-07
ENSG00000196754	S100A2	S100 calcium binding protein A2	-2.09384	-15.498	2.69673e-52
ENSG00000249242	TMEM150C	transmembrane protein 150C	-2.09218	-13.1764	5.79615e-38
ENSG00000182463	TSHZ2	teashirt zinc finger homeobox 2	-2.0916	-1.24524	0.31999
ENSG00000109654	TRIM2	tripartite motif containing 2	-2.09151	-8.76549	2.78868e-17
ENSG00000168824	NSG1	neuronal vesicle trafficking associated 1	-2.0895	-2.01128	0.0850703
ENSG00000030304	MUSK	muscle associated receptor tyrosine kinase	-2.08675	-1.28794	0.301169
ENSG00000172346	CSDC2	cold shock domain containing C2	-2.08375	-2.26937	0.0483254
ENSG00000168959	GRM5	glutamate metabotropic receptor 5	-2.08349	-1.52012	0.210502
ENSG00000010438	PRSS3	serine protease 3	-2.08225	-4.55918	2.17947e-05
ENSG00000141433	ADCYAP1	adenylate cyclase activating polypeptide 1	-2.08118	-2.03522	0.0808912
ENSG00000095585	BLNK	B cell linker	-2.07797	-1.30098	0.295369
ENSG00000163508	EOMES	eomesodermin	-2.0734	-5.48793	2.31809e-07
ENSG00000266079	SNORA59B	small nucleolar RNA, H/ACA box 59B	-2.07102	-1.28115	0.304023
ENSG00000159640	ACE	angiotensin I converting enzyme	-2.07014	-5.96141	1.66738e-08
ENSG00000143217	NECTIN4	nectin cell adhesion molecule 4	-2.07014	-1.56164	0.196672
ENSG00000285258	ATXN7	ataxin 7	-2.07014	-1.56164	0.196672
ENSG00000253764	LOC101928058	uncharacterized LOC101928058	-2.07014	-1.56164	0.196672
ENSG00000198168	SVIP	small VCP interacting protein	-2.06816	-17.9329	7.74783e-70
ENSG00000233834	LOC100506098	uncharacterized LOC100506098	-2.06647	-1.27327	0.307337
ENSG00000179104	TMTC2	transmembrane O-mannosyltransferase targeting cadherins 2	-2.06211	-18.8715	2.58774e-77
ENSG00000106236	NPTX2	neuronal pentraxin 2	-2.06028	-5.40975	3.50682e-07
ENSG00000124491	F13A1	coagulation factor XIII A chain	-2.05932	-5.42311	3.2713e-07
ENSG00000187475	H1-6	H1.6 linker histone, cluster member	-2.05699	-1.20231	0.339116
ENSG00000113389	NPR3	natriuretic peptide receptor 3	-2.05573	-17.8527	3.22282e-69
ENSG00000144596	GRIP2	glutamate receptor interacting protein 2	-2.05566	-1.94829	0.0968645
ENSG00000169439	SDC2	syndecan 2	-2.05172	-19.6483	8.93527e-84
ENSG00000145832	SLC25A48	solute carrier family 25 member 48	-2.05161	-3.00539	0.0069491
ENSG00000101916	TLR8	toll like receptor 8	-2.04863	-0.857835	NA
ENSG00000198829	SUCNR1	succinate receptor 1	-2.04715	-1.24887	0.318408
ENSG00000167772	ANGPTL4	angiopoietin like 4	-2.04457	-12.2461	6.97385e-33
ENSG00000179057	IGSF22	immunoglobulin superfamily member 22	-2.04114	-1.23326	0.325321
ENSG00000226510	UPK1A-AS1	UPK1A antisense RNA 1	-2.04044	-8.34348	9.69211e-16
ENSG00000163060	TEKT4	tektin 4	-2.03971	-1.24292	0.320947
ENSG00000255248	MIR100HG	mir-100-let-7a-2-mir-125b-1 cluster host gene	-2.03327	-13.0121	4.83044e-37
ENSG00000106066	CPVL	carboxypeptidase vitellogenic like	-2.03301	-18.8686	2.7115e-77
ENSG00000282937	PRSS22	serine protease 22	-2.02723	-2.27402	0.0478074
ENSG00000158164	TMSB15A	thymosin beta 15a	-2.02519	-5.79678	4.26434e-08
ENSG00000233098	LOC339260	uncharacterized LOC339260	-2.02169	-1.9376	0.0989202
ENSG00000170961	HAS2	hyaluronan synthase 2	-2.02127	-4.54077	2.36698e-05
ENSG00000100987	VSX1	visual system homeobox 1	-2.01825	-6.37392	1.39783e-09
ENSG00000100626	GALNT16	polypeptide N-acetylgalactosaminyltransferase 16	-2.01716	-14.9184	1.68954e-48
ENSG00000163217	BMP10	bone morphogenetic protein 10	-2.01422	-0.579146	NA
ENSG00000231134	TCF7L1-IT1	TCF7L1 intronic transcript 1	-2.01422	-0.579146	NA
ENSG00000281708	ERC2-IT1	ERC2 intronic transcript 1	-2.01422	-0.579146	NA
ENSG00000253295	LOC101928093	uncharacterized LOC101928093	-2.01422	-0.579146	NA
ENSG00000173467	AGR3	anterior gradient 3, protein disulphide isomerase family member	-2.01422	-0.579146	NA
ENSG00000104415	CCN4	cellular communication network factor 4	-2.01422	-0.579146	NA
ENSG00000258292	LINC02410	long intergenic non-protein coding RNA 2410	-2.01422	-0.579146	NA
ENSG00000255524	NPIPB8	nuclear pore complex interacting protein family member B8	-2.01422	-0.579146	NA
ENSG00000141086	CTRL	chymotrypsin like	-2.01422	-0.579146	NA
ENSG00000276289	KCNE1B	potassium voltage-gated channel subfamily E regulatory subunit 1B	-2.01422	-0.579146	NA
ENSG00000175809	CBLL2	Cbl proto-oncogene like 2	-2.01422	-0.579146	NA
ENSG00000102271	KLHL4	kelch like family member 4	-2.01422	-0.579146	NA
ENSG00000113905	HRG	histidine rich glycoprotein	-2.00955	-1.62347	0.177196
ENSG00000260840	LINC01964	long intergenic non-protein coding RNA 1964	-2.0095	-0.907426	NA
ENSG00000066468	FGFR2	fibroblast growth factor receptor 2	-2.00473	-9.86873	1.18275e-21
ENSG00000172782	FADS6	fatty acid desaturase 6	-2.00382	-3.11233	0.00503217
ENSG00000125462	C1orf61	chromosome 1 open reading frame 61	-2.00348	-4.08615	0.000160336
ENSG00000152377	SPOCK1	SPARC (osteonectin), cwcv and kazal like domains proteoglycan 1	-1.99414	-7.441	1.03562e-12
ENSG00000137841	PLCB2	phospholipase C beta 2	-1.98716	-0.939237	NA
ENSG00000254221	PCDHGB1	protocadherin gamma subfamily B, 1	-1.98716	-0.939439	NA
ENSG00000002726	AOC1	amine oxidase copper containing 1	-1.98716	-0.939439	NA
ENSG00000029993	HMGB3	high mobility group box 3	-1.98625	-28.3206	1.03627e-173
ENSG00000156076	WIF1	WNT inhibitory factor 1	-1.98395	-3.60126	0.00100116
ENSG00000105963	ADAP1	ArfGAP with dual PH domains 1	-1.98133	-3.42469	0.0018375
ENSG00000151572	ANO4	anoctamin 4	-1.97916	-2.80735	0.0123526
ENSG00000160808	MYL3	myosin light chain 3	-1.97473	-0.815485	NA
ENSG00000188782	CATSPER4	cation channel sperm associated 4	-1.97406	-0.61407	NA
ENSG00000201129	SNORA58B	small nucleolar RNA, H/ACA box 58B	-1.97406	-0.61407	NA
ENSG00000184611	KCNH7	potassium voltage-gated channel subfamily H member 7	-1.97406	-0.61407	NA
ENSG00000236977	ANKRD44-IT1	ANKRD44 intronic transcript 1	-1.97406	-0.61407	NA
ENSG00000212534	SNORD70	small nucleolar RNA, C/D box 70	-1.97406	-0.61407	NA
ENSG00000163632	C3orf49	chromosome 3 open reading frame 49	-1.97406	-0.61407	NA
ENSG00000264119	MIR4795	microRNA 4795	-1.97406	-0.61407	NA
ENSG00000249699	LINC02261	long intergenic non-protein coding RNA 2261	-1.97406	-0.61407	NA
ENSG00000276368	H2AC14	H2A clustered histone 14	-1.97406	-0.61407	NA
ENSG00000170419	VSTM2A	V-set and transmembrane domain containing 2A	-1.97406	-0.61407	NA
ENSG00000255020	LOC100129129	uncharacterized LOC100129129	-1.97406	-0.61407	NA
ENSG00000253457	SMIM18	small integral membrane protein 18	-1.97406	-0.61407	NA
ENSG00000279331	RBM12B-AS1	RBM12B antisense RNA 1	-1.97406	-0.61407	NA
ENSG00000107159	CA9	carbonic anhydrase 9	-1.97406	-0.61407	NA
ENSG00000204176	SYT15	synaptotagmin 15	-1.97406	-0.61407	NA
ENSG00000054938	CHRDL2	chordin like 2	-1.97406	-0.61407	NA
ENSG00000250493	LOC101929227	uncharacterized LOC101929227	-1.97406	-0.61407	NA
ENSG00000198975	MIRLET7A2	microRNA let-7a-2	-1.97406	-0.61407	NA
ENSG00000257164	LINC02451	long intergenic non-protein coding RNA 2451	-1.97406	-0.61407	NA
ENSG00000207719	MIR623	microRNA 623	-1.97406	-0.61407	NA
ENSG00000133937	GSC	goosecoid homeobox	-1.97406	-0.61407	NA
ENSG00000087245	MMP2	matrix metallopeptidase 2	-1.97406	-0.61407	NA
ENSG00000255986	MT1JP	metallothionein 1J, pseudogene	-1.97406	-0.61407	NA
ENSG00000265766	CXADRP3	CXADR pseudogene 3	-1.97406	-0.61407	NA
ENSG00000105583	WDR83OS	WD repeat domain 83 opposite strand	-1.97406	-0.61407	NA
ENSG00000224973	LARGE-AS1	LARGE antisense RNA 1	-1.97406	-0.61407	NA
ENSG00000069535	MAOB	monoamine oxidase B	-1.97406	-0.61407	NA
ENSG00000204379	XAGE1A	X antigen family member 1A	-1.97406	-0.61407	NA
ENSG00000234830	FAM197Y9	family with sequence similarity 197 Y-linked member 9	-1.97406	-0.61407	NA
ENSG00000236490	TAPBP	TAP binding protein	-1.97406	-0.61407	NA
ENSG00000197405	C5AR1	complement C5a receptor 1	-1.97288	-5.49941	2.18122e-07
ENSG00000103034	NDRG4	NDRG family member 4	-1.97207	-16.6615	2.42729e-60
ENSG00000207952	MIR624	microRNA 624	-1.97029	-0.92628	NA
ENSG00000120500	ARR3	arrestin 3	-1.97029	-0.92628	NA
ENSG00000115718	PROC	protein C, inactivator of coagulation factors Va and VIIIa	-1.97028	-0.928528	NA
ENSG00000257636	G2E3-AS1	G2E3 antisense RNA 1	-1.97028	-0.928528	NA
ENSG00000145107	TM4SF19	transmembrane 4 L six family member 19	-1.97027	-0.928732	NA
ENSG00000278637	H4C1	H4 clustered histone 1	-1.97027	-0.928732	NA
ENSG00000170458	CD14	CD14 molecule	-1.96765	-3.17095	0.00420822
ENSG00000224910	LINC01766	long intergenic non-protein coding RNA 1766	-1.96658	-0.878744	NA
ENSG00000257285	LOC101926933	uncharacterized LOC101926933	-1.96657	-0.881364	NA
ENSG00000174562	KLK15	kallikrein related peptidase 15	-1.9644	-1.66389	0.165217
ENSG00000253972	MAL2-AS1	MAL2 antisense RNA 1	-1.96236	-1.64183	0.171746
ENSG00000261183	SPINT1-AS1	SPINT1 antisense RNA 1	-1.95915	-6.83356	7.19743e-11
ENSG00000245648	LOC101928100	uncharacterized LOC101928100	-1.95701	-1.43158	0.242443
ENSG00000174951	FUT1	fucosyltransferase 1 (H blood group)	-1.9527	-9.23335	4.49292e-19
ENSG00000267039	LOC105372069	uncharacterized LOC105372069	-1.95248	-0.864026	NA
ENSG00000143452	HORMAD1	HORMA domain containing 1	-1.95247	-0.863809	NA
ENSG00000269226	TMSB15B	thymosin beta 15B	-1.95247	-0.863809	NA
ENSG00000102683	SGCG	sarcoglycan gamma	-1.95244	-0.861418	NA
ENSG00000199961	SNORD1B	small nucleolar RNA, C/D box 1B	-1.95244	-0.861418	NA
ENSG00000278270	RPS9	ribosomal protein S9	-1.94937	-0.915659	NA
ENSG00000279636	LINC00216	long intergenic non-protein coding RNA 216	-1.94937	-0.915451	NA
ENSG00000215869	LOC100129138	THAP domain containing 3 pseudogene	-1.94933	-0.913165	NA
ENSG00000164112	TMEM155	transmembrane protein 155	-1.94933	-0.913165	NA
ENSG00000196091	MYBPC1	myosin binding protein C, slow type	-1.94933	-0.913165	NA
ENSG00000129455	KLK8	kallikrein related peptidase 8	-1.94933	-0.913165	NA
ENSG00000134107	BHLHE40	basic helix-loop-helix family member e40	-1.94818	-21.7429	1.75994e-102
ENSG00000182230	FAM153B	family with sequence similarity 153 member B	-1.94627	-1.44373	0.237963
ENSG00000116701	NCF2	neutrophil cytosolic factor 2	-1.945	-2.02393	0.0828228
ENSG00000163817	SLC6A20	solute carrier family 6 member 20	-1.94395	-8.70943	4.52132e-17
ENSG00000184254	ALDH1A3	aldehyde dehydrogenase 1 family member A3	-1.93956	-25.2775	1.82448e-138
ENSG00000284035	MIR5187	microRNA 5187	-1.93682	-0.543421	NA
ENSG00000117560	FASLG	Fas ligand	-1.93682	-0.543421	NA
ENSG00000224227	OR2L1P	olfactory receptor family 2 subfamily L member 1 pseudogene	-1.93682	-0.543421	NA
ENSG00000206552	KRBOX1-AS1	KRBOX1 antisense RNA 1	-1.93682	-0.543421	NA
ENSG00000265859	MIR5704	microRNA 5704	-1.93682	-0.543421	NA
ENSG00000207642	MIR571	microRNA 571	-1.93682	-0.543421	NA
ENSG00000250754	LINC02436	long intergenic non-protein coding RNA 2436	-1.93682	-0.543421	NA
ENSG00000248279	LINC02120	long intergenic non-protein coding RNA 2120	-1.93682	-0.543421	NA
ENSG00000145649	GZMA	granzyme A	-1.93682	-0.543421	NA
ENSG00000242902	FLNC-AS1	FLNC antisense RNA 1	-1.93682	-0.543421	NA
ENSG00000204706	MAMDC2-AS1	MAMDC2 antisense RNA 1	-1.93682	-0.543421	NA
ENSG00000119457	SLC46A2	solute carrier family 46 member 2	-1.93682	-0.543421	NA
ENSG00000226676	LINC02679	long intergenic non-protein coding RNA 2679	-1.93682	-0.543421	NA
ENSG00000185933	CALHM1	calcium homeostasis modulator 1	-1.93682	-0.543421	NA
ENSG00000238276	LOC101927760	uncharacterized LOC101927760	-1.93682	-0.543421	NA
ENSG00000134817	APLNR	apelin receptor	-1.93682	-0.543421	NA
ENSG00000256537	SMIM10L1	small integral membrane protein 10 like 1	-1.93682	-0.543421	NA
ENSG00000201654	RNU6-7	RNA, U6 small nuclear 7	-1.93682	-0.543421	NA
ENSG00000233041	PHGR1	proline, histidine and glycine rich 1	-1.93682	-0.543421	NA
ENSG00000200394	SNORA38B	small nucleolar RNA, H/ACA box 38B	-1.93682	-0.543421	NA
ENSG00000176194	CIDEA	cell death inducing DFFA like effector a	-1.93682	-0.543421	NA
ENSG00000134765	DSC1	desmocollin 1	-1.93682	-0.543421	NA
ENSG00000267313	KC6	keratoconus gene 6	-1.93682	-0.543421	NA
ENSG00000197641	SERPINB13	serpin family B member 13	-1.93682	-0.543421	NA
ENSG00000266256	LINC00908	long intergenic non-protein coding RNA 908	-1.93682	-0.543421	NA
ENSG00000209702	SNORD41	small nucleolar RNA, C/D box 41	-1.93682	-0.543421	NA
ENSG00000268095	ZNF649-AS1	ZNF649 antisense RNA 1	-1.93682	-0.543421	NA
ENSG00000149435	GGTLC1	gamma-glutamyltransferase light chain 1	-1.93682	-0.543421	NA
ENSG00000276575	MIR6895	microRNA 6895	-1.93682	-0.543421	NA
ENSG00000265176	MIR3202-1	microRNA 3202-1	-1.93682	-0.543421	NA
ENSG00000178401	DNAJC22	DnaJ heat shock protein family (Hsp40) member C22	-1.93639	-11.3988	1.33016e-28
ENSG00000198910	L1CAM	L1 cell adhesion molecule	-1.9357	-11.8768	5.55067e-31
ENSG00000148513	ANKRD30A	ankyrin repeat domain 30A	-1.93053	-0.859158	NA
ENSG00000078549	ADCYAP1R1	ADCYAP receptor type I	-1.93045	-0.856692	NA
ENSG00000155897	ADCY8	adenylate cyclase 8	-1.93045	-0.856692	NA
ENSG00000244588	RAD21L1	RAD21 cohesin complex component like 1	-1.93045	-0.856692	NA
ENSG00000265996	MIR3671	microRNA 3671	-1.92855	-0.591697	NA
ENSG00000169474	SPRR1A	small proline rich protein 1A	-1.92855	-0.591697	NA
ENSG00000203664	OR2W5	olfactory receptor family 2 subfamily W member 5 (gene/pseudogene)	-1.92855	-0.591697	NA
ENSG00000196460	RFX8	RFX family member 8, lacking RFX DNA binding domain	-1.92855	-0.591697	NA
ENSG00000173302	GPR148	G protein-coupled receptor 148	-1.92855	-0.591697	NA
ENSG00000115596	WNT6	Wnt family member 6	-1.92855	-0.591697	NA
ENSG00000237412	PRSS56	serine protease 56	-1.92855	-0.591697	NA
ENSG00000072080	SPP2	secreted phosphoprotein 2	-1.92855	-0.591697	NA
ENSG00000207605	MIR191	microRNA 191	-1.92855	-0.591697	NA
ENSG00000168875	SOX14	SRY-box transcription factor 14	-1.92855	-0.591697	NA
ENSG00000203909	DPPA5	developmental pluripotency associated 5	-1.92855	-0.591697	NA
ENSG00000146521	LINC01558	long intergenic non-protein coding RNA 1558	-1.92855	-0.591697	NA
ENSG00000189316	LOC441239	uncharacterized LOC441239	-1.92855	-0.591697	NA
ENSG00000226706	LOC101928525	uncharacterized LOC101928525	-1.92855	-0.591697	NA
ENSG00000204021	LIPK	lipase family member K	-1.92855	-0.591697	NA
ENSG00000234118	RPL13AP6	ribosomal protein L13a pseudogene 6	-1.92855	-0.591697	NA
ENSG00000124915	MYRF-AS1	MYRF antisense RNA 1	-1.92855	-0.591697	NA
ENSG00000262406	MMP12	matrix metallopeptidase 12	-1.92855	-0.591697	NA
ENSG00000053702	NRIP2	nuclear receptor interacting protein 2	-1.92855	-0.591697	NA
ENSG00000257083	LOC102724421	uncharacterized LOC102724421	-1.92855	-0.591697	NA
ENSG00000265345	MIR5188	microRNA 5188	-1.92855	-0.591697	NA
ENSG00000137857	DUOX1	dual oxidase 1	-1.92855	-0.591697	NA
ENSG00000137868	STRA6	stimulated by retinoic acid 6	-1.92855	-0.591697	NA
ENSG00000173867	DET1	DET1 partner of COP1 E3 ubiquitin ligase	-1.92855	-0.591697	NA
ENSG00000259764	PCSK6-AS1	PCSK6 antisense RNA 1	-1.92855	-0.591697	NA
ENSG00000103023	PRSS54	serine protease 54	-1.92855	-0.591697	NA
ENSG00000278214	LINC02139	long intergenic non-protein coding RNA 2139	-1.92855	-0.591697	NA
ENSG00000221819	GAS8-AS1	GAS8 antisense RNA 1	-1.92855	-0.591697	NA
ENSG00000102575	ACP5	acid phosphatase 5, tartrate resistant	-1.92855	-0.591697	NA
ENSG00000172967	XKR3	XK related 3	-1.92855	-0.591697	NA
ENSG00000266533	MIR3619	microRNA 3619	-1.92855	-0.591697	NA
ENSG00000184210	DGAT2L6	diacylglycerol O-acyltransferase 2 like 6	-1.92855	-0.591697	NA
ENSG00000237265	LOC100129291	chromosome X open reading frame 49 pseudogene	-1.92855	-0.591697	NA
ENSG00000212747	RTL8B	retrotransposon Gag like 8B	-1.92855	-0.591697	NA
ENSG00000277429	SERF1A	small EDRK-rich factor 1A	-1.92855	-0.591697	NA
ENSG00000141161	UNC45B	unc-45 myosin chaperone B	-1.92624	-0.848528	NA
ENSG00000137673	MMP7	matrix metallopeptidase 7	-1.92615	-0.84588	NA
ENSG00000197653	DNAH10	dynein axonemal heavy chain 10	-1.92483	-2.01465	0.0845207
ENSG00000153294	ADGRF4	adhesion G protein-coupled receptor F4	-1.92222	-4.853	5.72242e-06
ENSG00000149609	C20orf144	chromosome 20 open reading frame 144	-1.92072	-1.88361	0.110105
ENSG00000163220	S100A9	S100 calcium binding protein A9	-1.91783	-6.41702	1.06728e-09
ENSG00000221826	PSG3	pregnancy specific beta-1-glycoprotein 3	-1.91305	-1.34078	0.278675
ENSG00000185880	TRIM69	tripartite motif containing 69	-1.91127	-1.08612	0.394269
ENSG00000143320	CRABP2	cellular retinoic acid binding protein 2	-1.90916	-20.1272	6.95206e-88
ENSG00000121552	CSTA	cystatin A	-1.90837	-1.14881	0.363724
ENSG00000163568	AIM2	absent in melanoma 2	-1.90774	-0.837438	NA
ENSG00000235285	SMIM2-IT1	SMIM2 intronic transcript 1	-1.90773	-0.837214	NA
ENSG00000120329	SLC25A2	solute carrier family 25 member 2	-1.90759	-0.834755	NA
ENSG00000236296	GUSBP5	GUSB pseudogene 5	-1.90727	-6.42181	1.03768e-09
ENSG00000109832	DDX25	DEAD-box helicase 25	-1.9041	-2.34461	0.0406102
ENSG00000006071	ABCC8	ATP binding cassette subfamily C member 8	-1.90113	-3.21976	0.00360915
ENSG00000182175	RGMA	repulsive guidance molecule BMP co-receptor a	-1.89941	-3.93912	0.000285637
ENSG00000106804	C5	complement C5	-1.89445	-15.562	1.02766e-52
ENSG00000223478	LOC100506100	uncharacterized LOC100506100	-1.89413	-13.1317	1.03789e-37
ENSG00000104313	EYA1	EYA transcriptional coactivator and phosphatase 1	-1.89399	-3.46075	0.00162679
ENSG00000197880	MDS2	myelodysplastic syndrome 2 translocation associated	-1.89129	-1.09718	0.388863
ENSG00000176532	PRR15	proline rich 15	-1.89073	-6.15131	5.42661e-09
ENSG00000232818	RPS2P32	ribosomal protein S2 pseudogene 32	-1.89058	-1.10321	0.38594
ENSG00000230768	LINC01676	long intergenic non-protein coding RNA 1676	-1.88981	-0.572735	NA
ENSG00000196407	THEM5	thioesterase superfamily member 5	-1.88981	-0.572735	NA
ENSG00000231367	LINC02613	long intergenic non-protein coding RNA 2613	-1.88981	-0.572735	NA
ENSG00000225611	LINC02158	long intergenic non-protein coding RNA 2158	-1.88981	-0.572735	NA
ENSG00000242767	ZBTB20-AS4	ZBTB20 antisense RNA 4	-1.88981	-0.572735	NA
ENSG00000164256	PRDM9	PR/SET domain 9	-1.88981	-0.572735	NA
ENSG00000164270	HTR4	5-hydroxytryptamine receptor 4	-1.88981	-0.572735	NA
ENSG00000173612	GPRC6A	G protein-coupled receptor class C group 6 member A	-1.88981	-0.572735	NA
ENSG00000251191	LINC00589	long intergenic non-protein coding RNA 589	-1.88981	-0.572735	NA
ENSG00000082556	OPRK1	opioid receptor kappa 1	-1.88981	-0.572735	NA
ENSG00000254266	PKIA-AS1	PKIA antisense RNA 1	-1.88981	-0.572735	NA
ENSG00000244791	LOC101927657	uncharacterized LOC101927657	-1.88981	-0.572735	NA
ENSG00000170777	TPD52L3	TPD52 like 3	-1.88981	-0.572735	NA
ENSG00000277556	OR13C5	olfactory receptor family 13 subfamily C member 5	-1.88981	-0.572735	NA
ENSG00000136869	TLR4	toll like receptor 4	-1.88981	-0.572735	NA
ENSG00000275036	MIR8086	microRNA 8086	-1.88981	-0.572735	NA
ENSG00000170788	DYDC1	DPY30 domain containing 1	-1.88981	-0.572735	NA
ENSG00000172320	OR5A1	olfactory receptor family 5 subfamily A member 1	-1.88981	-0.572735	NA
ENSG00000274066	MIR6514	microRNA 6514	-1.88981	-0.572735	NA
ENSG00000273003	ARL2-SNX15	ARL2-SNX15 readthrough (NMD candidate)	-1.88981	-0.572735	NA
ENSG00000246211	P4HA3-AS1	P4HA3 antisense RNA 1	-1.88981	-0.572735	NA
ENSG00000137672	TRPC6	transient receptor potential cation channel subfamily C member 6	-1.88981	-0.572735	NA
ENSG00000149305	HTR3B	5-hydroxytryptamine receptor 3B	-1.88981	-0.572735	NA
ENSG00000207994	MIR100	microRNA 100	-1.88981	-0.572735	NA
ENSG00000165837	ERICH6B	glutamate rich 6B	-1.88981	-0.572735	NA
ENSG00000126218	F10	coagulation factor X	-1.88981	-0.572735	NA
ENSG00000259134	LINC00924	long intergenic non-protein coding RNA 924	-1.88981	-0.572735	NA
ENSG00000185905	C16orf54	chromosome 16 open reading frame 54	-1.88981	-0.572735	NA
ENSG00000070915	SLC12A3	solute carrier family 12 member 3	-1.88981	-0.572735	NA
ENSG00000263201	DPEP2NB	DPEP2 neighbor	-1.88981	-0.572735	NA
ENSG00000265444	MIR4733	microRNA 4733	-1.88981	-0.572735	NA
ENSG00000232938	RPL23AP87	ribosomal protein L23a pseudogene 87	-1.88981	-0.572735	NA
ENSG00000154611	PSMA8	proteasome 20S subunit alpha 8	-1.88981	-0.572735	NA
ENSG00000141469	SLC14A1	solute carrier family 14 member 1 (Kidd blood group)	-1.88981	-0.572735	NA
ENSG00000185385	OR7A17	olfactory receptor family 7 subfamily A member 17	-1.88981	-0.572735	NA
ENSG00000124302	CHST8	carbohydrate sulfotransferase 8	-1.88981	-0.572735	NA
ENSG00000170956	CEACAM3	CEA cell adhesion molecule 3	-1.88981	-0.572735	NA
ENSG00000131401	NAPSB	napsin B aspartic peptidase, pseudogene	-1.88981	-0.572735	NA
ENSG00000125788	DEFB126	defensin beta 126	-1.88981	-0.572735	NA
ENSG00000125845	BMP2	bone morphogenetic protein 2	-1.88981	-0.572735	NA
ENSG00000101134	DOK5	docking protein 5	-1.88981	-0.572735	NA
ENSG00000233080	LINC01399	long intergenic non-protein coding RNA 1399	-1.88981	-0.572735	NA
ENSG00000230317	LINC01284	long intergenic non-protein coding RNA 1284	-1.88981	-0.572735	NA
ENSG00000179304	FAM156B	family with sequence similarity 156 member B	-1.88981	-0.572735	NA
ENSG00000281748	GSTT4	glutathione S-transferase theta 4	-1.88981	-0.572735	NA
ENSG00000273564	FAM189A1	family with sequence similarity 189 member A1	-1.88971	-1.32214	0.2862
ENSG00000254480	LINC02749	long intergenic non-protein coding RNA 2749	-1.887	-2.36672	0.0384778
ENSG00000179913	B3GNT3	UDP-GlcNAc:betaGal beta-1,3-N-acetylglucosaminyltransferase 3	-1.88667	-9.26373	3.42159e-19
ENSG00000277909	SPC25	SPC25 component of NDC80 kinetochore complex	-1.88565	-1.14418	0.365954
ENSG00000171502	COL24A1	collagen type XXIV alpha 1 chain	-1.88391	-7.84222	5.18706e-14
ENSG00000205847	OR7E91P	olfactory receptor family 7 subfamily E member 91 pseudogene	-1.88182	-1.08704	0.393901
ENSG00000151365	THRSP	thyroid hormone responsive	-1.88064	-0.763188	NA
ENSG00000198203	SULT1C2	sulfotransferase family 1C member 2	-1.88046	-0.760408	NA
ENSG00000139899	CBLN3	cerebellin 3 precursor	-1.87904	-3.79812	0.000489306
ENSG00000105048	TNNT1	troponin T1, slow skeletal type	-1.87844	-19.5256	9.68075e-83
ENSG00000207205	RNVU1-15	RNA, variant U1 small nuclear 15	-1.87755	-1.07609	0.399276
ENSG00000160179	ABCG1	ATP binding cassette subfamily G member 1	-1.87694	-4.90336	4.5002e-06
ENSG00000075891	PAX2	paired box 2	-1.87513	-1.56774	0.194755
ENSG00000163879	DNALI1	dynein axonemal light intermediate chain 1	-1.87399	-1.13569	0.369937
ENSG00000183309	ZNF623	zinc finger protein 623	-1.87399	-1.13569	0.369937
ENSG00000091428	RAPGEF4	Rap guanine nucleotide exchange factor 4	-1.87141	-5.80157	4.15067e-08
ENSG00000261052	SULT1A3	sulfotransferase family 1A member 3	-1.87086	-1.13768	0.368931
ENSG00000285114	GSDMC	gasdermin C	-1.86961	-1.07269	0.401006
ENSG00000283441	MIR499B	microRNA 499b	-1.86569	-1.11772	0.378309
ENSG00000075290	WNT8B	Wnt family member 8B	-1.86508	-1.91516	0.103371
ENSG00000104722	NEFM	neurofilament medium	-1.8621	-8.83774	1.49526e-17
ENSG00000079308	TNS1	tensin 1	-1.8619	-5.26	7.60115e-07
ENSG00000065609	SNAP91	synaptosome associated protein 91	-1.86114	-6.62664	2.80581e-10
ENSG00000177096	PHETA2	PH domain containing endocytic trafficking adaptor 2	-1.86095	-3.10738	0.0051043
ENSG00000215595	C20orf202	chromosome 20 open reading frame 202	-1.85917	-1.12919	0.373017
ENSG00000251623	LOC100507387	uncharacterized LOC100507387	-1.85593	-1.89511	0.107546
ENSG00000144644	GADL1	glutamate decarboxylase like 1	-1.85547	-1.70805	0.153125
ENSG00000106565	TMEM176B	transmembrane protein 176B	-1.85531	-2.38182	0.0371188
ENSG00000115457	IGFBP2	insulin like growth factor binding protein 2	-1.85489	-20.5885	6.10326e-92
ENSG00000075043	KCNQ2	potassium voltage-gated channel subfamily Q member 2	-1.85335	-8.27937	1.63239e-15
ENSG00000090534	THPO	thrombopoietin	-1.85226	-3.91618	0.000311908
ENSG00000162444	RBP7	retinol binding protein 7	-1.85128	-16.3276	5.8629e-58
ENSG00000183876	ARSI	arylsulfatase family member I	-1.85105	-7.79799	7.30217e-14
ENSG00000113302	IL12B	interleukin 12B	-1.84903	-1.00413	0.436622
ENSG00000188508	KRTDAP	keratinocyte differentiation associated protein	-1.84752	-2.62229	0.0203869
ENSG00000118513	MYB	MYB proto-oncogene, transcription factor	-1.84562	-5.2894	6.5352e-07
ENSG00000100985	MMP9	matrix metallopeptidase 9	-1.84531	-2.09764	0.0708778
ENSG00000103044	HAS3	hyaluronan synthase 3	-1.84506	-22.854	3.16607e-113
ENSG00000196684	HSH2D	hematopoietic SH2 domain containing	-1.84393	-9.26647	3.33828e-19
ENSG00000134216	CHIA	chitinase acidic	-1.84375	-1.06442	0.405106
ENSG00000049323	LTBP1	latent transforming growth factor beta binding protein 1	-1.84342	-20.1949	1.78901e-88
ENSG00000231419	LINC00689	long intergenic non-protein coding RNA 689	-1.84287	-2.23266	0.0524558
ENSG00000108551	RASD1	ras related dexamethasone induced 1	-1.84249	-12.0598	6.52216e-32
ENSG00000250033	SLC7A11-AS1	SLC7A11 antisense RNA 1	-1.84109	-1.0751	0.39976
ENSG00000149781	FERMT3	fermitin family member 3	-1.84033	-3.54709	0.00121197
ENSG00000114270	COL7A1	collagen type VII alpha 1 chain	-1.8393	-8.49543	2.76935e-16
ENSG00000214553	LRRC37A11P	leucine rich repeat containing 37 member A11, pseudogene	-1.83841	-2.16449	0.0612177
ENSG00000207750	MIR553	microRNA 553	-1.83772	-0.499704	NA
ENSG00000156150	ALX3	ALX homeobox 3	-1.83772	-0.499704	NA
ENSG00000143556	S100A7	S100 calcium binding protein A7	-1.83772	-0.499704	NA
ENSG00000213088	ACKR1	atypical chemokine receptor 1 (Duffy blood group)	-1.83772	-0.499704	NA
ENSG00000115138	POMC	proopiomelanocortin	-1.83772	-0.499704	NA
ENSG00000231918	LOC730100	uncharacterized LOC730100	-1.83772	-0.499704	NA
ENSG00000207951	MIR561	microRNA 561	-1.83772	-0.499704	NA
ENSG00000144681	STAC	SH3 and cysteine rich domain	-1.83772	-0.499704	NA
ENSG00000172215	CXCR6	C-X-C motif chemokine receptor 6	-1.83772	-0.499704	NA
ENSG00000236882	LINC01554	long intergenic non-protein coding RNA 1554	-1.83772	-0.499704	NA
ENSG00000231638	LUARIS	lncRNA upregulator of antiviral response interferon signaling	-1.83772	-0.499704	NA
ENSG00000204930	FAM221B	family with sequence similarity 221 member B	-1.83772	-0.499704	NA
ENSG00000213538	KRT8P41	keratin 8 pseudogene 41	-1.83772	-0.499704	NA
ENSG00000253309	SERPINE3	serpin family E member 3	-1.83772	-0.499704	NA
ENSG00000118946	PCDH17	protocadherin 17	-1.83772	-0.499704	NA
ENSG00000234854	LINC00676	long intergenic non-protein coding RNA 676	-1.83772	-0.499704	NA
ENSG00000265450	MIR4502	microRNA 4502	-1.83772	-0.499704	NA
ENSG00000100652	SLC10A1	solute carrier family 10 member 1	-1.83772	-0.499704	NA
ENSG00000165553	NGB	neuroglobin	-1.83772	-0.499704	NA
ENSG00000140368	PSTPIP1	proline-serine-threonine phosphatase interacting protein 1	-1.83772	-0.499704	NA
ENSG00000260420	LINC02182	long intergenic non-protein coding RNA 2182	-1.83772	-0.499704	NA
ENSG00000141052	MYOCD	myocardin	-1.83772	-0.499704	NA
ENSG00000007312	CD79B	CD79b molecule	-1.83772	-0.499704	NA
ENSG00000188629	ZNF177	zinc finger protein 177	-1.83772	-0.499704	NA
ENSG00000225868	LOC100631378	uncharacterized 100631378	-1.83772	-0.499704	NA
ENSG00000245598	DACT3-AS1	DACT3 antisense RNA 1	-1.83772	-0.499704	NA
ENSG00000127903	ZNF835	zinc finger protein 835	-1.83772	-0.499704	NA
ENSG00000125508	SRMS	src-related kinase lacking C-terminal regulatory tyrosine and N-terminal myristylation sites	-1.83772	-0.499704	NA
ENSG00000183036	PCP4	Purkinje cell protein 4	-1.83772	-0.499704	NA
ENSG00000275166	MIR6814	microRNA 6814	-1.83772	-0.499704	NA
ENSG00000183535	COL18A1-AS1	COL18A1 antisense RNA 1	-1.83772	-0.499704	NA
ENSG00000099399	MAGEB2	MAGE family member B2	-1.83772	-0.499704	NA
ENSG00000285327	XKR5	XK related 5	-1.83772	-0.499704	NA
ENSG00000273294	C1QTNF3-AMACR	C1QTNF3-AMACR readthrough (NMD candidate)	-1.83694	-1.0963	0.389313
ENSG00000267272	LINC01140	long intergenic non-protein coding RNA 1140	-1.83621	-3.59384	0.0010285
ENSG00000161940	BCL6B	BCL6B transcription repressor	-1.83617	-3.53198	0.00127486
ENSG00000015592	STMN4	stathmin 4	-1.8331	-1.26204	0.312679
ENSG00000123243	ITIH5	inter-alpha-trypsin inhibitor heavy chain 5	-1.83127	-2.66373	0.0183004
ENSG00000214562	NUTM2D	NUT family member 2D	-1.82999	-1.87288	0.112492
ENSG00000122574	WIPF3	WAS/WASL interacting protein family member 3	-1.82744	-11.5255	3.21178e-29
ENSG00000108947	EFNB3	ephrin B3	-1.82723	-13.5363	4.9988e-40
ENSG00000206262	FOXL2NB	FOXL2 neighbor	-1.82585	-6.19373	4.2212e-09
ENSG00000111700	SLCO1B3	solute carrier organic anion transporter family member 1B3	-1.82493	-9.72434	4.73591e-21
ENSG00000197647	ZNF433	zinc finger protein 433	-1.82475	-5.81909	3.76785e-08
ENSG00000228358	LINC02263	long intergenic non-protein coding RNA 2263	-1.82412	-1.03864	0.418149
ENSG00000145794	MEGF10	multiple EGF like domains 10	-1.81841	-2.29719	0.0453931
ENSG00000132677	RHBG	Rh family B glycoprotein (gene/pseudogene)	-1.81709	-5.03659	2.34565e-06
ENSG00000130203	APOE	apolipoprotein E	-1.81702	-12.8855	2.46763e-36
ENSG00000248890	HHIP-AS1	HHIP antisense RNA 1	-1.81568	-1.87153	0.112731
ENSG00000117472	TSPAN1	tetraspanin 1	-1.8155	-19.2716	1.29419e-80
ENSG00000185615	PDIA2	protein disulfide isomerase family A member 2	-1.81182	-5.03159	2.40099e-06
ENSG00000163596	ICA1L	islet cell autoantigen 1 like	-1.81155	-12.0346	8.68627e-32
ENSG00000278771	RN7SL3	RNA component of signal recognition particle 7SL3	-1.81078	-2.0732	0.0746779
ENSG00000281706	LINC01012	long intergenic non-protein coding RNA 1012	-1.80944	-5.85705	3.0508e-08
ENSG00000083937	CHMP2B	charged multivesicular body protein 2B	-1.80907	-22.9212	6.88221e-114
ENSG00000117115	PADI2	peptidyl arginine deiminase 2	-1.80821	-14.8562	4.19561e-48
ENSG00000162782	TDRD5	tudor domain containing 5	-1.80308	-10.2852	1.92085e-23
ENSG00000159307	SCUBE1	signal peptide, CUB domain and EGF like domain containing 1	-1.8026	-4.62905	1.6016e-05
ENSG00000226091	LINC00937	long intergenic non-protein coding RNA 937	-1.80188	-2.46894	0.0299914
ENSG00000213190	MLLT11	MLLT11 transcription factor 7 cofactor	-1.80141	-18.059	8.25977e-71
ENSG00000263934	SNORD3A	small nucleolar RNA, C/D box 3A	-1.80086	-4.33935	5.66833e-05
ENSG00000124215	CDH26	cadherin 26	-1.79678	-1.85386	0.116621
ENSG00000255690	TRIL	TLR4 interactor with leucine rich repeats	-1.79097	-2.84209	0.0111829
ENSG00000160161	CILP2	cartilage intermediate layer protein 2	-1.78953	-6.20551	3.93961e-09
ENSG00000173262	SLC2A14	solute carrier family 2 member 14	-1.78764	-1.31412	0.289625
ENSG00000250337	PURPL	p53 upregulated regulator of p53 levels	-1.78706	-3.30804	0.00271639
ENSG00000072182	ASIC4	acid sensing ion channel subunit family member 4	-1.78522	-1.43633	0.240665
ENSG00000238266	LINC00707	long intergenic non-protein coding RNA 707	-1.78199	-9.61328	1.36123e-20
ENSG00000158445	KCNB1	potassium voltage-gated channel subfamily B member 1	-1.77917	-3.52315	0.0013127
ENSG00000140548	ZNF710	zinc finger protein 710	-1.77397	-14.7378	2.35917e-47
ENSG00000092096	SLC22A17	solute carrier family 22 member 17	-1.77172	-13.0555	2.76593e-37
ENSG00000160117	ANKLE1	ankyrin repeat and LEM domain containing 1	-1.76677	-2.36707	0.0384469
ENSG00000255326	LOC105369391	uncharacterized LOC105369391	-1.76593	-1.64164	0.171787
ENSG00000169291	SHE	Src homology 2 domain containing E	-1.76511	-3.42078	0.00186067
ENSG00000232528	LOC100289473	cytoskeleton associated protein 2-like pseudogene	-1.76361	-1.18121	0.348968
ENSG00000239474	KLHL41	kelch like family member 41	-1.76315	-3.24257	0.0033551
ENSG00000005513	SOX8	SRY-box transcription factor 8	-1.76098	-3.32793	0.00254836
ENSG00000169594	BNC1	basonuclin 1	-1.75942	-13.3682	4.66081e-39
ENSG00000185669	SNAI3	snail family transcriptional repressor 3	-1.75869	-3.14988	0.00449003
ENSG00000139679	LPAR6	lysophosphatidic acid receptor 6	-1.75642	-1.42715	0.243878
ENSG00000205592	MUC19	mucin 19, oligomeric	-1.75568	-1.4263	0.244138
ENSG00000278611	ZNF426-DT	ZNF426 divergent transcript	-1.74936	-4.22224	9.26212e-05
ENSG00000177108	ZDHHC22	zinc finger DHHC-type containing 22	-1.74174	-1.77058	0.136753
ENSG00000188176	SMTNL2	smoothelin like 2	-1.73984	-2.45302	0.0311803
ENSG00000187672	ERC2	ELKS/RAB6-interacting/CAST family member 2	-1.73922	-5.42394	3.2584e-07
ENSG00000175707	KDF1	keratinocyte differentiation factor 1	-1.73801	-9.06639	1.99113e-18
ENSG00000064195	DLX3	distal-less homeobox 3	-1.73695	-1.62555	0.176556
ENSG00000074276	CDHR2	cadherin related family member 2	-1.73336	-2.74027	0.0148824
ENSG00000177359	OVOS2	alpha-2-macroglobulin like 1 pseudogene	-1.73122	-4.85514	5.66757e-06
ENSG00000116962	NID1	nidogen 1	-1.72737	-13.2486	2.26181e-38
ENSG00000123612	ACVR1C	activin A receptor type 1C	-1.72601	-5.80438	4.09119e-08
ENSG00000160097	FNDC5	fibronectin type III domain containing 5	-1.72315	-2.90618	0.00928245
ENSG00000091831	ESR1	estrogen receptor 1	-1.72218	-3.75818	0.000567996
ENSG00000236345	SCAT8	S-phase cancer associated transcript 8	-1.7196	-14.9294	1.43869e-48
ENSG00000109452	INPP4B	inositol polyphosphate-4-phosphatase type II B	-1.71911	-12.4922	3.45989e-34
ENSG00000131650	KREMEN2	kringle containing transmembrane protein 2	-1.71845	-4.24351	8.49041e-05
ENSG00000101457	DNTTIP1	deoxynucleotidyltransferase terminal interacting protein 1	-1.71825	-16.8193	1.74556e-61
ENSG00000170523	KRT83	keratin 83	-1.71775	-3.69481	0.000716158
ENSG00000185689	C6orf201	chromosome 6 open reading frame 201	-1.71617	-0.950676	0.465343
ENSG00000188282	RUFY4	RUN and FYVE domain containing 4	-1.7143	-5.42305	3.27137e-07
ENSG00000105707	HPN	hepsin	-1.71157	-3.63003	0.00090459
ENSG00000181626	ANKRD62	ankyrin repeat domain 62	-1.70767	-2.21471	0.0546361
ENSG00000181392	SYNE4	spectrin repeat containing nuclear envelope family member 4	-1.70651	-8.63638	8.42733e-17
ENSG00000149043	SYT8	synaptotagmin 8	-1.70596	-1.86675	0.113762
ENSG00000234546	LNCTAM34A	long non coding transcriptional activator of miR34a	-1.70419	-3.6975	0.000709339
ENSG00000104043	ATP8B4	ATPase phospholipid transporting 8B4 (putative)	-1.70225	-3.41554	0.00189337
ENSG00000187867	PALM3	paralemmin 3	-1.70073	-3.09845	0.00525011
ENSG00000140403	DNAJA4	DnaJ heat shock protein family (Hsp40) member A4	-1.69985	-14.783	1.21777e-47
ENSG00000177984	LCN15	lipocalin 15	-1.69499	-2.23691	0.051949
ENSG00000068650	ATP11A	ATPase phospholipid transporting 11A	-1.69437	-19.2593	1.62069e-80
ENSG00000148926	ADM	adrenomedullin	-1.69332	-12.7313	1.74778e-35
ENSG00000135750	KCNK1	potassium two pore domain channel subfamily K member 1	-1.69244	-14.7215	2.97833e-47
ENSG00000171435	KSR2	kinase suppressor of ras 2	-1.69184	-8.77221	2.63453e-17
ENSG00000124232	RBPJL	recombination signal binding protein for immunoglobulin kappa J region like	-1.69025	-1.47437	0.226398
ENSG00000143851	PTPN7	protein tyrosine phosphatase non-receptor type 7	-1.68865	-0.982387	0.448288
ENSG00000105675	ATP4A	ATPase H+/K+ transporting subunit alpha	-1.68865	-0.982387	0.448288
ENSG00000165181	SHOC1	shortage in chiasmata 1	-1.68811	-17.3108	4.19756e-65
ENSG00000178187	ZNF454	zinc finger protein 454	-1.68806	-1.16181	0.357998
ENSG00000124493	GRM4	glutamate metabotropic receptor 4	-1.68435	-1.32619	0.284624
ENSG00000146215	CRIP3	cysteine rich protein 3	-1.68359	-2.68804	0.017166
ENSG00000232453	LINC02777	long intergenic non-protein coding RNA 2777	-1.68175	-1.48937	0.22125
ENSG00000254911	SCARNA9	small Cajal body-specific RNA 9	-1.67973	-6.3088	2.09002e-09
ENSG00000179097	HTR1F	5-hydroxytryptamine receptor 1F	-1.67658	-2.27531	0.0476589
ENSG00000120332	TNN	tenascin N	-1.67633	-0.974118	0.452875
ENSG00000221230	MIR548L	microRNA 548l	-1.67633	-0.974118	0.452875
ENSG00000175874	CREG2	cellular repressor of E1A stimulated genes 2	-1.67572	-2.37343	0.0378761
ENSG00000169435	RASSF6	Ras association domain family member 6	-1.67511	-7.09608	1.20068e-11
ENSG00000125798	FOXA2	forkhead box A2	-1.67366	-3.45702	0.00164627
ENSG00000134917	ADAMTS8	ADAM metallopeptidase with thrombospondin type 1 motif 8	-1.673	-0.940865	0.470926
ENSG00000086717	PPEF1	protein phosphatase with EF-hand domain 1	-1.67161	-2.82151	0.0118676
ENSG00000248592	STIMATE-MUSTN1	STIMATE-MUSTN1 readthrough	-1.67155	-4.01295	0.000214017
ENSG00000207973	MIR589	microRNA 589	-1.67078	-0.884863	0.501227
ENSG00000234636	MED14OS	MED14 opposite strand	-1.66875	-1.76652	0.137779
ENSG00000181333	HEPHL1	hephaestin like 1	-1.66811	-0.929016	0.477011
ENSG00000159625	DRC7	dynein regulatory complex subunit 7	-1.66524	-3.10741	0.0051043
ENSG00000165821	SALL2	spalt like transcription factor 2	-1.66509	-13.9944	9.71716e-43
ENSG00000153012	LGI2	leucine rich repeat LGI family member 2	-1.665	-9.65232	9.36506e-21
ENSG00000204634	TBC1D8	TBC1 domain family member 8	-1.66471	-17.911	1.13943e-69
ENSG00000112964	GHR	growth hormone receptor	-1.6647	-8.77158	2.64695e-17
ENSG00000102349	KLF8	Kruppel like factor 8	-1.66319	-7.6953	1.58515e-13
ENSG00000146216	TTBK1	tau tubulin kinase 1	-1.66065	-2.45298	0.0311803
ENSG00000183145	RIPPLY3	ripply transcriptional repressor 3	-1.66001	-2.33674	0.0414044
ENSG00000005001	PRSS22	serine protease 22	-1.65946	-1.91257	0.103856
ENSG00000115602	IL1RL1	interleukin 1 receptor like 1	-1.65923	-2.94458	0.00831197
ENSG00000183196	CHST6	carbohydrate sulfotransferase 6	-1.65921	-16.7716	3.87513e-61
ENSG00000223764	LINC02593	long intergenic non-protein coding RNA 2593	-1.65822	-2.83192	0.0115254
ENSG00000196136	SERPINA3	serpin family A member 3	-1.65783	-0.96537	0.457494
ENSG00000205560	CPT1B	carnitine palmitoyltransferase 1B	-1.65683	-3.9304	0.000295039
ENSG00000187957	DNER	delta/notch like EGF repeat containing	-1.65682	-2.12991	0.0661115
ENSG00000107147	KCNT1	potassium sodium-activated channel subfamily T member 1	-1.65603	-0.930111	0.476417
ENSG00000278899	LOC645967	uncharacterized LOC645967	-1.65533	-0.866044	0.510772
ENSG00000275846	LOC105374989	uncharacterized LOC105374989	-1.65451	-1.16481	0.35651
ENSG00000184221	OLIG1	oligodendrocyte transcription factor 1	-1.65432	-2.59973	0.021602
ENSG00000116748	AMPD1	adenosine monophosphate deaminase 1	-1.65327	-0.957659	0.461505
ENSG00000158683	PKD1L1	polycystin 1 like 1, transient receptor potential channel interacting	-1.65199	-2.21337	0.054804
ENSG00000225556	C2CD4D	C2 calcium dependent domain containing 4D	-1.65192	-1.113	0.380737
ENSG00000160050	CCDC28B	coiled-coil domain containing 28B	-1.65155	-4.79907	7.3765e-06
ENSG00000259673	IQCH-AS1	IQCH antisense RNA 1	-1.64961	-5.85548	3.07616e-08
ENSG00000116299	KIAA1324	KIAA1324	-1.64951	-7.90585	3.16421e-14
ENSG00000274956	NKAIN3-IT1	NKAIN3 intronic transcript	-1.64932	-0.95536	0.46265
ENSG00000104951	IL4I1	interleukin 4 induced 1	-1.64782	-0.934017	0.474311
ENSG00000155849	ELMO1	engulfment and cell motility 1	-1.64719	-1.16591	0.356086
ENSG00000223714	LINC02601	long intergenic non-protein coding RNA 2601	-1.64666	-1.06526	0.40479
ENSG00000238835	SCARNA18	small Cajal body-specific RNA 18	-1.64588	-1.13257	0.371429
ENSG00000206500	RNF39	ring finger protein 39	-1.64483	-0.93271	0.475065
ENSG00000223547	ZNF844	zinc finger protein 844	-1.64452	-6.12238	6.44777e-09
ENSG00000157445	CACNA2D3	calcium voltage-gated channel auxiliary subunit alpha2delta 3	-1.6402	-2.03973	0.0801144
ENSG00000163357	DCST1	DC-STAMP domain containing 1	-1.63965	-0.948209	0.466618
ENSG00000134121	CHL1	cell adhesion molecule L1 like	-1.63944	-2.49826	0.0279895
ENSG00000112559	MDFI	MyoD family inhibitor	-1.63859	-8.8515	1.32829e-17
ENSG00000163823	CCR1	C-C motif chemokine receptor 1	-1.63823	-0.947585	0.46701
ENSG00000258940	LOC100288846	uncharacterized LOC100288846	-1.63717	-4.75348	9.07818e-06
ENSG00000188162	OTOG	otogelin	-1.63695	-1.15099	0.362943
ENSG00000264229	RNU4ATAC	RNA, U4atac small nuclear (U12-dependent splicing)	-1.63612	-0.915757	0.48428
ENSG00000112782	CLIC5	chloride intracellular channel 5	-1.63268	-1.16572	0.356098
ENSG00000205089	CCNI2	cyclin I family member 2	-1.63252	-5.90461	2.32243e-08
ENSG00000271776	LOC780529	uncharacterized LOC780529	-1.63164	-0.634725	NA
ENSG00000142273	CBLC	Cbl proto-oncogene C	-1.63066	-6.07553	8.51783e-09
ENSG00000132854	KANK4	KN motif and ankyrin repeat domains 4	-1.63048	-0.912755	0.485741
ENSG00000146054	TRIM7	tripartite motif containing 7	-1.62998	-10.4747	2.75686e-24
ENSG00000170775	GPR37	G protein-coupled receptor 37	-1.62843	-8.65884	6.94672e-17
ENSG00000117707	PROX1	prospero homeobox 1	-1.62834	-5.03042	2.41502e-06
ENSG00000157423	HYDIN	HYDIN axonemal central pair apparatus protein	-1.6278	-2.7117	0.016112
ENSG00000107957	SH3PXD2A	SH3 and PX domains 2A	-1.62757	-7.85719	4.62351e-14
ENSG00000226887	ERVMER34-1	endogenous retrovirus group MER34 member 1, envelope	-1.62714	-11.6566	7.24216e-30
ENSG00000085552	IGSF9	immunoglobulin superfamily member 9	-1.62686	-5.42096	3.3052e-07
ENSG00000136960	ENPP2	ectonucleotide pyrophosphatase/phosphodiesterase 2	-1.62646	-3.67149	0.000778667
ENSG00000205923	CEMP1	cementum protein 1	-1.6246	-2.40887	0.0347336
ENSG00000128052	KDR	kinase insert domain receptor	-1.62207	-3.93921	0.000285585
ENSG00000134193	REG4	regenerating family member 4	-1.61979	-1.1263	0.374476
ENSG00000248712	CCDC153	coiled-coil domain containing 153	-1.6174	-9.12197	1.21097e-18
ENSG00000102904	TSNAXIP1	translin associated factor X interacting protein 1	-1.61649	-5.62094	1.13039e-07
ENSG00000181585	TMIE	transmembrane inner ear	-1.61622	-5.76814	5.01494e-08
ENSG00000224843	LINC00240	long intergenic non-protein coding RNA 240	-1.61384	-6.22081	3.58689e-09
ENSG00000214456	PLIN5	perilipin 5	-1.61199	-7.46329	8.81954e-13
ENSG00000146966	DENND2A	DENN domain containing 2A	-1.6095	-1.71235	0.151916
ENSG00000227036	LINC00511	long intergenic non-protein coding RNA 511	-1.60617	-10.2005	4.49e-23
ENSG00000178602	OTOS	otospiralin	-1.60483	-0.670614	NA
ENSG00000114204	SERPINI2	serpin family I member 2	-1.60483	-0.670614	NA
ENSG00000221491	SNORA2C	small nucleolar RNA, H/ACA box 2C	-1.60483	-0.670614	NA
ENSG00000265702	LOC105371855	uncharacterized LOC105371855	-1.60483	-0.670614	NA
ENSG00000269072	LOC101928517	uncharacterized LOC101928517	-1.60483	-0.670614	NA
ENSG00000164161	HHIP	hedgehog interacting protein	-1.60482	-0.670813	NA
ENSG00000164484	TMEM200A	transmembrane protein 200A	-1.60482	-0.670813	NA
ENSG00000186074	CD300LF	CD300 molecule like family member f	-1.60407	-0.846626	0.521291
ENSG00000124107	SLPI	secretory leukocyte peptidase inhibitor	-1.59853	-12.8258	5.28409e-36
ENSG00000102445	RUBCNL	rubicon like autophagy enhancer	-1.59849	-2.72377	0.0155855
ENSG00000186479	RGS7BP	regulator of G protein signaling 7 binding protein	-1.59727	-0.855295	0.516527
ENSG00000154479	CCDC173	coiled-coil domain containing 173	-1.59388	-1.83139	0.121825
ENSG00000166448	TMEM130	transmembrane protein 130	-1.59004	-2.43503	0.0325754
ENSG00000282228	PAM16	presequence translocase associated motor 16	-1.58937	-0.854787	0.516769
ENSG00000159842	ABR	ABR activator of RhoGEF and GTPase	-1.58899	-1.81618	0.125495
ENSG00000121895	TMEM156	transmembrane protein 156	-1.58629	-13.8866	4.30955e-42
ENSG00000223573	TINCR	TINCR ubiquitin domain containing	-1.58574	-2.55089	0.0244471
ENSG00000113073	SLC4A9	solute carrier family 4 member 9	-1.58365	-4.14688	0.00012579
ENSG00000119714	GPR68	G protein-coupled receptor 68	-1.58338	-2.57895	0.02275
ENSG00000215915	ATAD3C	ATPase family AAA domain containing 3C	-1.58289	-3.94795	0.000276495
ENSG00000205683	DPF3	double PHD fingers 3	-1.58276	-3.5523	0.00119141
ENSG00000225623	AGBL4-IT1	AGBL4 intronic transcript 1	-1.58225	-0.656006	NA
ENSG00000182183	SHISAL2A	shisa like 2A	-1.58225	-0.656006	NA
ENSG00000175161	CADM2	cell adhesion molecule 2	-1.58225	-0.656006	NA
ENSG00000171864	PRND	prion like protein doppel	-1.58225	-0.656006	NA
ENSG00000259848	LOC442028	uncharacterized LOC442028	-1.58216	-0.658235	NA
ENSG00000226983	LINC01692	long intergenic non-protein coding RNA 1692	-1.58216	-0.658235	NA
ENSG00000144407	PTH2R	parathyroid hormone 2 receptor	-1.58215	-0.658438	NA
ENSG00000207815	MIR563	microRNA 563	-1.58215	-0.658438	NA
ENSG00000019991	HGF	hepatocyte growth factor	-1.58215	-0.658438	NA
ENSG00000108001	EBF3	EBF transcription factor 3	-1.58215	-0.658438	NA
ENSG00000230528	NOS2P3	nitric oxide synthase 2 pseudogene 3	-1.58215	-0.658438	NA
ENSG00000159588	CCDC17	coiled-coil domain containing 17	-1.57835	-4.1828	0.000109065
ENSG00000121764	HCRTR1	hypocretin receptor 1	-1.57717	-0.653385	NA
ENSG00000274993	LOC105375431	uncharacterized LOC105375431	-1.57709	-0.655616	NA
ENSG00000163218	PGLYRP4	peptidoglycan recognition protein 4	-1.57708	-0.655819	NA
ENSG00000205420	KRT6A	keratin 6A	-1.57708	-0.655819	NA
ENSG00000272808	LOC105369201	uncharacterized LOC105369201	-1.57533	-12.041	8.08133e-32
ENSG00000137571	SLCO5A1	solute carrier organic anion transporter family member 5A1	-1.57261	-5.07959	1.89314e-06
ENSG00000254413	CHKB-CPT1B	CHKB-CPT1B readthrough (NMD candidate)	-1.5723	-2.39134	0.0362669
ENSG00000225206	MIR137HG	MIR137 host gene	-1.57216	-1.40542	0.252257
ENSG00000124635	H2BC11	H2B clustered histone 11	-1.57004	-7.226	4.80341e-12
ENSG00000115112	TFCP2L1	transcription factor CP2 like 1	-1.56867	-8.7521	3.12877e-17
ENSG00000243496	HLA-DOB	major histocompatibility complex, class II, DO beta	-1.5661	-1.55144	0.200017
ENSG00000101850	GPR143	G protein-coupled receptor 143	-1.56511	-2.25849	0.0495621
ENSG00000140297	GCNT3	glucosaminyl (N-acetyl) transferase 3, mucin type	-1.56452	-18.5704	7.25595e-75
ENSG00000102302	FGD1	FYVE, RhoGEF and PH domain containing 1	-1.56419	-9.14801	9.662e-19
ENSG00000123570	RAB9B	RAB9B, member RAS oncogene family	-1.56312	-4.7713	8.37654e-06
ENSG00000100206	DMC1	DNA meiotic recombinase 1	-1.5605	-3.54276	0.00122943
ENSG00000122691	TWIST1	twist family bHLH transcription factor 1	-1.55954	-0.597849	NA
ENSG00000164588	HCN1	hyperpolarization activated cyclic nucleotide gated potassium channel 1	-1.55953	-0.600367	NA
ENSG00000132297	HHLA1	HERV-H LTR-associating 1	-1.55953	-0.600367	NA
ENSG00000259070	LINC00639	long intergenic non-protein coding RNA 639	-1.55953	-0.600367	NA
ENSG00000226913	BSN-DT	BSN divergent transcript	-1.55732	-2.90377	0.00935286
ENSG00000114541	FRMD4B	FERM domain containing 4B	-1.5572	-8.49027	2.89021e-16
ENSG00000234729	AGER	advanced glycosylation end-product specific receptor	-1.55534	-1.21341	0.333933
ENSG00000224509	MRPS9-AS2	MRPS9 antisense RNA 2	-1.55386	-0.679365	NA
ENSG00000233491	LOC100128317	uncharacterized LOC100128317	-1.55386	-0.679365	NA
ENSG00000274300	MIR6864	microRNA 6864	-1.55386	-0.679365	NA
ENSG00000226476	LINC01748	long intergenic non-protein coding RNA 1748	-1.55386	-0.679559	NA
ENSG00000162747	FCGR3B	Fc fragment of IgG receptor IIIb	-1.55386	-0.679559	NA
ENSG00000258390	LINC02318	long intergenic non-protein coding RNA 2318	-1.55386	-0.679559	NA
ENSG00000169515	CCDC8	coiled-coil domain containing 8	-1.55386	-0.679559	NA
ENSG00000115221	ITGB6	integrin subunit beta 6	-1.55259	-1.29807	0.296733
ENSG00000135407	AVIL	advillin	-1.55231	-5.63662	1.03832e-07
ENSG00000182759	MAFA	MAF bZIP transcription factor A	-1.55063	-3.4719	0.00156716
ENSG00000135097	MSI1	musashi RNA binding protein 1	-1.54985	-10.8574	4.97919e-26
ENSG00000250073	LOC101929340	uncharacterized LOC101929340	-1.5473	-2.2285	0.0529681
ENSG00000277586	NEFL	neurofilament light	-1.54377	-7.83515	5.47964e-14
ENSG00000268104	SLC6A14	solute carrier family 6 member 14	-1.5409	-3.9388	0.000285946
ENSG00000186912	P2RY4	pyrimidinergic receptor P2Y4	-1.53944	-2.7736	0.0135564
ENSG00000226180	LOC100129215	uncharacterized LOC100129215	-1.53842	-1.7249	0.148544
ENSG00000111087	GLI1	GLI family zinc finger 1	-1.53779	-4.14627	0.000126079
ENSG00000122986	HVCN1	hydrogen voltage gated channel 1	-1.53534	-4.84508	5.93477e-06
ENSG00000118849	RARRES1	retinoic acid receptor responder 1	-1.53523	-4.8612	5.5033e-06
ENSG00000182866	LCK	LCK proto-oncogene, Src family tyrosine kinase	-1.53231	-0.96941	0.455427
ENSG00000152672	CLEC4F	C-type lectin domain family 4 member F	-1.53162	-2.42424	0.0334823
ENSG00000167984	NLRC3	NLR family CARD domain containing 3	-1.53151	-1.36249	0.269258
ENSG00000162594	IL23R	interleukin 23 receptor	-1.53071	-0.630723	NA
ENSG00000181092	ADIPOQ	adiponectin, C1Q and collagen domain containing	-1.53071	-0.630723	NA
ENSG00000200156	RNU5B-1	RNA, U5B small nuclear 1	-1.53071	-0.630723	NA
ENSG00000245719	LOC101929076	uncharacterized LOC101929076	-1.53071	-0.630723	NA
ENSG00000108798	ABI3	ABI family member 3	-1.53071	-0.630723	NA
ENSG00000125780	TGM3	transglutaminase 3	-1.53071	-0.630723	NA
ENSG00000267522	LINC01864	long intergenic non-protein coding RNA 1864	-1.53071	-0.630514	NA
ENSG00000205231	TTLL10-AS1	TTLL10 antisense RNA 1	-1.53064	-0.628215	NA
ENSG00000121769	FABP3	fatty acid binding protein 3	-1.53064	-0.628215	NA
ENSG00000073734	ABCB11	ATP binding cassette subfamily B member 11	-1.53064	-0.628215	NA
ENSG00000177468	OLIG3	oligodendrocyte transcription factor 3	-1.53064	-0.628215	NA
ENSG00000173157	ADAMTS20	ADAM metallopeptidase with thrombospondin type 1 motif 20	-1.53064	-0.628215	NA
ENSG00000178222	RNF212	ring finger protein 212	-1.52809	-15.1977	2.63882e-50
ENSG00000162398	LEXM	lymphocyte expansion molecule	-1.52795	-1.72689	0.148026
ENSG00000132518	GUCY2D	guanylate cyclase 2D, retinal	-1.52653	-2.85281	0.0108428
ENSG00000211454	AKR7L	aldo-keto reductase family 7 like (gene/pseudogene)	-1.52637	-1.88962	0.108741
ENSG00000146005	PSD2	pleckstrin and Sec7 domain containing 2	-1.52549	-0.628055	NA
ENSG00000183813	CCR4	C-C motif chemokine receptor 4	-1.52548	-0.627846	NA
ENSG00000109182	CWH43	cell wall biogenesis 43 C-terminal homolog	-1.52548	-0.627846	NA
ENSG00000248429	FAM198B-AS1	FAM198B antisense RNA 1	-1.52548	-0.627846	NA
ENSG00000171815	PCDHB1	protocadherin beta 1	-1.52548	-0.627846	NA
ENSG00000280780	JAKMIP2-AS1	JAKMIP2 antisense RNA 1	-1.52548	-0.627846	NA
ENSG00000235834	LOC101928389	uncharacterized LOC101928389	-1.52548	-0.627846	NA
ENSG00000167656	LY6D	lymphocyte antigen 6 family member D	-1.52541	-0.625546	NA
ENSG00000172250	SERHL	serine hydrolase like (pseudogene)	-1.52541	-0.625546	NA
ENSG00000187634	SAMD11	sterile alpha motif domain containing 11	-1.5233	-2.67013	0.0179919
ENSG00000167608	TMC4	transmembrane channel like 4	-1.52303	-3.36344	0.00226081
ENSG00000186153	WWOX	WW domain containing oxidoreductase	-1.52267	-5.75931	5.26798e-08
ENSG00000197238	H4C11	H4 clustered histone 11	-1.51836	-1.03365	0.420608
ENSG00000281518	FOXO6	forkhead box O6	-1.51763	-1.18156	0.348943
ENSG00000186197	EDARADD	EDAR associated death domain	-1.51663	-1.54043	0.203626
ENSG00000138795	LEF1	lymphoid enhancer binding factor 1	-1.51535	-5.40679	3.56038e-07
ENSG00000140623	SEPTIN12	septin 12	-1.51398	-1.58255	0.189963
ENSG00000144655	CSRNP1	cysteine and serine rich nuclear protein 1	-1.51365	-11.8879	4.8749e-31
ENSG00000105668	UPK1A	uroplakin 1A	-1.51206	-6.30563	2.13129e-09
ENSG00000234949	LOC105373958	uncharacterized LOC105373958	-1.51153	-3.68801	0.000733812
ENSG00000266265	KLF14	Kruppel like factor 14	-1.5107	-1.57371	0.192861
ENSG00000124466	LYPD3	LY6/PLAUR domain containing 3	-1.5102	-8.46404	3.58034e-16
ENSG00000214822	KRT16P3	keratin 16 pseudogene 3	-1.50797	-2.13275	0.0656954
ENSG00000111144	LTA4H	leukotriene A4 hydrolase	-1.50653	-24.6179	2.4745e-131
ENSG00000130287	NCAN	neurocan	-1.50355	-1.89751	0.107031
ENSG00000248441	LINC01197	long intergenic non-protein coding RNA 1197	-1.50176	-0.61533	NA
ENSG00000187889	FYB2	FYN binding protein 2	-1.50175	-0.615118	NA
ENSG00000163492	CCDC141	coiled-coil domain containing 141	-1.50175	-0.615118	NA
ENSG00000115232	ITGA4	integrin subunit alpha 4	-1.50175	-0.615118	NA
ENSG00000235156	TMEM30CP	transmembrane protein 30C, pseudogene	-1.50175	-0.615118	NA
ENSG00000145002	FAM86B2	family with sequence similarity 86 member B2	-1.50175	-0.615118	NA
ENSG00000225376	TMEM246-AS1	TMEM246 antisense RNA 1	-1.50175	-0.615118	NA
ENSG00000214782	MS4A18	membrane spanning 4-domains A18	-1.50175	-0.615118	NA
ENSG00000207789	MIR26A2	microRNA 26a-2	-1.50175	-0.615118	NA
ENSG00000283476	MIR1279	microRNA 1279	-1.50175	-0.615118	NA
ENSG00000259163	LOC101928909	uncharacterized LOC101928909	-1.50175	-0.615118	NA
ENSG00000238311	SNORD13E	small nucleolar RNA, C/D box 13E	-1.50175	-0.615118	NA
ENSG00000179219	LINC00311	long intergenic non-protein coding RNA 311	-1.50175	-0.615118	NA
ENSG00000266290	LOC101927666	uncharacterized LOC101927666	-1.50175	-0.615118	NA
ENSG00000122223	CD244	CD244 molecule	-1.50159	-0.612782	NA
ENSG00000224995	LINC01526	long intergenic non-protein coding RNA 1526	-1.50159	-0.612782	NA
ENSG00000238886	SNORD121A	small nucleolar RNA, C/D box 121A	-1.50159	-0.612782	NA
ENSG00000166927	MS4A7	membrane spanning 4-domains A7	-1.50159	-0.612782	NA
ENSG00000264269	LOC100129878	uncharacterized LOC100129878	-1.50159	-0.612782	NA
ENSG00000006016	CRLF1	cytokine receptor like factor 1	-1.50124	-4.96538	3.33352e-06
ENSG00000196748	CLPSL2	colipase like 2	-1.49805	-1.85342	0.116709
ENSG00000214694	ARHGEF33	Rho guanine nucleotide exchange factor 33	-1.49778	-3.22602	0.00353754
ENSG00000163376	KBTBD8	kelch repeat and BTB domain containing 8	-1.49671	-4.00735	0.000218915
ENSG00000145020	AMT	aminomethyltransferase	-1.49626	-1.00994	0.433612
ENSG00000095303	PTGS1	prostaglandin-endoperoxide synthase 1	-1.49437	-1.02013	0.427975
ENSG00000229089	ANKRD20A8P	ankyrin repeat domain 20 family member A8, pseudogene	-1.494	-1.71456	0.15137
ENSG00000204140	CLPSL1	colipase like 1	-1.49126	-1.00312	0.437107
ENSG00000196167	COLCA1	colorectal cancer associated 1	-1.49031	-1.73731	0.145351
ENSG00000228987	HLA-DRA	major histocompatibility complex, class II, DR alpha	-1.4892	-1.04339	0.415718
ENSG00000096696	DSP	desmoplakin	-1.48559	-14.6606	7.29812e-47
ENSG00000272610	MAGI1-IT1	MAGI1 intronic transcript 1	-1.48526	-1.3881	0.258781
ENSG00000196337	CGB7	chorionic gonadotropin subunit beta 7	-1.48398	-2.96488	0.00783509
ENSG00000132958	TPTE2	transmembrane phosphoinositide 3-phosphatase and tensin homolog 2	-1.48389	-1.12281	0.375903
ENSG00000099337	KCNK6	potassium two pore domain channel subfamily K member 6	-1.48365	-11.8536	7.27606e-31
ENSG00000116711	PLA2G4A	phospholipase A2 group IVA	-1.47982	-10.8298	6.62463e-26
ENSG00000172379	ARNT2	aryl hydrocarbon receptor nuclear translocator 2	-1.47978	-11.9281	3.02982e-31
ENSG00000140470	ADAMTS17	ADAM metallopeptidase with thrombospondin type 1 motif 17	-1.47691	-3.28109	0.00296741
ENSG00000172940	SLC22A13	solute carrier family 22 member 13	-1.47499	-2.24634	0.0508905
ENSG00000262668	OR1F1	olfactory receptor family 1 subfamily F member 1	-1.47165	-1.45358	0.234259
ENSG00000206073	SERPINB4	serpin family B member 4	-1.47158	-1.29199	0.299335
ENSG00000148935	GAS2	growth arrest specific 2	-1.47047	-1.41272	0.249364
ENSG00000242852	ZNF709	zinc finger protein 709	-1.47041	-1.41904	0.246994
ENSG00000188783	PRELP	proline and arginine rich end leucine rich repeat protein	-1.47013	-0.747503	NA
ENSG00000172738	TMEM217	transmembrane protein 217	-1.46954	-4.67817	1.28275e-05
ENSG00000264859	DSG2-AS1	DSG2 antisense RNA 1	-1.46785	-0.554813	NA
ENSG00000221055	MIR1302-3	microRNA 1302-3	-1.46783	-0.554595	NA
ENSG00000121594	CD80	CD80 molecule	-1.46783	-0.554595	NA
ENSG00000282712	DEAF1	DEAF1 transcription factor	-1.46761	-0.552205	NA
ENSG00000165617	DACT1	dishevelled binding antagonist of beta catenin 1	-1.46755	-2.05198	0.0780983
ENSG00000141756	FKBP10	FKBP prolyl isomerase 10	-1.46525	-18.1301	2.30732e-71
ENSG00000199436	SNORD9	small nucleolar RNA, C/D box 9	-1.46518	-0.940272	0.471208
ENSG00000137440	FGFBP1	fibroblast growth factor binding protein 1	-1.46137	-2.36729	0.0384288
ENSG00000148408	CACNA1B	calcium voltage-gated channel subunit alpha1 B	-1.46082	-8.2339	2.36393e-15
ENSG00000137944	KYAT3	kynurenine aminotransferase 3	-1.45996	-18.2846	1.38247e-72
ENSG00000232530	LIF-AS1	LIF antisense RNA 1	-1.45878	-1.68713	0.158791
ENSG00000139915	MDGA2	MAM domain containing glycosylphosphatidylinositol anchor 2	-1.4536	-1.5855	0.189095
ENSG00000170786	SDR16C5	short chain dehydrogenase/reductase family 16C member 5	-1.45267	-10.37	8.07753e-24
ENSG00000282556	LOC101927825	uncharacterized LOC101927825	-1.45245	-1.24444	0.320342
ENSG00000172575	RASGRP1	RAS guanyl releasing protein 1	-1.45173	-5.00752	2.70911e-06
ENSG00000139973	SYT16	synaptotagmin 16	-1.45119	-2.05633	0.077382
ENSG00000224209	LINC00466	long intergenic non-protein coding RNA 466	-1.44986	-1.61437	0.180138
ENSG00000128917	DLL4	delta like canonical Notch ligand 4	-1.44983	-3.71717	0.000659942
ENSG00000135919	SERPINE2	serpin family E member 2	-1.44897	-8.52806	2.11013e-16
ENSG00000141371	C17orf64	chromosome 17 open reading frame 64	-1.44874	-0.920314	0.481664
ENSG00000130066	SAT1	spermidine/spermine N1-acetyltransferase 1	-1.44587	-15.5202	1.95548e-52
ENSG00000240225	ZNF542P	zinc finger protein 542, pseudogene	-1.44579	-10.7543	1.47863e-25
ENSG00000135406	PRPH	peripherin	-1.44389	-4.91056	4.34453e-06
ENSG00000196569	LAMA2	laminin subunit alpha 2	-1.439	-4.07475	0.000167635
ENSG00000240288	GHRLOS	ghrelin opposite strand/antisense RNA	-1.43607	-2.08297	0.0731473
ENSG00000281103	TRG-AS1	T cell receptor gamma locus antisense RNA 1	-1.43584	-1.93242	0.0999817
ENSG00000170909	OSCAR	osteoclast associated Ig-like receptor	-1.43583	-0.913324	0.485419
ENSG00000086967	MYBPC2	myosin binding protein C, fast type	-1.43535	-2.08272	0.0731746
ENSG00000274286	ADRA2B	adrenoceptor alpha 2B	-1.4349	-3.48016	0.0015222
ENSG00000218018	LOC100291105	uncharacterized LOC100291105	-1.43268	-0.763732	NA
ENSG00000261253	LOC100287036	uncharacterized LOC100287036	-1.43257	-2.4512	0.0313089
ENSG00000172717	FAM71D	family with sequence similarity 71 member D	-1.43193	-2.58023	0.0226798
ENSG00000135929	CYP27A1	cytochrome P450 family 27 subfamily A member 1	-1.43151	-7.33441	2.23253e-12
ENSG00000214274	ANG	angiogenin	-1.42771	-5.74277	5.77806e-08
ENSG00000196628	TCF4	transcription factor 4	-1.4271	-2.72707	0.0154444
ENSG00000187105	HEATR4	HEAT repeat containing 4	-1.42375	-3.0144	0.00676567
ENSG00000100612	DHRS7	dehydrogenase/reductase 7	-1.42324	-20.3973	2.99849e-90
ENSG00000176092	CRYBG2	crystallin beta-gamma domain containing 2	-1.42323	-3.33372	0.00250133
ENSG00000265465	MIR4768	microRNA 4768	-1.4194	-0.759344	NA
ENSG00000168453	HR	HR lysine demethylase and nuclear receptor corepressor	-1.41701	-1.95904	0.0947221
ENSG00000275482	EPHB6	EPH receptor B6	-1.41699	-1.22415	0.329334
ENSG00000140287	HDC	histidine decarboxylase	-1.4148	-1.17771	0.350782
ENSG00000185002	RFX6	regulatory factor X6	-1.41479	-0.790906	NA
ENSG00000227587	ATP6V1G2	ATPase H+ transporting V1 subunit G2	-1.41479	-0.790906	NA
ENSG00000146666	LINC00525	long intergenic non-protein coding RNA 525	-1.41398	-1.65966	0.166515
ENSG00000162482	AKR7A3	aldo-keto reductase family 7 member A3	-1.41323	-2.33676	0.0414044
ENSG00000206634	SNORA22	small nucleolar RNA, H/ACA box 22	-1.41279	-1.0702	0.402161
ENSG00000145198	VWA5B2	von Willebrand factor A domain containing 5B2	-1.41178	-4.52384	2.55384e-05
ENSG00000248405	PRR5-ARHGAP8	PRR5-ARHGAP8 readthrough	-1.40795	-2.14304	0.064267
ENSG00000260704	LINC00543	long intergenic non-protein coding RNA 543	-1.40776	-1.80861	0.127338
ENSG00000132530	XAF1	XIAP associated factor 1	-1.40619	-1.17763	0.350796
ENSG00000213516	RBMXL1	RBMX like 1	-1.40385	-14.7942	1.03891e-47
ENSG00000198300	PEG3	paternally expressed 3	-1.40367	-0.77526	NA
ENSG00000171236	LRG1	leucine rich alpha-2-glycoprotein 1	-1.40366	-2.83021	0.0115832
ENSG00000255154	HTD2	hydroxyacyl-thioester dehydratase type 2	-1.40214	-0.774585	NA
ENSG00000158201	ABHD3	abhydrolase domain containing 3	-1.40106	-15.0068	4.58769e-49
ENSG00000163993	S100P	S100 calcium binding protein P	-1.40052	-0.781154	NA
ENSG00000198435	NRARP	NOTCH regulated ankyrin repeat protein	-1.39786	-6.50432	6.14008e-10
ENSG00000272273	IER3-AS1	IER3 antisense RNA 1	-1.39786	-0.783351	NA
ENSG00000154930	ACSS1	acyl-CoA synthetase short chain family member 1	-1.39739	-6.40811	1.12567e-09
ENSG00000254224	LOC101927039	uncharacterized LOC101927039	-1.39611	-0.752695	NA
ENSG00000284343	MIR631	microRNA 631	-1.39611	-0.752695	NA
ENSG00000133067	LGR6	leucine rich repeat containing G protein-coupled receptor 6	-1.39519	-1.72381	0.148824
ENSG00000173208	ABCD2	ATP binding cassette subfamily D member 2	-1.39505	-1.041	0.416872
ENSG00000164764	SBSPON	somatomedin B and thrombospondin type 1 domain containing	-1.39485	-1.09548	0.389686
ENSG00000173093	CCDC63	coiled-coil domain containing 63	-1.39269	-1.77048	0.136767
ENSG00000102057	KCND1	potassium voltage-gated channel subfamily D member 1	-1.39224	-7.66459	1.99368e-13
ENSG00000285438	SOX7	SRY-box transcription factor 7	-1.3911	-1.06628	0.404248
ENSG00000254634	SMG1P6	SMG1 pseudogene 6	-1.39021	-1.02848	0.423222
ENSG00000229873	OGFR-AS1	OGFR antisense RNA 1	-1.3895	-0.732146	NA
ENSG00000277991	LOC102723360	uncharacterized LOC102723360	-1.3895	-0.732146	NA
ENSG00000264201	MIR4701	microRNA 4701	-1.38905	-0.724614	NA
ENSG00000197705	KLHL14	kelch like family member 14	-1.38905	-0.724614	NA
ENSG00000164621	SMAD5-AS1	SMAD5 antisense RNA 1	-1.38573	-1.33101	0.282776
ENSG00000170890	PLA2G1B	phospholipase A2 group IB	-1.38455	-0.732917	NA
ENSG00000104419	NDRG1	N-myc downstream regulated 1	-1.3833	-4.55813	2.18986e-05
ENSG00000259571	BLID	BH3-like motif containing, cell death inducer	-1.3829	-0.732209	NA
ENSG00000168658	VWA3B	von Willebrand factor A domain containing 3B	-1.38204	-0.772922	NA
ENSG00000167100	SAMD14	sterile alpha motif domain containing 14	-1.38204	-4.85209	5.74544e-06
ENSG00000227825	SLC9A7P1	solute carrier family 9 member 7 pseudogene 1	-1.37867	-3.11474	0.0049945
ENSG00000196353	CPNE4	copine 4	-1.37782	-2.40012	0.035486
ENSG00000268650	LOC102725254	uncharacterized LOC102725254	-1.37346	-1.62214	0.177637
ENSG00000113916	BCL6	BCL6 transcription repressor	-1.37245	-15.4203	8.8955e-52
ENSG00000186205	MARC1	mitochondrial amidoxime reducing component 1	-1.37244	-7.8842	3.73951e-14
ENSG00000214691	LINC01913	long intergenic non-protein coding RNA 1913	-1.37224	-0.725338	NA
ENSG00000154654	NCAM2	neural cell adhesion molecule 2	-1.37224	-0.725338	NA
ENSG00000265145	SNORD53	small nucleolar RNA, C/D box 53	-1.37145	-0.754257	NA
ENSG00000154783	FGD5	FYVE, RhoGEF and PH domain containing 5	-1.37145	-0.754257	NA
ENSG00000259511	UBE2Q2L	ubiquitin conjugating enzyme E2 Q2 like	-1.36935	-0.734854	NA
ENSG00000183837	PNMA3	PNMA family member 3	-1.36924	-1.39775	0.2551
ENSG00000206384	COL6A6	collagen type VI alpha 6 chain	-1.36912	-0.764332	NA
ENSG00000258279	LINC00592	long intergenic non-protein coding RNA 592	-1.36857	-1.52557	0.208579
ENSG00000172716	SLFN11	schlafen family member 11	-1.36837	-19.1116	2.71868e-79
ENSG00000180626	ZNF594	zinc finger protein 594	-1.36741	-7.65807	2.09184e-13
ENSG00000138311	ZNF365	zinc finger protein 365	-1.36565	-1.7794	0.134536
ENSG00000137968	SLC44A5	solute carrier family 44 member 5	-1.36231	-5.86316	2.94525e-08
ENSG00000173557	FAM166C	family with sequence similarity 166 member C	-1.36214	-1.89047	0.10855
ENSG00000168301	KCTD6	potassium channel tetramerization domain containing 6	-1.36082	-11.1882	1.38393e-27
ENSG00000222009	BTBD19	BTB domain containing 19	-1.36066	-2.46073	0.0306022
ENSG00000135253	KCP	kielin cysteine rich BMP regulator	-1.35874	-2.86805	0.0103724
ENSG00000036530	CYP46A1	cytochrome P450 family 46 subfamily A member 1	-1.35865	-3.62783	0.000911798
ENSG00000110799	VWF	von Willebrand factor	-1.35817	-1.63069	0.175106
ENSG00000146469	VIP	vasoactive intestinal peptide	-1.35789	-0.668078	NA
ENSG00000277224	H2BC7	H2B clustered histone 7	-1.35773	-2.23543	0.0521306
ENSG00000131981	LGALS3	galectin 3	-1.35746	-12.034	8.73306e-32
ENSG00000133169	BEX1	brain expressed X-linked 1	-1.35638	-2.05568	0.0774765
ENSG00000233198	RNF224	ring finger protein 224	-1.35629	-1.71883	0.150182
ENSG00000178150	ZNF114	zinc finger protein 114	-1.35452	-5.37021	4.31353e-07
ENSG00000235529	AGAP1-IT1	AGAP1 intronic transcript 1	-1.35361	-1.72029	0.149765
ENSG00000114268	PFKFB4	6-phosphofructo-2-kinase/fructose-2,6-biphosphatase 4	-1.35074	-11.687	5.12219e-30
ENSG00000169495	HTRA4	HtrA serine peptidase 4	-1.34845	-1.17169	0.353389
ENSG00000134363	FST	follistatin	-1.34674	-2.84913	0.0109572
ENSG00000168484	SFTPC	surfactant protein C	-1.34663	-1.64753	0.170136
ENSG00000262155	LINC02175	long intergenic non-protein coding RNA 2175	-1.34589	-1.37793	0.262876
ENSG00000140807	NKD1	NKD inhibitor of WNT signaling pathway 1	-1.34473	-7.84305	5.16019e-14
ENSG00000107242	PIP5K1B	phosphatidylinositol-4-phosphate 5-kinase type 1 beta	-1.3437	-3.44418	0.0017186
ENSG00000140009	ESR2	estrogen receptor 2	-1.34288	-1.04298	0.415948
ENSG00000189419	SPATA41	spermatogenesis associated 41	-1.34089	-3.18909	0.003983
ENSG00000115919	KYNU	kynureninase	-1.33959	-10.4785	2.65442e-24
ENSG00000243836	WDR86-AS1	WDR86 antisense RNA 1	-1.33915	-0.693393	NA
ENSG00000139629	GALNT6	polypeptide N-acetylgalactosaminyltransferase 6	-1.33878	-11.2911	4.42687e-28
ENSG00000179593	ALOX15B	arachidonate 15-lipoxygenase type B	-1.33875	-0.87252	0.507296
ENSG00000179331	RAB39A	RAB39A, member RAS oncogene family	-1.33858	-2.37817	0.0374327
ENSG00000100276	RASL10A	RAS like family 10 member A	-1.33606	-1.47481	0.226241
ENSG00000161103	LOC102725072	Putative uncharacterized protein DKFZp434K191	-1.33551	-0.672993	NA
ENSG00000178127	NDUFV2	NADH:ubiquinone oxidoreductase core subunit V2	-1.33517	-5.32243	5.50903e-07
ENSG00000246548	LINC02288	long intergenic non-protein coding RNA 2288	-1.33395	-1.64154	0.171795
ENSG00000143375	CGN	cingulin	-1.33364	-16.0067	9.69072e-56
ENSG00000206838	SNORA5A	small nucleolar RNA, H/ACA box 5A	-1.33255	-1.80596	0.127972
ENSG00000146221	TCTE1	t-complex-associated-testis-expressed 1	-1.33201	-2.59233	0.0220219
ENSG00000230873	STMND1	stathmin domain containing 1	-1.33102	-3.24815	0.00329934
ENSG00000167720	SRR	serine racemase	-1.33086	-10.894	3.3672e-26
ENSG00000163083	INHBB	inhibin subunit beta B	-1.32897	-1.10666	0.384139
ENSG00000132688	NES	nestin	-1.32861	-9.16761	8.11215e-19
ENSG00000141744	PNMT	phenylethanolamine N-methyltransferase	-1.32792	-1.32896	0.283468
ENSG00000073737	DHRS9	dehydrogenase/reductase 9	-1.32736	-1.97127	0.092469
ENSG00000137460	FHDC1	FH2 domain containing 1	-1.32732	-4.50577	2.75814e-05
ENSG00000261504	LINC01686	long intergenic non-protein coding RNA 1686	-1.32671	-1.15952	0.359075
ENSG00000140443	IGF1R	insulin like growth factor 1 receptor	-1.3248	-16.0993	2.23761e-56
ENSG00000236824	BCYRN1	brain cytoplasmic RNA 1	-1.32151	-1.10856	0.383102
ENSG00000284607	LOC105374988	uncharacterized LOC105374988	-1.3202	-1.1387	0.368451
ENSG00000231286	HLA-DQB1	major histocompatibility complex, class II, DQ beta 1	-1.31939	-3.48593	0.00149229
ENSG00000116031	CD207	CD207 molecule	-1.31877	-2.10174	0.070247
ENSG00000176658	MYO1D	myosin ID	-1.3182	-17.0487	3.65266e-63
ENSG00000215277	RNF212B	ring finger protein 212B	-1.31723	-0.871572	0.507857
ENSG00000099617	EFNA2	ephrin A2	-1.31716	-2.09476	0.0713235
ENSG00000187239	FNBP1	formin binding protein 1	-1.31695	-17.6749	7.49074e-68
ENSG00000181061	HIGD1A	HIG1 hypoxia inducible domain family member 1A	-1.31541	-12.95	1.07672e-36
ENSG00000112599	GUCA1B	guanylate cyclase activator 1B	-1.31466	-2.54651	0.024721
ENSG00000243224	LOC101929054	uncharacterized LOC101929054	-1.31393	-2.5918	0.0220398
ENSG00000128253	RFPL2	ret finger protein like 2	-1.31022	-3.29495	0.00283573
ENSG00000121316	PLBD1	phospholipase B domain containing 1	-1.30861	-8.72956	3.80218e-17
ENSG00000187808	SOWAHD	sosondowah ankyrin repeat domain family member D	-1.30848	-1.40069	0.253988
ENSG00000160539	PLPP7	phospholipid phosphatase 7 (inactive)	-1.30827	-2.60955	0.0210888
ENSG00000197930	ERO1A	endoplasmic reticulum oxidoreductase 1 alpha	-1.30814	-6.6239	2.85395e-10
ENSG00000134594	RAB33A	RAB33A, member RAS oncogene family	-1.30797	-0.86457	0.511422
ENSG00000214725	CDIPTOSP	CDIP transferase opposite strand, pseudogene	-1.30761	-2.85239	0.0108555
ENSG00000253304	TMEM200B	transmembrane protein 200B	-1.30746	-10.6751	3.39767e-25
ENSG00000128039	SRD5A3	steroid 5 alpha-reductase 3	-1.30741	-10.5445	1.3408e-24
ENSG00000175305	CCNE2	cyclin E2	-1.30618	-11.4493	7.55542e-29
ENSG00000141338	ABCA8	ATP binding cassette subfamily A member 8	-1.30562	-6.22358	3.52724e-09
ENSG00000108309	RUNDC3A	RUN domain containing 3A	-1.30536	-2.91519	0.00905437
ENSG00000143882	ATP6V1C2	ATPase H+ transporting V1 subunit C2	-1.30483	-4.15799	0.000120338
ENSG00000170476	MZB1	marginal zone B and B1 cell specific protein	-1.30321	-1.1595	0.359075
ENSG00000261341	LOC105372440	uncharacterized LOC105372440	-1.30242	-1.69772	0.155912
ENSG00000167552	TUBA1A	tubulin alpha 1a	-1.30194	-14.8744	3.21061e-48
ENSG00000177283	FZD8	frizzled class receptor 8	-1.30173	-1.5623	0.196492
ENSG00000163624	CDS1	CDP-diacylglycerol synthase 1	-1.29983	-12.1068	3.71777e-32
ENSG00000241549	GUSBP2	GUSB pseudogene 2	-1.29706	-2.20797	0.0554972
ENSG00000206538	VGLL3	vestigial like family member 3	-1.29654	-0.855998	0.516266
ENSG00000038945	MSR1	macrophage scavenger receptor 1	-1.29627	-0.804877	0.54467
ENSG00000267470	ZNF571-AS1	ZNF571 antisense RNA 1	-1.29592	-2.39487	0.0359622
ENSG00000068078	FGFR3	fibroblast growth factor receptor 3	-1.29421	-6.02271	1.16048e-08
ENSG00000026652	AGPAT4	1-acylglycerol-3-phosphate O-acyltransferase 4	-1.29415	-6.6353	2.65365e-10
ENSG00000205363	INSYN1	inhibitory synaptic factor 1	-1.29398	-3.06561	0.00579934
ENSG00000162777	DENND2D	DENN domain containing 2D	-1.29371	-12.4863	3.71826e-34
ENSG00000140519	RHCG	Rh family C glycoprotein	-1.29211	-2.79236	0.0128766
ENSG00000164120	HPGD	15-hydroxyprostaglandin dehydrogenase	-1.28831	-0.839808	0.525206
ENSG00000204128	C2orf72	chromosome 2 open reading frame 72	-1.28796	-6.19232	4.25178e-09
ENSG00000102935	ZNF423	zinc finger protein 423	-1.28723	-0.839212	0.525494
ENSG00000011198	ABHD5	abhydrolase domain containing 5	-1.28673	-12.1166	3.31348e-32
ENSG00000131471	AOC3	amine oxidase copper containing 3	-1.2866	-4.52417	2.55105e-05
ENSG00000100167	SEPTIN3	septin 3	-1.28145	-12.8788	2.68569e-36
ENSG00000136689	IL1RN	interleukin 1 receptor antagonist	-1.28126	-0.968261	0.456019
ENSG00000075073	TACR2	tachykinin receptor 2	-1.28115	-1.185	0.347383
ENSG00000134317	GRHL1	grainyhead like transcription factor 1	-1.28084	-11.7059	4.12513e-30
ENSG00000121005	CRISPLD1	cysteine rich secretory protein LCCL domain containing 1	-1.27949	-11.6495	7.85872e-30
ENSG00000154217	PITPNC1	phosphatidylinositol transfer protein cytoplasmic 1	-1.27819	-12.043	7.90699e-32
ENSG00000196639	HRH1	histamine receptor H1	-1.27716	-10.5288	1.58059e-24
ENSG00000189056	RELN	reelin	-1.27565	-0.859548	0.51423
ENSG00000101384	JAG1	jagged canonical Notch ligand 1	-1.27481	-7.60368	3.13391e-13
ENSG00000161249	DMKN	dermokine	-1.27458	-17.5925	3.12873e-67
ENSG00000117525	F3	coagulation factor III, tissue factor	-1.27405	-8.70112	4.84246e-17
ENSG00000257446	ZNF878	zinc finger protein 878	-1.27222	-1.59199	0.187087
ENSG00000112320	SOBP	sine oculis binding protein homolog	-1.26953	-3.69419	0.000717694
ENSG00000225431	LINC01671	long intergenic non-protein coding RNA 1671	-1.26895	-0.800811	0.54701
ENSG00000144847	IGSF11	immunoglobulin superfamily member 11	-1.2687	-0.929913	0.476503
ENSG00000238142	LOC105376805	uncharacterized LOC105376805	-1.2672	-6.17531	4.70851e-09
ENSG00000207696	MIR659	microRNA 659	-1.267	-0.928809	0.477067
ENSG00000197506	SLC28A3	solute carrier family 28 member 3	-1.26645	-1.45821	0.232388
ENSG00000164082	GRM2	glutamate metabotropic receptor 2	-1.26352	-1.2751	0.306673
ENSG00000144130	NT5DC4	5'-nucleotidase domain containing 4	-1.26206	-0.818307	0.536972
ENSG00000147166	ITGB1BP2	integrin subunit beta 1 binding protein 2	-1.26191	-2.95969	0.00795295
ENSG00000116815	CD58	CD58 molecule	-1.25935	-11.0084	9.81654e-27
ENSG00000279355	AGPAT4-IT1	AGPAT4 intronic transcript 1	-1.25674	-1.37823	0.26281
ENSG00000137709	POU2F3	POU class 2 homeobox 3	-1.25627	-1.28993	0.300281
ENSG00000122862	SRGN	serglycin	-1.25593	-1.99348	0.0882817
ENSG00000250548	LINC01303	long intergenic non-protein coding RNA 1303	-1.25527	-4.52534	2.53843e-05
ENSG00000256061	DNAAF4	dynein axonemal assembly factor 4	-1.25348	-2.43126	0.0328848
ENSG00000185885	IFITM1	interferon induced transmembrane protein 1	-1.25199	-3.31841	0.0026259
ENSG00000057468	MSH4	mutS homolog 4	-1.25181	-2.74839	0.0145495
ENSG00000178055	PRSS42P	serine protease 42, pseudogene	-1.25141	-1.55285	0.199582
ENSG00000115226	FNDC4	fibronectin type III domain containing 4	-1.25105	-7.58658	3.55932e-13
ENSG00000137090	DMRT1	doublesex and mab-3 related transcription factor 1	-1.25087	-1.4679	0.228773
ENSG00000135218	CD36	CD36 molecule	-1.24994	-0.926025	0.478589
ENSG00000151150	ANK3	ankyrin 3	-1.24988	-7.30194	2.81131e-12
ENSG00000159958	TNFRSF13C	TNF receptor superfamily member 13C	-1.24986	-3.30472	0.00274527
ENSG00000157368	IL34	interleukin 34	-1.24839	-0.941094	0.470806
ENSG00000134184	GSTM1	glutathione S-transferase mu 1	-1.24576	-9.4786	4.71497e-20
ENSG00000159399	HK2	hexokinase 2	-1.2447	-12.5279	2.22465e-34
ENSG00000033867	SLC4A7	solute carrier family 4 member 7	-1.24328	-15.0531	2.33054e-49
ENSG00000120278	PLEKHG1	pleckstrin homology and RhoGEF domain containing G1	-1.24322	-5.99155	1.39516e-08
ENSG00000226835	ARHGAP29-AS1	ARHGAP29 antisense RNA 1	-1.24305	-0.897756	0.494197
ENSG00000157087	ATP2B2	ATPase plasma membrane Ca2+ transporting 2	-1.24184	-0.955847	0.462526
ENSG00000170006	TMEM154	transmembrane protein 154	-1.24111	-3.7482	0.000588574
ENSG00000185522	LMNTD2	lamin tail domain containing 2	-1.24051	-1.04166	0.416513
ENSG00000129355	CDKN2D	cyclin dependent kinase inhibitor 2D	-1.23878	-6.12324	6.41871e-09
ENSG00000242419	PCDHGC4	protocadherin gamma subfamily C, 4	-1.23733	-0.978122	0.450492
ENSG00000168280	KIF5C	kinesin family member 5C	-1.23729	-9.59495	1.61475e-20
ENSG00000066336	SPI1	Spi-1 proto-oncogene	-1.23725	-0.766673	0.567
ENSG00000127507	ADGRE2	adhesion G protein-coupled receptor E2	-1.23587	-3.54777	0.00120906
ENSG00000136842	TMOD1	tropomodulin 1	-1.23279	-4.82651	6.46691e-06
ENSG00000158428	CATIP	ciliogenesis associated TTC17 interacting protein	-1.2322	-0.921662	0.481133
ENSG00000160886	LY6K	lymphocyte antigen 6 family member K	-1.23058	-15.2105	2.17911e-50
ENSG00000172031	EPHX4	epoxide hydrolase 4	-1.23045	-5.30892	5.90383e-07
ENSG00000144843	ADPRH	ADP-ribosylarginine hydrolase	-1.22905	-5.45172	2.80562e-07
ENSG00000092208	GEMIN2	gem nuclear organelle associated protein 2	-1.22883	-11.5478	2.50967e-29
ENSG00000196338	NLGN3	neuroligin 3	-1.22882	-3.56528	0.0011395
ENSG00000145808	ADAMTS19	ADAM metallopeptidase with thrombospondin type 1 motif 19	-1.22616	-1.388	0.258805
ENSG00000185664	PMEL	premelanosome protein	-1.2216	-7.16809	7.25294e-12
ENSG00000085719	CPNE3	copine 3	-1.22049	-15.4109	1.02351e-51
ENSG00000124882	EREG	epiregulin	-1.22017	-17.2713	8.26839e-65
ENSG00000249421	ADAMTS19-AS1	ADAMTS19 antisense RNA 1	-1.21994	-1.03465	0.420134
ENSG00000177076	ACER2	alkaline ceramidase 2	-1.21853	-4.09627	0.000154186
ENSG00000186838	SELENOV	selenoprotein V	-1.21412	-0.898576	0.493715
ENSG00000054277	OPN3	opsin 3	-1.2116	-7.92327	2.76724e-14
ENSG00000169760	NLGN1	neuroligin 1	-1.21155	-1.3529	0.273418
ENSG00000196503	ARL9	ADP ribosylation factor like GTPase 9	-1.21095	-0.953169	0.463895
ENSG00000136367	ZFHX2	zinc finger homeobox 2	-1.20999	-4.31405	6.31625e-05
ENSG00000134853	PDGFRA	platelet derived growth factor receptor alpha	-1.20924	-0.98729	0.445849
ENSG00000139890	REM2	RRAD and GEM like GTPase 2	-1.2087	-2.86698	0.0103996
ENSG00000159753	CARMIL2	capping protein regulator and myosin 1 linker 2	-1.20588	-7.15681	7.82388e-12
ENSG00000180777	ANKRD30B	ankyrin repeat domain 30B	-1.20556	-0.88593	0.500708
ENSG00000167306	MYO5B	myosin VB	-1.2051	-12.1876	1.39301e-32
ENSG00000092929	UNC13D	unc-13 homolog D	-1.20329	-3.35642	0.00231692
ENSG00000170439	METTL7B	methyltransferase like 7B	-1.20291	-9.47748	4.75952e-20
ENSG00000130881	LRP3	LDL receptor related protein 3	-1.20154	-6.08675	7.97274e-09
ENSG00000213075	RPL31P11	ribosomal protein L31 pseudogene 11	-1.20058	-12.2345	7.92579e-33
ENSG00000167676	PLIN4	perilipin 4	-1.20047	-3.77912	0.000525454
ENSG00000116991	SIPA1L2	signal induced proliferation associated 1 like 2	-1.19906	-8.97786	4.36742e-18
ENSG00000101197	BIRC7	baculoviral IAP repeat containing 7	-1.19835	-1.2011	0.339622
ENSG00000149599	DUSP15	dual specificity phosphatase 15	-1.19775	-2.63591	0.0196889
ENSG00000152315	KCNK13	potassium two pore domain channel subfamily K member 13	-1.1971	-2.79365	0.0128334
ENSG00000197279	ZNF165	zinc finger protein 165	-1.19672	-6.67824	2.00518e-10
ENSG00000168505	GBX2	gastrulation brain homeobox 2	-1.19614	-2.96449	0.00784378
ENSG00000184635	ZNF93	zinc finger protein 93	-1.19497	-5.88437	2.60399e-08
ENSG00000183569	SERHL2	serine hydrolase like 2	-1.1939	-2.48963	0.0285634
ENSG00000126562	WNK4	WNK lysine deficient protein kinase 4	-1.19062	-5.42984	3.15578e-07
ENSG00000284700	LOC105378714	uncharacterized LOC105378714	-1.19003	-0.98536	0.446925
ENSG00000116016	EPAS1	endothelial PAS domain protein 1	-1.18996	-15.5082	2.34263e-52
ENSG00000236137	LOC101929099	uncharacterized LOC101929099	-1.18641	-1.23804	0.323172
ENSG00000168350	DEGS2	delta 4-desaturase, sphingolipid 2	-1.18637	-4.23776	8.69637e-05
ENSG00000145248	SLC10A4	solute carrier family 10 member 4	-1.18586	-2.36033	0.0390957
ENSG00000137691	CFAP300	cilia and flagella associated protein 300	-1.18513	-1.96425	0.093705
ENSG00000261150	EPPK1	epiplakin 1	-1.18474	-5.81758	3.79901e-08
ENSG00000109794	FAM149A	family with sequence similarity 149 member A	-1.18283	-2.99161	0.00724239
ENSG00000135502	SLC26A10	solute carrier family 26 member 10	-1.18256	-3.87609	0.000363272
ENSG00000057294	PKP2	plakophilin 2	-1.18184	-9.55068	2.42607e-20
ENSG00000205045	SLFN12L	schlafen family member 12 like	-1.18061	-1.05928	0.407356
ENSG00000160229	ZNF66	zinc finger protein 66	-1.18061	-1.05928	0.407356
ENSG00000198711	SSBP3-AS1	SSBP3 antisense RNA 1	-1.17999	-1.02797	0.423515
ENSG00000170500	LONRF2	LON peptidase N-terminal domain and ring finger 2	-1.17985	-16.1539	9.4967e-57
ENSG00000120457	KCNJ5	potassium inwardly rectifying channel subfamily J member 5	-1.17853	-1.15625	0.360522
ENSG00000160588	MPZL3	myelin protein zero like 3	-1.17836	-9.12984	1.13411e-18
ENSG00000056487	PHF21B	PHD finger protein 21B	-1.17822	-4.8155	6.82383e-06
ENSG00000173213	TUBB8B	tubulin beta 8B	-1.17805	-3.69382	0.000718532
ENSG00000115641	FHL2	four and a half LIM domains 2	-1.1777	-14.8279	6.3214e-48
ENSG00000113532	ST8SIA4	ST8 alpha-N-acetyl-neuraminide alpha-2,8-sialyltransferase 4	-1.17711	-13.1824	5.37033e-38
ENSG00000157765	SLC34A2	solute carrier family 34 member 2	-1.17706	-3.71821	0.000657622
ENSG00000171522	PTGER4	prostaglandin E receptor 4	-1.1763	-5.64158	1.01221e-07
ENSG00000180998	GPR137C	G protein-coupled receptor 137C	-1.17576	-9.9557	5.06967e-22
ENSG00000198890	PRMT6	protein arginine methyltransferase 6	-1.17532	-8.40327	5.92753e-16
ENSG00000103154	NECAB2	N-terminal EF-hand calcium binding protein 2	-1.17528	-3.42777	0.00181746
ENSG00000116761	CTH	cystathionine gamma-lyase	-1.17475	-9.57928	1.86395e-20
ENSG00000117461	PIK3R3	phosphoinositide-3-kinase regulatory subunit 3	-1.17464	-13.1337	1.01358e-37
ENSG00000273045	C2orf15	chromosome 2 open reading frame 15	-1.17463	-5.65666	9.32084e-08
ENSG00000157884	CIB4	calcium and integrin binding family member 4	-1.17371	-4.61355	1.71657e-05
ENSG00000145526	CDH18	cadherin 18	-1.17313	-0.978432	0.45032
ENSG00000114480	GBE1	1,4-alpha-glucan branching enzyme 1	-1.17261	-10.5714	1.01332e-24
ENSG00000072201	LNX1	ligand of numb-protein X 1	-1.17213	-1.56353	0.196112
ENSG00000203897	SPATA42	spermatogenesis associated 42	-1.17197	-0.969475	0.455421
ENSG00000178597	PSAPL1	prosaposin like 1 (gene/pseudogene)	-1.17159	-1.52487	0.208845
ENSG00000132849	PATJ	PATJ crumbs cell polarity complex component	-1.17028	-17.4282	5.53191e-66
ENSG00000177465	ACOT4	acyl-CoA thioesterase 4	-1.16969	-8.57676	1.39593e-16
ENSG00000163898	LIPH	lipase H	-1.16923	-10.2856	1.91718e-23
ENSG00000136155	SCEL	sciellin	-1.16711	-8.81244	1.85872e-17
ENSG00000170509	HSD17B13	hydroxysteroid 17-beta dehydrogenase 13	-1.16664	-0.934785	0.473934
ENSG00000234465	PINLYP	phospholipase A2 inhibitor and LY6/PLAUR domain containing	-1.16608	-1.34998	0.274683
ENSG00000175183	CSRP2	cysteine and glycine rich protein 2	-1.16579	-8.29968	1.38758e-15
ENSG00000140284	SLC27A2	solute carrier family 27 member 2	-1.16375	-12.0267	9.5011e-32
ENSG00000134138	MEIS2	Meis homeobox 2	-1.1629	-9.79556	2.3969e-21
ENSG00000139351	SYCP3	synaptonemal complex protein 3	-1.16237	-1.22813	0.327402
ENSG00000189369	GSPT2	G1 to S phase transition 2	-1.16209	-7.84243	5.18225e-14
ENSG00000107742	SPOCK2	SPARC (osteonectin), cwcv and kazal like domains proteoglycan 2	-1.16107	-2.81429	0.0121076
ENSG00000116717	GADD45A	growth arrest and DNA damage inducible alpha	-1.15973	-11.4873	4.96148e-29
ENSG00000185352	HS6ST3	heparan sulfate 6-O-sulfotransferase 3	-1.15836	-1.28657	0.301762
ENSG00000135423	GLS2	glutaminase 2	-1.15781	-9.58999	1.68621e-20
ENSG00000131914	LIN28A	lin-28 homolog A	-1.15607	-0.547966	NA
ENSG00000109255	NMU	neuromedin U	-1.15567	-5.23701	8.54723e-07
ENSG00000006625	GGCT	gamma-glutamylcyclotransferase	-1.15537	-10.1868	5.15534e-23
ENSG00000129514	FOXA1	forkhead box A1	-1.15448	-12.3466	2.05428e-33
ENSG00000099822	HCN2	hyperpolarization activated cyclic nucleotide gated potassium and sodium channel 2	-1.15442	-4.81726	6.76595e-06
ENSG00000278709	NKILA	NF-kappaB interacting lncRNA	-1.1533	-2.4976	0.0280164
ENSG00000212452	SNORD69	small nucleolar RNA, C/D box 69	-1.15277	-1.1753	0.351813
ENSG00000168389	MFSD2A	major facilitator superfamily domain containing 2A	-1.15154	-4.30624	6.53193e-05
ENSG00000253438	PCAT1	prostate cancer associated transcript 1	-1.15097	-2.53189	0.0256856
ENSG00000104381	GDAP1	ganglioside induced differentiation associated protein 1	-1.15064	-10.7363	1.78292e-25
ENSG00000185869	ZNF829	zinc finger protein 829	-1.14863	-9.40346	9.40377e-20
ENSG00000184613	NELL2	neural EGFL like 2	-1.14822	-6.19834	4.11233e-09
ENSG00000142494	SLC47A1	solute carrier family 47 member 1	-1.14775	-10.6392	4.94469e-25
ENSG00000180616	SSTR2	somatostatin receptor 2	-1.14737	-2.55945	0.0239136
ENSG00000147614	ATP6V0D2	ATPase H+ transporting V0 subunit d2	-1.14635	-0.885594	0.500908
ENSG00000169288	MRPL1	mitochondrial ribosomal protein L1	-1.14523	-9.5017	3.82093e-20
ENSG00000109046	WSB1	WD repeat and SOCS box containing 1	-1.14442	-10.853	5.20844e-26
ENSG00000179933	C14orf119	chromosome 14 open reading frame 119	-1.1422	-12.0172	1.06054e-31
ENSG00000266401	LOC105371967	uncharacterized LOC105371967	-1.14213	-3.65188	0.000836433
ENSG00000213213	CCDC183	coiled-coil domain containing 183	-1.14144	-3.44311	0.00172509
ENSG00000179873	NLRP11	NLR family pyrin domain containing 11	-1.14133	-3.41782	0.00187899
ENSG00000070985	TRPM5	transient receptor potential cation channel subfamily M member 5	-1.13673	-1.50201	0.2169
ENSG00000112378	PERP	p53 apoptosis effector related to PMP22	-1.13664	-14.9044	2.07596e-48
ENSG00000162367	TAL1	TAL bHLH transcription factor 1, erythroid differentiation factor	-1.13653	-1.13982	0.368029
ENSG00000127578	WFIKKN1	WAP, follistatin/kazal, immunoglobulin, kunitz and netrin domain containing 1	-1.13588	-1.89895	0.106728
ENSG00000180720	CHRM4	cholinergic receptor muscarinic 4	-1.13489	-1.94808	0.0969015
ENSG00000121454	LHX4	LIM homeobox 4	-1.1344	-3.28164	0.00296218
ENSG00000205710	C17orf107	chromosome 17 open reading frame 107	-1.13218	-3.02853	0.0064879
ENSG00000102265	TIMP1	TIMP metallopeptidase inhibitor 1	-1.13178	-16.2837	1.18179e-57
ENSG00000187726	DNAJB13	DnaJ heat shock protein family (Hsp40) member B13	-1.13148	-1.33382	0.281677
ENSG00000131153	GINS2	GINS complex subunit 2	-1.13111	-10.5548	1.20615e-24
ENSG00000164418	GRIK2	glutamate ionotropic receptor kainate type subunit 2	-1.12853	-1.39741	0.255159
ENSG00000117407	ARTN	artemin	-1.12728	-3.38572	0.00209456
ENSG00000129473	BCL2L2	BCL2 like 2	-1.1238	-9.48624	4.40196e-20
ENSG00000129460	NGDN	neuroguidin	-1.12363	-8.73781	3.53794e-17
ENSG00000175879	HOXD8	homeobox D8	-1.1232	-4.17386	0.000113012
ENSG00000120498	TEX11	testis expressed 11	-1.12195	-1.20331	0.338574
ENSG00000111331	OAS3	2'-5'-oligoadenylate synthetase 3	-1.12192	-10.6592	4.00884e-25
ENSG00000176406	RIMS2	regulating synaptic membrane exocytosis 2	-1.1219	-9.58851	1.70853e-20
ENSG00000157654	PALM2AKAP2	PALM2 and AKAP2 fusion	-1.11818	-0.568496	NA
ENSG00000083857	FAT1	FAT atypical cadherin 1	-1.11694	-11.3903	1.4558e-28
ENSG00000168124	OR1F1	olfactory receptor family 1 subfamily F member 1	-1.11616	-1.34695	0.275955
ENSG00000170161	LOC728673	uncharacterized LOC728673	-1.11446	-3.39577	0.00202321
ENSG00000251600	LOC101927636	uncharacterized LOC101927636	-1.11438	-2.19834	0.0567646
ENSG00000272146	ARF4-AS1	ARF4 antisense RNA 1	-1.11355	-2.73577	0.0150672
ENSG00000277868	CCDC125	coiled-coil domain containing 125	-1.11318	-2.18372	0.0586642
ENSG00000104213	PDGFRL	platelet derived growth factor receptor like	-1.11226	-9.61527	1.33677e-20
ENSG00000196787	H2AC11	H2A clustered histone 11	-1.11119	-7.11132	1.08139e-11
ENSG00000269220	LINC00528	long intergenic non-protein coding RNA 528	-1.11117	-0.489916	NA
ENSG00000242173	ARHGDIG	Rho GDP dissociation inhibitor gamma	-1.11111	-2.54812	0.0246212
ENSG00000283597	FAM169B	family with sequence similarity 169 member B	-1.11059	-0.701538	0.605623
ENSG00000241484	ARHGAP8	Rho GTPase activating protein 8	-1.11	-4.55758	2.19501e-05
ENSG00000184669	OR7E14P	olfactory receptor family 7 subfamily E member 14 pseudogene	-1.1094	-2.2872	0.0464221
ENSG00000235823	OLMALINC	oligodendrocyte maturation-associated long intergenic non-coding RNA	-1.10931	-8.45765	3.7756e-16
ENSG00000171346	KRT15	keratin 15	-1.10883	-7.91812	2.88003e-14
ENSG00000175356	SCUBE2	signal peptide, CUB domain and EGF like domain containing 2	-1.10782	-2.7362	0.0150497
ENSG00000234602	MCIDAS	multiciliate differentiation and DNA synthesis associated cell cycle protein	-1.10678	-4.60622	1.77414e-05
ENSG00000199024	MIR103A2	microRNA 103a-2	-1.10618	-0.650713	0.635804
ENSG00000139445	FOXN4	forkhead box N4	-1.10587	-1.22166	0.330462
ENSG00000154639	CXADR	CXADR Ig-like cell adhesion molecule	-1.10564	-16.2847	1.16823e-57
ENSG00000117595	IRF6	interferon regulatory factor 6	-1.10558	-11.081	4.48627e-27
ENSG00000171557	FGG	fibrinogen gamma chain	-1.10544	-9.14114	1.02691e-18
ENSG00000106689	LHX2	LIM homeobox 2	-1.10397	-5.98769	1.42745e-08
ENSG00000231752	EMBP1	embigin pseudogene 1	-1.10352	-2.60931	0.0211003
ENSG00000251136	LOC101929709	uncharacterized LOC101929709	-1.10253	-7.25593	3.88936e-12
ENSG00000100522	GNPNAT1	glucosamine-phosphate N-acetyltransferase 1	-1.10105	-16.1971	4.76294e-57
ENSG00000185442	FAM174B	family with sequence similarity 174 member B	-1.10071	-3.24837	0.00329732
ENSG00000059915	PSD	pleckstrin and Sec7 domain containing	-1.10044	-3.36721	0.0022326
ENSG00000246375	PPM1K-DT	PPM1K divergent transcript	-1.09993	-0.693928	0.609697
ENSG00000164900	GBX1	gastrulation brain homeobox 1	-1.09993	-0.693928	0.609697
ENSG00000100055	CYTH4	cytohesin 4	-1.09964	-0.792068	0.552072
ENSG00000228661	LOC105376527	uncharacterized LOC105376527	-1.09955	-0.657774	0.631831
ENSG00000175414	ARL10	ADP ribosylation factor like GTPase 10	-1.0992	-10.2607	2.45494e-23
ENSG00000163958	ZDHHC19	zinc finger DHHC-type containing 19	-1.09916	-1.49425	0.219616
ENSG00000151882	CCL28	C-C motif chemokine ligand 28	-1.09893	-9.20748	5.70096e-19
ENSG00000205639	MFSD2B	major facilitator superfamily domain containing 2B	-1.09885	-1.72067	0.149694
ENSG00000087495	PHACTR3	phosphatase and actin regulator 3	-1.09812	-0.662488	0.628912
ENSG00000186994	KANK3	KN motif and ankyrin repeat domains 3	-1.09741	-4.64108	1.51683e-05
ENSG00000060566	CREB3L3	cAMP responsive element binding protein 3 like 3	-1.09575	-0.716531	0.596879
ENSG00000187796	CARD9	caspase recruitment domain family member 9	-1.09527	-1.06824	0.403243
ENSG00000164488	DACT2	dishevelled binding antagonist of beta catenin 2	-1.09516	-0.57934	NA
ENSG00000120910	PPP3CC	protein phosphatase 3 catalytic subunit gamma	-1.09412	-11.9321	2.89896e-31
ENSG00000155961	RAB39B	RAB39B, member RAS oncogene family	-1.09388	-6.29046	2.34401e-09
ENSG00000066185	ZMYND12	zinc finger MYND-type containing 12	-1.09363	-1.31705	0.28831
ENSG00000184357	H1-5	H1.5 linker histone, cluster member	-1.09117	-0.901219	0.492118
ENSG00000143028	SYPL2	synaptophysin like 2	-1.09082	-4.36058	5.19509e-05
ENSG00000198963	RORB	RAR related orphan receptor B	-1.08958	-0.854328	0.516935
ENSG00000183018	SPNS2	sphingolipid transporter 2	-1.08942	-2.30656	0.0444506
ENSG00000196388	INCA1	inhibitor of CDK, cyclin A1 interacting protein 1	-1.08908	-2.55636	0.0240998
ENSG00000184163	C1QTNF12	C1q and TNF related 12	-1.08877	-1.82765	0.122785
ENSG00000185482	STAC3	SH3 and cysteine rich domain 3	-1.08857	-3.91879	0.00030875
ENSG00000179388	EGR3	early growth response 3	-1.08823	-2.53689	0.0253574
ENSG00000114248	LRRC31	leucine rich repeat containing 31	-1.08805	-0.817621	0.537356
ENSG00000163412	EIF4E3	eukaryotic translation initiation factor 4E family member 3	-1.08694	-9.99862	3.33368e-22
ENSG00000168702	LRP1B	LDL receptor related protein 1B	-1.08633	-1.252	0.317193
ENSG00000205129	C4orf47	chromosome 4 open reading frame 47	-1.08632	-1.94307	0.0978537
ENSG00000204677	FAM153CP	family with sequence similarity 153 member C	-1.08616	-0.950246	0.465562
ENSG00000131143	COX4I1	cytochrome c oxidase subunit 4I1	-1.08568	-10.9294	2.30747e-26
ENSG00000135925	WNT10A	Wnt family member 10A	-1.0843	-1.88468	0.109864
ENSG00000103723	AP3B2	adaptor related protein complex 3 subunit beta 2	-1.08369	-3.66414	0.000800422
ENSG00000155465	SLC7A7	solute carrier family 7 member 7	-1.08348	-1.36584	0.267904
ENSG00000184160	ADRA2C	adrenoceptor alpha 2C	-1.08314	-4.07384	0.000168216
ENSG00000187753	C9orf153	chromosome 9 open reading frame 153	-1.08307	-0.707291	0.602489
ENSG00000163792	TCF23	transcription factor 23	-1.08261	-0.518258	NA
ENSG00000158516	CPA2	carboxypeptidase A2	-1.08261	-0.518258	NA
ENSG00000100804	PSMB5	proteasome 20S subunit beta 5	-1.08257	-13.1685	6.41323e-38
ENSG00000213983	AP1G2	adaptor related protein complex 1 subunit gamma 2	-1.08241	-11.8654	6.34844e-31
ENSG00000072832	CRMP1	collapsin response mediator protein 1	-1.08191	-0.647825	0.637522
ENSG00000277654	LOC440311	NOP53 ribosome biogenesis factor pseudogene	-1.08138	-0.543628	NA
ENSG00000168454	TXNDC2	thioredoxin domain containing 2	-1.08138	-0.543628	NA
ENSG00000282961	PRNCR1	prostate cancer associated non-coding RNA 1	-1.08035	-0.972874	0.453602
ENSG00000198093	ZNF649	zinc finger protein 649	-1.08033	-3.85964	0.000386489
ENSG00000203999	LINC01270	long intergenic non-protein coding RNA 1270	-1.08001	-9.51193	3.46726e-20
ENSG00000129988	LBP	lipopolysaccharide binding protein	-1.07989	-0.588355	0.67013
ENSG00000171885	AQP4	aquaporin 4	-1.07948	-0.983983	0.447666
ENSG00000099985	OSM	oncostatin M	-1.0769	-0.571194	NA
ENSG00000116741	RGS2	regulator of G protein signaling 2	-1.07634	-8.35676	8.69e-16
ENSG00000207217	SNORA80D	small nucleolar RNA, H/ACA box 80D	-1.07599	-0.676926	0.619696
ENSG00000133106	EPSTI1	epithelial stromal interaction 1	-1.07594	-0.89317	0.496714
ENSG00000138741	TRPC3	transient receptor potential cation channel subfamily C member 3	-1.07578	-1.25633	0.315323
ENSG00000172986	GXYLT2	glucoside xylosyltransferase 2	-1.07559	-4.1657	0.000116722
ENSG00000175063	UBE2C	ubiquitin conjugating enzyme E2 C	-1.07437	-12.0172	1.06054e-31
ENSG00000132915	PDE6A	phosphodiesterase 6A	-1.07437	-0.952251	0.464466
ENSG00000144645	OSBPL10	oxysterol binding protein like 10	-1.07406	-13.8137	1.1799e-41
ENSG00000124575	H1-3	H1.3 linker histone, cluster member	-1.074	-1.13117	0.372081
ENSG00000226419	SLC16A1-AS1	SLC16A1 antisense RNA 1	-1.07335	-2.00804	0.0856786
ENSG00000259153	LOC100506411	uncharacterized LOC100506411	-1.07333	-6.34071	1.71411e-09
ENSG00000258777	HIF1A-AS1	HIF1A antisense RNA 1	-1.0728	-1.38781	0.25887
ENSG00000152578	GRIA4	glutamate ionotropic receptor AMPA type subunit 4	-1.07268	-0.78352	0.557449
ENSG00000272677	LOC101928963	uncharacterized LOC101928963	-1.07188	-1.93984	0.0985106
ENSG00000187730	GABRD	gamma-aminobutyric acid type A receptor delta subunit	-1.07098	-5.96689	1.61504e-08
ENSG00000265972	TXNIP	thioredoxin interacting protein	-1.07085	-11.168	1.72905e-27
ENSG00000132702	HAPLN2	hyaluronan and proteoglycan link protein 2	-1.07043	-0.799803	0.547677
ENSG00000169255	B3GALNT1	beta-1,3-N-acetylgalactosaminyltransferase 1 (globoside blood group)	-1.07026	-9.69791	6.07059e-21
ENSG00000203950	RTL8A	retrotransposon Gag like 8A	-1.07007	-8.99363	3.80652e-18
ENSG00000245750	DRAIC	downregulated RNA in cancer, inhibitor of cell invasion and migration	-1.06988	-1.15797	0.359755
ENSG00000125999	BPIFB1	BPI fold containing family B member 1	-1.06954	-0.879426	0.50402
ENSG00000088305	DNMT3B	DNA methyltransferase 3 beta	-1.0677	-5.97922	1.49926e-08
ENSG00000077152	UBE2T	ubiquitin conjugating enzyme E2 T	-1.06743	-10.4475	3.64944e-24
ENSG00000204581	ACOXL-AS1	ACOXL antisense RNA 1	-1.06738	-1.04194	0.416406
ENSG00000119669	IRF2BPL	interferon regulatory factor 2 binding protein like	-1.06735	-9.4812	4.60923e-20
ENSG00000236081	ELFN1-AS1	ELFN1 antisense RNA 1	-1.06655	-1.3888	0.258525
ENSG00000164078	MST1R	macrophage stimulating 1 receptor	-1.06599	-11.4759	5.64015e-29
ENSG00000110042	DTX4	deltex E3 ubiquitin ligase 4	-1.06568	-4.4092	4.21497e-05
ENSG00000039600	SOX30	SRY-box transcription factor 30	-1.06539	-0.531766	NA
ENSG00000169122	FAM110B	family with sequence similarity 110 member B	-1.06521	-0.507656	NA
ENSG00000225778	PROSER2-AS1	PROSER2 antisense RNA 1	-1.06521	-0.507656	NA
ENSG00000141013	GAS8	growth arrest specific 8	-1.06493	-10.8971	3.2582e-26
ENSG00000232656	IDI2-AS1	IDI2 antisense RNA 1	-1.06482	-1.38965	0.258143
ENSG00000168907	PLA2G4F	phospholipase A2 group IVF	-1.06477	-1.04831	0.412964
ENSG00000164651	SP8	Sp8 transcription factor	-1.06473	-1.22224	0.330195
ENSG00000126856	PRDM7	PR/SET domain 7	-1.06433	-1.64727	0.170207
ENSG00000172987	HPSE2	heparanase 2 (inactive)	-1.0641	-1.25336	0.3167
ENSG00000151364	KCTD14	potassium channel tetramerization domain containing 14	-1.0635	-6.6228	2.87378e-10
ENSG00000196352	CD55	CD55 molecule (Cromer blood group)	-1.06296	-12.2601	5.89227e-33
ENSG00000214855	APOC1P1	apolipoprotein C1 pseudogene 1	-1.06234	-0.77675	0.561277
ENSG00000169064	ZBBX	zinc finger B-box domain containing	-1.06211	-1.65016	0.169284
ENSG00000284154	MIR3605	microRNA 3605	-1.06183	-0.558723	NA
ENSG00000143839	REN	renin	-1.06178	-1.17486	0.352019
ENSG00000173077	DEC1	deleted in esophageal cancer 1	-1.06129	-0.561625	NA
ENSG00000137726	FXYD6	FXYD domain containing ion transport regulator 6	-1.06116	-9.30226	2.41155e-19
ENSG00000011465	DCN	decorin	-1.06097	-0.668693	0.624572
ENSG00000082684	SEMA5B	semaphorin 5B	-1.06084	-0.79693	0.549339
ENSG00000131746	TNS4	tensin 4	-1.06082	-0.963172	0.458651
ENSG00000205111	CDKL4	cyclin dependent kinase like 4	-1.06062	-0.839728	0.525206
ENSG00000189058	APOD	apolipoprotein D	-1.05998	-0.766908	0.566884
ENSG00000108830	RND2	Rho family GTPase 2	-1.05977	-11.516	3.57083e-29
ENSG00000259054	LINC02332	long intergenic non-protein coding RNA 2332	-1.05959	-0.962072	0.459228
ENSG00000254854	LOC102724301	uncharacterized LOC102724301	-1.05949	-3.53937	0.00124317
ENSG00000119535	CSF3R	colony stimulating factor 3 receptor	-1.05912	-1.37682	0.263286
ENSG00000228141	LOC338963	epididymal protein pseudogene	-1.05878	-0.537132	NA
ENSG00000174705	SH3PXD2B	SH3 and PX domains 2B	-1.05839	-11.275	5.30995e-28
ENSG00000184923	NUTM2A	NUT family member 2A	-1.05709	-0.642845	0.640766
ENSG00000182902	SLC25A18	solute carrier family 25 member 18	-1.05665	-1.16688	0.355613
ENSG00000118985	ELL2	elongation factor for RNA polymerase II 2	-1.0565	-11.1531	2.03222e-27
ENSG00000247746	USP51	ubiquitin specific peptidase 51	-1.05638	-4.02043	0.00020786
ENSG00000188883	KLRG2	killer cell lectin like receptor G2	-1.05592	-2.40779	0.0348269
ENSG00000117448	AKR1A1	aldo-keto reductase family 1 member A1	-1.05558	-12.8553	3.62997e-36
ENSG00000159496	RGL4	ral guanine nucleotide dissociation stimulator like 4	-1.05551	-0.633831	0.646026
ENSG00000130032	PRRG3	proline rich and Gla domain 3	-1.05523	-0.943297	0.469591
ENSG00000069812	HES2	hes family bHLH transcription factor 2	-1.05364	-4.46144	3.3529e-05
[truncated: 26,749 more rows]
