# Supplementary material for: Integrated control of cancer stemness by σ1 receptor in advanced prostate cancer
Source: Oncogene. 2025 Sep 2;44(42):4032–46. doi: 10.1038/s41388-025-03541-7 (PMC12518131; doi:10.1038/s41388-025-03541-7)
Supplement: Supplementary file 4 — Dataset S3 [file 41388_2025_3541_MOESM4_ESM.xlsx]

## Sheet: SI DATASET S3
SI Dataset S3. Differential protein expression analysis after σ1R knockdown in bulk adherent DU145 cells.
SYMBOL	log2FoldChange	pvalue	padj
EPCAM	-7.44	0.000808642	0.00653719
MCAM	-7.27	1.88385e-06	0.000495447
ACTBL2	-2.88	0.0984896	0.181136
CGN	-2.75	0.00600741	0.0231881
ALDH1A3	-2.72	2.167e-06	0.000495447
CTNNB1	-2.7	1.97156e-07	0.000378802
ZNF277	-2.68	0.00334972	0.0158261
SEC14L1	-2.62	0.00726618	0.0261437
CPVL	-2.55	0.000480513	0.00491078
SLC27A2	-2.44	0.0278744	0.0691342
ARHGAP8	-2.36	0.00017694	0.00288737
SPDL1	-2.36	0.000325304	0.00387407
ASNA1	-2.23	1.9379e-07	0.000378802
C5orf58	-2.17	0.14386	0.239795
RABGGTA	-2.05	0.000149613	0.00263478
POGLUT1	-2.04	1.09663e-05	0.00090455
P4HTM	-1.99	0.0112453	0.0360592
ELOVL7	-1.97	0.0307296	0.0742665
MRPS28	-1.9	0.0613453	0.126918
CHMP2B	-1.88	2.69703e-05	0.0012031
IRAK2	-1.85	0.0690017	0.138725
SIGMAR1	-1.83	2.85657e-07	0.000387509
MKRN2	-1.79	0.0663535	0.134386
VANGL1	-1.75	0.00523747	0.020979
NOL12	-1.75	0.0286749	0.0705731
C2orf69	-1.72	0.191227	0.29602
CMTM1	-1.7	0.108849	0.194544
RBM38	-1.68	0.0722574	0.143568
KLF16	-1.68	0.0451354	0.100447
NOTCH2	-1.67	8.88612e-06	0.00089859
KDM1B	-1.67	0.0048453	0.0199326
DHCR24	-1.65	3.36146e-07	0.000387509
EZH2	-1.63	0.198918	0.30518
MDH1	-1.62	0.122308	0.213115
METTL17	-1.62	0.0155882	0.0456527
NBEAL1	-1.6	0.0976223	0.180083
FKBP11	-1.59	1.75791e-06	0.000495447
CHD2	-1.59	0.0772898	0.151016
ATAD3B	-1.58	3.52802e-06	0.000549608
MTERF3	-1.58	0.0483339	0.105729
TRUB2	-1.58	0.000222501	0.00325959
FKBP10	-1.56	3.79416e-05	0.00138339
SPINT2	-1.56	0.00448364	0.0188539
ACSF3	-1.56	0.0017307	0.0102475
C14orf1	-1.56	0.000423048	0.00451565
BCS1L	-1.56	0.0148997	0.0440872
GDAP1	-1.54	0.000570281	0.00539754
COL4A2	-1.52	8.40062e-05	0.00191029
OXA1L	-1.52	0.000254488	0.00344026
CCDC7	-1.49	1.93825e-05	0.00110961
ISYNA1	-1.49	3.89675e-05	0.00138339
NISCH	-1.49	0.101492	0.184835
HNRNPM	-1.49	0.204525	0.311791
CPNE3	-1.48	3.46469e-06	0.000549608
FAM83D	-1.47	0.102783	0.186479
SPG7	-1.47	0.000293501	0.00366177
VRK2	-1.47	0.00278001	0.0141089
POMGNT1	-1.47	0.0109951	0.0354603
LLPH	-1.47	0.205247	0.312314
MITF	-1.45	0.0235341	0.061408
C19orf52	-1.45	0.138996	0.233987
MED16	-1.45	0.316666	0.432806
PUF60	-1.44	0.258961	0.370753
ALAS1	-1.43	0.000130267	0.00249475
PPP1R9A	-1.43	0.080308	0.155334
GALNS	-1.42	0.00186076	0.0107437
PTOV1	-1.41	0.000204419	0.00309258
ORMDL3	-1.39	0.0731602	0.144863
NDUFA3	-1.36	0.135627	0.229253
TMEM55B	-1.36	0.111553	0.198454
MRRF	-1.36	0.183799	0.287495
CHCHD7	-1.35	7.53355e-06	0.000804137
HMGCS1	-1.35	1.06263e-06	0.0004375
PEG10	-1.35	0.000503816	0.00505923
INADL	-1.35	0.000144749	0.00261208
LETMD1	-1.34	0.156963	0.256019
CDH3	-1.33	0.0577477	0.120907
FLVCR1	-1.33	0.040828	0.0930169
HMOX1	-1.32	0.000118632	0.00238256
LRRC8E	-1.31	0.0802778	0.155328
ZNF384	-1.31	0.157524	0.256705
FAM213A	-1.31	0.00338934	0.0159089
SACS	-1.31	0.240618	0.350409
CTH	-1.3	7.53193e-05	0.00187364
RBP7	-1.3	3.3445e-05	0.00129735
EPM2AIP1	-1.3	0.116024	0.204578
BOD1	-1.29	0.0674791	0.136187
MRPL42	-1.29	0.0957343	0.177393
MAGI1	-1.28	0.119323	0.209024
RBM6	-1.28	0.174671	0.277128
DHRS4	-1.28	0.000145124	0.00261208
LIMA1.1	-1.28	0.00625435	0.0238112
C7orf25	-1.27	0.460848	0.571499
ITGB5	-1.26	2.02023e-05	0.00110961
HMCES	-1.26	0.0893342	0.168165
SIPA1L1	-1.26	0.0189831	0.0527573
GDE1	-1.26	0.0645725	0.131696
SLC26A2	-1.25	2.67919e-05	0.0012031
RDH10	-1.25	1.3575e-05	0.00102956
KIF3A	-1.25	0.21154	0.319129
ARL6IP4	-1.25	0.0889097	0.167585
RAD51	-1.25	0.212536	0.320193
C10orf35	-1.25	0.000277592	0.00355564
TPRG1L	-1.24	0.0745522	0.146913
BASP1	-1.23	2.1656e-06	0.000495447
TUBB2B	-1.23	8.47251e-07	0.0004375
TARSL2	-1.23	0.00827008	0.0287079
RBM4B	-1.23	0.0806858	0.155908
TIMM8B	-1.23	0.00275996	0.0140534
HIGD1A	-1.22	0.00461351	0.0191617
COX7A2	-1.22	0.171491	0.273011
DUS2	-1.22	0.00100648	0.00748563
SVIP	-1.22	0.000456498	0.00476676
UNC13B	-1.21	0.0916035	0.171596
C1orf131	-1.21	0.0228553	0.0600478
TM2D3	-1.2	3.11106e-06	0.000549608
HUS1	-1.19	0.164721	0.265432
HMGN5	-1.19	0.000167882	0.00281039
USP28	-1.19	0.161926	0.26188
NUDC	-1.18	1.73815e-05	0.00108343
POLA2	-1.18	0.180215	0.283551
NRAS	-1.18	0.0875102	0.165706
HLA-B.3	-1.18	0.096779	0.178908
RPIA	-1.18	0.0202947	0.0553011
FBXO38	-1.18	0.258751	0.370728
MBD1	-1.18	0.191033	0.295839
SYNJ2BP-COX16	-1.17	0.000133338	0.00253651
TBPL1	-1.17	0.11184	0.198803
CD320	-1.17	0.042657	0.0963838
EMC10	-1.16	4.6762e-05	0.00149742
MED28	-1.16	0.167685	0.268931
RBM34	-1.16	0.140115	0.235322
CDCP1	-1.15	1.69523e-05	0.00108343
CD63	-1.15	0.34908	0.465979
HMMR	-1.15	0.00482417	0.0198618
UTP23	-1.15	0.00194015	0.0110614
KIF2C	-1.14	5.43606e-05	0.00159231
POLR2F	-1.14	0.050943	0.110265
RIPK2	-1.14	0.0612065	0.126677
PKLR	-1.14	0.314277	0.429875
DHX37	-1.14	0.00237879	0.012731
KLHDC4	-1.14	0.0168288	0.0483315
PEX13	-1.14	0.106114	0.190662
SLC35E1	-1.13	0.326609	0.444003
ABCB10	-1.12	1.89992e-05	0.00110961
TRIT1	-1.12	0.078889	0.153413
ACADM	-1.11	2.22904e-05	0.00110961
COA7	-1.11	6.48161e-06	0.000747201
TMEM194A	-1.11	0.0227072	0.0597919
RAB29	-1.11	0.0179458	0.0505167
TEFM	-1.11	0.191316	0.296038
TMED5	-1.11	0.00114057	0.00799788
DDI2	-1.1	4.78022e-05	0.00149782
MICB	-1.1	0.000680016	0.0059004
NRF1	-1.1	0.18	0.283475
TRMT10C	-1.1	0.000380011	0.00426976
TTC13	-1.1	0.000637695	0.00569652
FCF1	-1.09	0.00631002	0.0239282
SLC9A1	-1.09	0.181313	0.284687
UGT8	-1.09	0.00178523	0.0104467
GRAMD3	-1.09	0.00118062	0.00807246
INCENP	-1.09	0.0107863	0.0349873
ANO10	-1.09	0.280054	0.393523
PNPT1	-1.08	7.20436e-06	0.000783508
GLMN	-1.08	1.62709e-05	0.00108024
FKBP14	-1.08	0.252323	0.363325
LPCAT1	-1.07	0.00010518	0.00218865
ZCCHC3	-1.07	6.47938e-05	0.0017386
LARP1B	-1.07	0.10621	0.190729
TAX1BP1	-1.07	0.0241676	0.0625081
IPO4	-1.06	1.61492e-05	0.00108024
RNF149	-1.06	0.0756393	0.148345
ICT1	-1.06	0.0492216	0.107345
FASTKD5	-1.06	0.0278484	0.0691342
FYTTD1	-1.05	9.47225e-05	0.00202967
RBMXL1	-1.05	0.00105432	0.00765819
ASMTL	-1.04	1.86132e-05	0.00110961
MAN1A2	-1.04	0.000151369	0.00263592
SLC35F2	-1.04	0.0026712	0.0137471
HPSE	-1.04	0.00524566	0.0209972
GLA	-1.03	0.000119468	0.00238314
GRPEL2	-1.03	3.46129e-06	0.000549608
MORF4L2	-1.03	0.0629287	0.129266
FAM169A	-1.03	0.253127	0.36421
GPC1	-1.03	0.31666	0.432806
DLGAP5	-1.03	0.0100328	0.0331498
NFKBIB	-1.02	0.123027	0.213979
CDK4	-1.02	0.299354	0.413386
ICAM1	-1.01	3.75142e-05	0.00138339
AK4	-1.01	4.176e-05	0.00144086
FAR1	-1.01	2.15312e-05	0.00110961
TMEM147	-1.01	0.0635294	0.130083
UBE2S	-1.01	0.00526627	0.0210359
PTDSS2	-1.01	0.000292468	0.00365771
PCIF1	-1.01	0.188579	0.292988
CLN6	-1	0.0110839	0.0356715
SPAG1	-1	0.000192391	0.00298907
PPP2R2D	-1	0.21783	0.325446
RRM2B	-0.998	0.21739	0.325102
SPTLC2	-0.997	0.00017051	0.00283711
EARS2	-0.995	0.355462	0.471876
CT83	-0.994	0.224285	0.332804
ELL	-0.986	0.206918	0.31411
MANEA	-0.984	0.0988838	0.181426
NPM3	-0.982	0.00814795	0.0284981
CIT	-0.98	0.00376598	0.0170118
MOSPD2	-0.978	0.246405	0.356978
FBXO7	-0.978	0.291755	0.405669
CHURC1-FNTB	-0.977	0.00226341	0.0123078
GINS3	-0.977	0.00119532	0.0081152
MRPL1	-0.976	0.00182768	0.010624
MRPL33	-0.975	9.6012e-06	0.00090455
ACAD11	-0.975	0.0790104	0.153494
ASPM	-0.975	0.0285022	0.0703029
USP3	-0.968	0.235732	0.345413
UVSSA	-0.966	0.072186	0.143525
ACOX3	-0.964	0.512897	0.616804
MUL1	-0.962	0.43592	0.548612
USP11	-0.96	0.0606924	0.125929
ALKBH8	-0.96	0.163681	0.264052
KIF20B	-0.957	0.227321	0.33666
ALG6	-0.952	0.000938981	0.00714022
ZFP36L1	-0.951	0.161052	0.26098
ETNK1	-0.951	0.00338481	0.0159089
DFFA	-0.949	2.2353e-05	0.00110961
TMEM59	-0.948	0.142157	0.23792
VRK1	-0.946	1.73791e-05	0.00108343
POT1	-0.946	0.0943507	0.175431
STARD3NL	-0.946	0.15213	0.24982
PRKDC	-0.945	6.16203e-06	0.000727278
SMARCC1	-0.945	1.49511e-05	0.00107781
LMBRD1	-0.945	0.00104777	0.00765446
MAU2	-0.945	0.209481	0.316877
RNASEH1	-0.944	0.122066	0.212844
UBE2C	-0.938	0.000628204	0.00564014
SNIP1	-0.938	0.0361047	0.0844935
NMES1	-0.937	8.05841e-05	0.00191029
CHAC2	-0.935	0.000738075	0.00621253
HSPA9	-0.934	1.13324e-05	0.00090455
ZFX	-0.933	0.000729862	0.00619268
MYO1D	-0.93	0.000126611	0.00245027
GATC	-0.927	0.00119035	0.00811015
CCRN4L	-0.927	0.0744091	0.146731
ICA1	-0.926	0.203266	0.3102
PREB	-0.926	0.000245119	0.00335305
DIMT1	-0.926	0.000685865	0.00591078
DHRS7	-0.925	0.000230464	0.00328811
COL12A1	-0.924	0.308349	0.423879
PRRC2B	-0.924	0.186703	0.29101
GPR64	-0.924	0.215983	0.323947
EEF1D.3	-0.922	0.00105367	0.00765819
HMGCL	-0.92	0.0479992	0.105341
ACOT1	-0.919	8.71589e-06	0.000897196
RHBDF2	-0.919	0.00338337	0.0159089
RNASEH2C	-0.916	0.286821	0.401272
NAP1L1.2	-0.916	0.390002	0.505162
HOMER1	-0.914	0.13637	0.230171
EAF1	-0.914	0.0815159	0.157173
GTF3C2	-0.913	8.30064e-05	0.00191029
MVD	-0.913	0.0017489	0.0103074
CDCA8	-0.911	4.35888e-05	0.00144086
STAT3.1	-0.911	0.174916	0.277212
COMMD1	-0.911	0.00385792	0.0172648
MFSD10	-0.906	0.00724945	0.0261161
ASCC1	-0.906	0.388556	0.503856
PMF1	-0.905	0.381102	0.496423
TP53BP1	-0.903	4.45879e-05	0.00146025
TIMM21	-0.903	0.409827	0.524244
TMEM68	-0.901	0.000678204	0.0059004
RBMS2	-0.899	0.000100159	0.00211613
IGSF3	-0.898	0.00183026	0.010624
UBE2T	-0.898	0.00162119	0.00987794
NDUFA13	-0.898	0.00821379	0.0286241
CTNNA1	-0.897	4.22674e-05	0.00144086
NUPL2	-0.897	0.255775	0.367286
FAM136A	-0.897	0.000382026	0.00428404
RBPJ	-0.896	0.269171	0.381956
TRMT13	-0.895	0.0139979	0.0421927
SCLY	-0.893	0.12214	0.212886
CCNB1	-0.891	2.05687e-05	0.00110961
MRPL52	-0.891	0.11762	0.206759
PAPD4	-0.89	0.00149231	0.00934968
CXXC1	-0.888	0.218457	0.325774
DNMT1	-0.884	0.00178017	0.0104277
PLK1	-0.881	0.0840742	0.160678
RRS1	-0.879	0.000126679	0.00245027
RIOK3	-0.879	0.0162804	0.0470377
OCLN	-0.878	0.000526437	0.00518698
HABP2	-0.877	0.0578541	0.121073
PLBD2	-0.877	0.0212387	0.0572056
NOP9	-0.876	0.00817957	0.028567
STARD13	-0.871	0.159826	0.25943
EHBP1	-0.87	0.310314	0.425869
CLUH	-0.869	4.2029e-05	0.00144086
RABGGTB	-0.869	6.98403e-05	0.00178915
DPH1	-0.869	0.128048	0.219922
LAMTOR4	-0.869	0.383737	0.498841
NHS	-0.869	0.00421494	0.0181126
IGHMBP2	-0.866	0.250994	0.361792
CWF19L2	-0.865	0.317588	0.433683
CNIH4	-0.864	0.24276	0.352905
TRMT1	-0.86	0.00257501	0.0134199
TMPO	-0.859	0.0748633	0.147324
MACF1	-0.858	0.0152361	0.0448065
NCAPH2	-0.856	0.000664887	0.00585678
NVL	-0.856	0.000933078	0.00711539
KIF4A	-0.855	0.000149932	0.00263478
GTSE1	-0.853	0.000537391	0.00524115
PRMT5	-0.852	1.81049e-05	0.00109849
PARD6B	-0.852	2.77819e-05	0.0012031
MRPS23	-0.852	3.10555e-05	0.00126059
BUB1B	-0.851	0.103438	0.187254
LEPROTL1	-0.85	0.0143993	0.0430108
ICMT	-0.849	0.0018522	0.0107082
DHX30	-0.846	1.77249e-05	0.00108687
FAM210A	-0.843	0.0178105	0.0502736
CKAP2	-0.843	0.000896583	0.00699311
MMACHC	-0.842	0.00379891	0.0170936
IQGAP2	-0.842	0.449494	0.560797
ASF1B	-0.842	0.0117634	0.0371734
VAMP7	-0.838	0.00370686	0.0168217
PTK2	-0.837	0.000158694	0.00273048
HIGD2A	-0.837	0.0595451	0.12395
IMP4	-0.835	0.000801325	0.00650541
KIF15	-0.833	0.0143838	0.0430023
GLTSCR2	-0.83	8.49555e-05	0.00191029
DAD1	-0.827	0.0138382	0.0418924
TMED3	-0.826	0.000456153	0.00476676
SLC39A1	-0.823	0.0427945	0.0965808
NOTCH3	-0.82	0.00138688	0.0088932
LY6K	-0.819	0.00490023	0.0200177
FRMD8	-0.819	0.489121	0.596446
KIF11	-0.818	0.000178052	0.00288737
FZD6	-0.816	0.00293673	0.0145674
IMPDH2	-0.815	9.18311e-05	0.00199185
TEAD1	-0.814	0.422204	0.535913
COMMD6	-0.814	0.110508	0.196899
PTRH1	-0.813	0.16817	0.26935
APIP	-0.813	0.000600341	0.00553659
ITFG3	-0.813	0.0851362	0.162384
NEXN	-0.812	4.17148e-05	0.00144086
MRPL28	-0.812	0.000652753	0.00578842
SLC38A2	-0.812	0.000211127	0.00316088
CDCA2	-0.811	0.00326416	0.0155544
SLC25A15	-0.811	0.00585057	0.0227242
CYP51A1	-0.807	0.000154983	0.00267462
BRIX1	-0.806	0.00016082	0.0027425
PLOD2	-0.803	0.000281087	0.00357657
LGMN	-0.803	0.00231215	0.0125021
DBT	-0.802	0.00979759	0.032587
ORC6	-0.802	0.0437763	0.0980454
AGL	-0.8	9.3112e-06	0.00090455
SQLE	-0.8	0.0389542	0.0895264
C16orf87	-0.8	0.00824332	0.0286577
ZBTB10	-0.8	0.00650101	0.0242965
MRPL23	-0.794	0.000792623	0.00649883
MRS2	-0.793	0.0673693	0.136013
MT-ATP6	-0.793	0.00199336	0.0112534
HEXIM1	-0.792	7.51556e-05	0.00187364
FER1L4	-0.792	0.406614	0.521457
ERLEC1	-0.792	0.216864	0.324582
TMEM70	-0.79	0.00119433	0.0081152
TMEM56	-0.787	0.00096576	0.00723881
QTRTD1	-0.787	0.000749404	0.0062424
PPT1	-0.786	0.000326235	0.00387715
TUBB3	-0.785	6.65511e-05	0.00174364
DPP7	-0.785	3.83937e-05	0.00138339
SEP15	-0.785	0.0128904	0.0395846
YRDC	-0.784	0.00125207	0.00834403
FAM83H	-0.783	0.0115798	0.0367543
NCEH1	-0.782	5.92706e-05	0.00165755
ANAPC4	-0.781	0.46114	0.571665
DFFB	-0.78	0.177964	0.280883
RBM19	-0.779	0.00414583	0.0179387
COX7A2L	-0.777	0.000383141	0.00428483
RPF2	-0.777	0.00241247	0.0128398
EMC1	-0.776	1.74807e-05	0.00108343
EPT1	-0.773	0.00160324	0.00981007
CASP3	-0.772	0.00430196	0.0183678
IL18	-0.772	0.00532638	0.0211879
MCCC2	-0.772	0.000500467	0.00503437
NKIRAS1	-0.772	0.0282539	0.0698352
FASTKD2	-0.771	0.00162662	0.00989351
C1orf52	-0.77	0.0037192	0.0168401
EMC3	-0.769	7.65702e-05	0.00187364
TCP11L1	-0.769	0.0865777	0.164318
PCYOX1L	-0.769	0.00677507	0.0249053
ABI2	-0.768	0.269879	0.382677
SSNA1	-0.768	0.0387543	0.0892449
RACGAP1	-0.768	0.00386412	0.0172791
NQO2	-0.766	0.000416116	0.00447479
MRFAP1	-0.765	0.00212774	0.0117813
NCBP2-AS2	-0.765	0.123766	0.214671
SCAI	-0.765	0.0753267	0.147889
ATAD1	-0.763	0.000406329	0.00441956
RPF1	-0.763	0.00181547	0.0105701
FNDC3B	-0.762	0.000151049	0.00263592
MCUR1	-0.762	0.423477	0.536993
POFUT1	-0.762	0.000949738	0.00718411
LOXL2	-0.759	9.36153e-05	0.00202097
PTGFRN	-0.758	0.406838	0.521462
NFXL1	-0.756	0.000128348	0.00247423
KIF22	-0.756	0.0015934	0.0097914
SURF2	-0.756	0.00411859	0.0178843
ALDH1B1	-0.755	5.75763e-05	0.00164292
PABPN1	-0.754	0.000274391	0.00353034
IMMT	-0.752	0.001665	0.010018
TTC4	-0.751	0.000149164	0.00263478
DPH5	-0.751	0.000279861	0.00356885
TTF2	-0.751	0.000676158	0.0059004
DHCR7	-0.75	1.88428e-05	0.00110961
ABCC5	-0.748	0.191644	0.296387
KIAA0101	-0.747	0.00717085	0.0258815
POLG	-0.743	0.00295199	0.0146179
C1orf174	-0.742	0.000603074	0.0055529
UBE2B	-0.741	0.0880799	0.166457
VWA8	-0.74	0.0867829	0.164653
ZNF346	-0.74	0.0175802	0.0498437
CCDC93	-0.739	0.0144196	0.0430421
KRTCAP2	-0.739	0.0378803	0.0878286
NGDN	-0.739	0.00034411	0.00401847
UTP20	-0.737	0.000277131	0.00355564
SLC16A1	-0.736	0.000450653	0.00474008
DNLZ	-0.736	0.000225283	0.00325959
PKP3	-0.734	6.23301e-05	0.00170147
DNTTIP2	-0.731	0.000374536	0.004237
LRPPRC	-0.73	3.13942e-05	0.00126543
CHCHD1	-0.729	0.00111642	0.00794807
ZFPL1	-0.728	0.0120141	0.0377379
MRPS21	-0.726	0.00875479	0.0299047
TMEM97	-0.726	0.00198132	0.0112074
DNASE2	-0.725	0.0532327	0.114022
NT5DC3	-0.724	0.00437376	0.0185339
TM9SF1	-0.723	0.00160245	0.00981007
EXOG	-0.723	0.00275242	0.0140274
PIK3CB	-0.722	0.0441184	0.0986036
ITGA2	-0.721	0.0135327	0.0411639
YARS2	-0.721	0.0037093	0.0168217
RCC2	-0.72	2.21109e-05	0.00110961
RBKS	-0.719	0.00495756	0.0201946
WDR75	-0.718	8.48908e-05	0.00191029
METTL7B	-0.717	0.0017617	0.0103399
MRPL41	-0.717	0.00780674	0.0276231
REEP4	-0.715	0.026683	0.0668852
DCP1A	-0.715	0.00111968	0.00794807
EXD2	-0.715	0.0066752	0.0246431
SDPR	-0.712	0.00994173	0.0329713
LMF2	-0.712	0.000484425	0.00493326
RPS19BP1	-0.711	0.00201876	0.0113634
TMED7-TICAM2	-0.71	0.000212031	0.00316619
PEX14	-0.709	0.00676896	0.0248987
CLGN	-0.708	0.172537	0.274194
POMGNT2	-0.708	0.0431389	0.0971299
SLC25A3	-0.707	5.29065e-05	0.00157192
XPO5	-0.707	6.00811e-05	0.00166494
AKR1A1	-0.707	0.000260434	0.00344299
MFSD5	-0.707	0.00230225	0.012472
SORT1	-0.707	0.0266636	0.0668852
SLC3A2	-0.706	0.00050596	0.00507191
ZC2HC1A	-0.705	0.00194867	0.011099
MRPL9	-0.703	0.000294628	0.0036679
MRPL15	-0.703	0.000185611	0.00292312
WDR46	-0.702	0.000360211	0.00412664
CA2	-0.701	0.000118091	0.00237998
MTHFSD	-0.701	0.046879	0.10341
NAGA	-0.701	0.00614777	0.0234985
DHODH	-0.701	0.00076854	0.00633743
HIST1H2BL	-0.701	0.123458	0.214342
FAM64A	-0.7	0.305502	0.420969
DSCC1	-0.7	0.288227	0.402591
C9orf78	-0.7	0.00105406	0.00765819
ARHGAP29	-0.699	0.000232666	0.00329516
P4HA2	-0.698	0.000121109	0.00239003
CDC20	-0.697	0.0299042	0.0726878
SUCLG2	-0.697	0.000753168	0.00626136
MRPL57	-0.697	0.0140715	0.042354
FBXW11	-0.697	0.0288689	0.0709295
CYR61	-0.696	0.00325617	0.0155544
PTCD2	-0.696	0.0305045	0.0738213
LIMD1	-0.696	0.000410755	0.00445605
GET4	-0.695	0.00012095	0.00239003
STX12	-0.695	0.00100825	0.00748909
MTMR1	-0.694	0.462955	0.572937
DCTPP1	-0.693	7.0922e-05	0.00180882
POLR3G	-0.692	0.0271907	0.0678767
SLC25A12	-0.692	0.000214093	0.0031706
GOLGA5	-0.692	0.000270835	0.00350576
MRPS33	-0.691	0.00868877	0.0298107
CETN3	-0.69	0.213614	0.321313
MRPS24	-0.69	0.00440849	0.0186294
TP53RK	-0.69	0.000596222	0.00552512
MT-ND1	-0.688	0.0203014	0.0553011
SLC25A4	-0.687	0.00720571	0.0259748
NUP50	-0.685	6.49535e-05	0.0017386
SLC7A5	-0.685	0.00345266	0.0161001
HAUS3	-0.685	0.023734	0.0618179
NOL10	-0.684	4.91401e-05	0.00151467
RAD18	-0.684	0.000516784	0.00515353
TCF25	-0.682	0.0764444	0.14972
MRPL4	-0.682	0.00167137	0.0100456
IMP3	-0.681	0.00107249	0.00772727
PRDX1	-0.68	2.68675e-05	0.0012031
DERL1	-0.68	0.00346712	0.0161295
KIF20A	-0.68	0.000403472	0.00440457
HIST1H3A	-0.68	0.00299962	0.0147776
MRPS31	-0.68	0.0043383	0.0184845
TIMM22	-0.68	0.00749199	0.0268056
L2HGDH	-0.679	0.000322873	0.00387407
MRPS22	-0.677	0.000143001	0.00261208
WDR77	-0.677	0.00024418	0.00335305
ACTR5	-0.677	0.00259583	0.0134796
FAHD2A	-0.676	0.00624081	0.0237753
RCC1	-0.675	0.000441627	0.00466216
ADAM17	-0.675	0.000797665	0.00650541
MTG2	-0.675	0.160079	0.259768
MRPS27	-0.674	5.81003e-05	0.00164716
FASN	-0.672	3.36687e-05	0.00129735
GTF2B	-0.672	0.143477	0.239432
MRPL47	-0.672	0.000180651	0.00288737
UBASH3B	-0.671	7.7039e-05	0.00187364
GGH	-0.67	0.00200008	0.0112803
TIMM9	-0.669	0.00369148	0.0167956
PLOD1	-0.668	0.00148903	0.00934896
NUDT16	-0.668	0.013997	0.0421927
HADHA	-0.665	5.84058e-05	0.00164716
MRPS10	-0.665	4.0542e-05	0.0014249
MCM3AP	-0.664	0.0905243	0.169931
MPHOSPH10	-0.662	0.000675161	0.0059004
GCFC2	-0.662	0.0184853	0.0516979
SHCBP1	-0.661	0.0281597	0.0696322
EBNA1BP2	-0.66	7.19012e-05	0.0018181
CXADR	-0.66	0.000686036	0.00591078
RPP38	-0.66	0.520887	0.623505
TMED9	-0.66	0.000428995	0.00456223
GTF3C3	-0.66	0.00148417	0.00932906
TNFRSF10A	-0.659	0.00293249	0.0145589
NDUFB4	-0.657	0.00101003	0.00749265
FDX1L	-0.657	0.403063	0.517629
FADS2	-0.655	0.000680736	0.0059004
MRPL21	-0.654	0.000160035	0.00273879
TEX30	-0.653	0.509552	0.61419
MALT1	-0.652	0.398692	0.513715
NCAPD3	-0.65	0.0206305	0.055986
GATM	-0.65	0.101103	0.184358
DDX43	-0.65	0.00451579	0.0189364
MRPL2	-0.649	0.00409204	0.0178273
TRIM25	-0.647	0.00055817	0.00537561
GNPNAT1	-0.647	0.000365679	0.00416556
NRDE2	-0.647	0.0408776	0.093093
APOC3	-0.646	0.000569104	0.00539712
AP4E1	-0.645	0.000807263	0.00653521
MACROD1	-0.644	0.196725	0.30246
MYOF	-0.642	8.1973e-05	0.00191029
MINA	-0.642	0.0068018	0.0249399
MAX	-0.641	0.0605289	0.125635
BRI3BP	-0.641	0.00481142	0.0198235
MRPS2	-0.641	0.00114413	0.0080131
CDIPT	-0.64	0.097322	0.179681
LDLR	-0.638	0.00179593	0.0104881
CCDC101	-0.638	0.233624	0.343101
CPT2	-0.637	0.00142645	0.00908512
SQSTM1	-0.636	3.28347e-05	0.00129735
TIA1	-0.636	0.000227334	0.00325959
GABARAP	-0.636	0.606111	0.700096
TIMM13	-0.636	0.00159735	0.00979629
CCDC51	-0.635	3.06381e-05	0.00126059
GALNT2	-0.634	8.00583e-05	0.00191029
LRRC8C	-0.634	0.0100054	0.0331063
IRAK3	-0.634	0.423859	0.537186
TXNRD2	-0.633	0.000145256	0.00261208
MACF1.1	-0.632	3.56099e-05	0.00132423
CAMSAP3	-0.631	0.156202	0.255116
RUVBL2	-0.63	4.95697e-05	0.00151979
RARS2	-0.63	0.0709524	0.141659
POP5	-0.63	0.350372	0.467163
MRPS17	-0.628	0.00306767	0.0149594
CHORDC1	-0.628	0.000560503	0.00537561
RELB	-0.627	0.0682925	0.137539
TIMM10	-0.627	0.000318111	0.00384564
KRR1	-0.627	0.000168214	0.00281039
TMEM201	-0.627	0.0434834	0.0976767
GNL3	-0.627	0.00160925	0.00983638
CHCHD4	-0.624	4.71801e-05	0.00149782
FDX1	-0.624	0.000775923	0.00638917
MSMO1	-0.624	0.0323025	0.0771939
C12orf29	-0.624	0.00377928	0.0170494
STEAP3	-0.623	0.0016133	0.00985071
ATAD2	-0.621	0.000712922	0.00609685
AHCTF1	-0.621	0.000186246	0.00292513
TRIO	-0.62	0.000617347	0.00556905
HSPA13	-0.62	0.0120958	0.0378317
ERO1L	-0.62	0.000248308	0.00337559
MRPL37	-0.62	0.000149412	0.00263478
COA1	-0.62	0.112187	0.199231
SUZ12	-0.619	0.0134704	0.0410594
MAPK9	-0.619	0.549944	0.649477
HSCB	-0.619	0.0533668	0.114182
FECH	-0.618	0.000244757	0.00335305
PUS7L	-0.618	0.247245	0.358068
CHRAC1	-0.618	0.00369479	0.0167956
LDHA	-0.615	0.136305	0.230129
EMC9	-0.615	0.00935673	0.0315025
MRPS18B	-0.615	0.00272854	0.0139407
ZMPSTE24	-0.614	0.000212617	0.00316673
FRYL	-0.614	0.00188576	0.0108396
SERBP1.1	-0.614	0.101341	0.184676
C1GALT1C1	-0.614	0.0972781	0.179681
CELF2	-0.611	0.0039777	0.0175555
GALNT14	-0.611	0.0311961	0.0751268
NSA2	-0.611	0.0047317	0.0195509
GNL3L	-0.61	0.0560059	0.118422
NDUFS4	-0.609	0.00146373	0.00925106
MRPL50	-0.609	0.0200367	0.0547376
ANLN	-0.609	0.00118573	0.00809781
TMX1	-0.608	0.000134644	0.00254455
MRPL49	-0.608	0.010367	0.0339328
MIPEP	-0.608	0.0114907	0.0366128
MRPS35	-0.607	0.00340114	0.0159384
LSM7	-0.607	0.0128381	0.0394872
TMTC3	-0.605	0.00056447	0.00538676
SLFN11	-0.605	0.000166494	0.00281039
HOOK1	-0.605	0.000245487	0.00335305
CLPB	-0.604	7.57003e-05	0.00187364
BLOC1S1	-0.604	0.265274	0.377718
CSRP2	-0.602	5.66264e-05	0.00163197
RRP9	-0.602	9.88274e-05	0.002102
TRIM21	-0.602	0.0293655	0.0717216
DLST	-0.602	0.000147342	0.00262122
TRAPPC11	-0.601	0.279008	0.39234
WWC1	-0.6	0.000181838	0.00288737
FABP5	-0.598	0.00132235	0.0086222
NUP37	-0.598	0.000682834	0.00590969
NUBPL	-0.596	8.21527e-05	0.00191029
FNDC3A	-0.595	0.000379757	0.00426976
UTP15	-0.594	0.00061265	0.00556905
MRPL39	-0.594	0.000574699	0.00541269
WDR43	-0.593	0.000344401	0.00401847
AGTRAP	-0.593	0.000322837	0.00387407
TPRKB	-0.593	0.00157289	0.00969639
MT-ND5	-0.591	0.00115806	0.00803258
TMED10	-0.591	0.000534183	0.00522756
CHCHD5	-0.591	0.0213642	0.0574362
MRPL16	-0.591	0.00512322	0.0206852
CTSZ	-0.591	0.00137367	0.00882705
A0A3B3IUB9	-0.589	0.00508339	0.0205779
KIAA0391	-0.589	0.00113893	0.00799628
GCDH	-0.588	0.0564625	0.119082
LAP3	-0.587	5.95268e-05	0.00165755
VPS13C	-0.587	0.0103085	0.0338135
NDUFS5	-0.586	0.00695078	0.0253262
RFT1	-0.584	0.00028773	0.00362986
LIAT1	-0.584	0.519212	0.622061
RDH11	-0.584	0.000233576	0.00329516
DNAJA4	-0.584	0.00149058	0.00934896
MMTAG2	-0.584	0.0205146	0.0557764
UQCRQ	-0.583	0.000253758	0.00344026
WLS	-0.583	0.0205725	0.0558812
CMC2	-0.583	0.00360099	0.0165124
PDRG1	-0.583	0.373614	0.488892
SUMF1	-0.582	0.00802103	0.0281828
KIAA1143	-0.581	0.0157773	0.0459295
TMEM43	-0.581	0.000608466	0.00556905
MRPS30	-0.581	0.000145634	0.00261208
ELOF1	-0.58	0.00942845	0.0316884
TIMM23	-0.58	0.00334506	0.0158261
FTL	-0.58	0.281917	0.395755
SLC35A4	-0.579	0.000742951	0.00622242
SUPT7L	-0.579	0.410011	0.524363
FRG1	-0.579	0.0241725	0.0625081
ENY2	-0.579	0.00130082	0.00855925
VAMP3	-0.577	0.000844903	0.00668959
CYTH2	-0.576	0.173491	0.275332
TTC27	-0.576	0.000531255	0.00521791
PSMG3	-0.576	0.458057	0.569139
ACP6	-0.576	0.00493011	0.0201112
MARCH5	-0.576	0.122955	0.213979
USP48	-0.575	0.00116794	0.0080623
KPNA2	-0.574	0.0117118	0.0370508
ZNF638	-0.574	0.000260337	0.00344299
DDX47	-0.574	0.000270261	0.00350576
MRPL3	-0.573	0.000815897	0.0065682
UTP11L	-0.573	0.00048577	0.00493823
TTK	-0.572	0.0422865	0.0957719
NOL11	-0.572	0.00137062	0.0088179
HNRNPC	-0.57	0.0533374	0.114162
ATPAF1	-0.569	0.00281367	0.014189
SYNE1	-0.568	0.0982375	0.180966
UBE2E2	-0.568	0.0037042	0.0168217
PGS1	-0.567	0.0354463	0.0832688
LUC7L	-0.567	0.00252281	0.0132799
CDC34	-0.565	0.0466863	0.103074
CDK5RAP1	-0.565	0.171601	0.273083
AHSA1	-0.564	0.000144503	0.00261208
PKN2	-0.564	0.000177869	0.00288737
NSMCE2	-0.563	0.0058918	0.0228131
UTP3	-0.563	0.000171282	0.00283711
NCOA4	-0.562	0.0693029	0.139234
RUVBL1	-0.562	0.000146064	0.00261208
MDC1	-0.561	0.000900412	0.00699457
CEBPZOS	-0.56	0.021466	0.0576083
LRRFIP1.1	-0.558	0.446286	0.55776
VARS2	-0.557	0.0199961	0.0547283
C8orf33	-0.557	0.0776735	0.151563
PLAU	-0.557	0.000531387	0.00521791
NAB2	-0.557	0.429927	0.54263
ITGA2.1	-0.554	7.73662e-05	0.00187369
CD46	-0.554	0.010254	0.0337069
SMYD3	-0.554	0.21587	0.323861
OXSM	-0.554	0.00593913	0.0229599
RCL1	-0.554	0.000631178	0.00565803
USP22	-0.553	0.00830532	0.0287865
AMZ2	-0.552	0.352494	0.469449
TTC17	-0.552	0.149483	0.246883
TMEM205	-0.551	0.00449036	0.0188539
ILF3.1	-0.55	0.0414996	0.094286
UTP14A	-0.55	0.000218005	0.00321376
NFU1	-0.55	0.00249314	0.013196
CDK17	-0.549	0.515679	0.619115
POLB	-0.549	0.00914727	0.0309783
SLC7A1	-0.549	0.000581064	0.00544461
SPAG7	-0.548	0.00997871	0.0330369
NFATC2	-0.548	0.289137	0.403428
DCAF13	-0.547	0.000866711	0.00683409
GPX8	-0.547	0.012309	0.0383716
COX20	-0.547	0.00254951	0.0133838
MPHOSPH6	-0.546	0.00400767	0.0176544
TNRC18	-0.545	0.00144588	0.00916835
MMGT1	-0.545	0.0238046	0.0618898
SLIRP	-0.545	0.00653358	0.0242965
SAP30BP	-0.544	0.00461423	0.0191617
PHAX	-0.544	0.00421705	0.0181126
MRPS16	-0.544	0.00705263	0.0255669
PIGN	-0.543	0.0112177	0.0360016
DLAT	-0.543	0.00223801	0.0122043
RHOF	-0.542	0.00130482	0.00856101
PROSC	-0.54	0.00422415	0.0181286
CPT1A	-0.54	0.000661987	0.00584333
UNK	-0.54	0.159696	0.259293
ATAD3A	-0.54	0.000267975	0.00349458
CRTAP	-0.539	0.000903493	0.00699738
RAB34	-0.538	0.025402	0.0647004
DDX49	-0.538	0.0563416	0.118914
DCTD	-0.537	0.0109998	0.0354603
DLGAP5.1	-0.537	0.00113896	0.00799628
DDX54	-0.537	0.00116415	0.0080623
USP36	-0.536	0.012046	0.0377766
SRBD1	-0.536	0.00352316	0.0162721
NR2F2	-0.535	0.46066	0.571389
AUP1	-0.535	0.0103512	0.0339194
CTDSPL2	-0.534	0.419793	0.533676
RNF2	-0.534	0.59654	0.691843
MRTO4	-0.533	0.00118	0.00807246
SDCBP	-0.532	0.000383583	0.00428483
CYB5R4	-0.532	0.0190717	0.052876
AAAS	-0.532	0.0015249	0.0094865
ARHGEF16	-0.53	0.0271201	0.0677592
TIMM17A	-0.529	0.00872955	0.0298795
GMPR2	-0.528	0.00257392	0.0134199
COL4A3BP	-0.528	0.001064	0.00770465
DDX31	-0.528	0.00415803	0.0179393
COQ9	-0.528	0.0151618	0.0446565
HEATR1	-0.528	0.00045412	0.00476676
MAP4K3	-0.527	0.385592	0.500462
RPN2	-0.527	0.000417509	0.00448142
HACD2	-0.526	0.0140936	0.0423815
MBOAT7	-0.526	0.0035777	0.016458
ALG5	-0.526	0.00542105	0.0214921
HTT	-0.525	0.000646081	0.00574685
FOXRED1	-0.525	0.00705014	0.0255669
ARIH2	-0.524	0.012528	0.0387816
GNL2	-0.524	0.00278061	0.0141089
MTIF2	-0.523	0.00101929	0.00750826
ACAA2	-0.522	0.00397244	0.0175457
STT3B	-0.522	0.000349855	0.00405747
SLC29A1	-0.522	0.0172692	0.0491796
ZC3H14	-0.519	0.000726901	0.00617973
TUBA1A	-0.519	0.00618203	0.0236138
MRPL44	-0.519	0.000395682	0.00434421
PDCD2	-0.516	0.184756	0.288732
STX7	-0.516	0.0996029	0.182293
NDUFC1	-0.515	0.132876	0.225794
TMEM177	-0.515	0.219625	0.32728
POMK	-0.515	0.000930258	0.00711539
DNAAF5	-0.514	0.000366548	0.00416723
FAM177A1	-0.514	0.0428383	0.0966418
THAP11	-0.514	0.0109436	0.0353822
OCIAD1	-0.514	0.000375279	0.004237
BNIP1	-0.513	0.00211977	0.01176
RPL7L1	-0.512	0.00474515	0.0195924
MAK16	-0.512	0.00230874	0.0124954
RDH14	-0.512	0.00936495	0.0315117
AK2	-0.511	0.000115486	0.00234387
COPS7A	-0.511	0.000839165	0.00666246
WDHD1	-0.51	0.000390716	0.00431718
UQCRFS1	-0.51	0.000325288	0.00387407
MRPS7	-0.509	0.000160127	0.00273879
GYG1	-0.509	0.00551904	0.0217442
POLDIP2	-0.509	0.000308479	0.0037912
TOPBP1	-0.508	0.142951	0.238929
CD58	-0.508	0.00652122	0.0242965
PCCB	-0.508	0.388144	0.503434
ATP5D	-0.508	0.00234561	0.0126352
GMFB	-0.508	0.0193449	0.0533767
CTCF	-0.506	0.00443602	0.018732
NOL6	-0.506	0.00415247	0.0179387
UQCC1	-0.505	0.0389101	0.0894963
TYMP	-0.504	0.00636984	0.0240374
TRNT1	-0.504	0.00028673	0.00362986
RNMTL1	-0.504	0.0023521	0.0126352
LYRM4	-0.504	0.00470113	0.0194525
TOP2B	-0.503	0.00010586	0.00219489
AP1S3	-0.503	0.0218718	0.0583113
VPS4A	-0.503	0.00155117	0.00957276
TAF8	-0.502	0.0320803	0.076854
MRPS9	-0.502	0.000460577	0.00480066
DHX33	-0.501	0.0781059	0.152095
CAAP1	-0.501	0.102714	0.186411
DDOST	-0.499	0.000617074	0.00556905
EIF3J	-0.499	0.00128166	0.00845253
DDHD1	-0.499	0.356661	0.473031
MYBBP1A	-0.499	0.000195654	0.00302173
IFRD1	-0.498	0.113799	0.20133
WRN	-0.498	0.0142572	0.0427415
GNPAT	-0.497	0.00174221	0.0102785
ACOX1	-0.497	0.000675907	0.0059004
LGALSL	-0.497	0.0555886	0.117755
CHD8	-0.497	0.00395953	0.0175155
LIMA1	-0.497	0.000181624	0.00288737
TIMM10B	-0.497	0.0151985	0.0447417
ATP11A	-0.496	0.0640692	0.130909
TOP2A	-0.495	0.000617617	0.00556905
GTPBP3	-0.494	0.0157606	0.0459271
LSG1	-0.494	0.0034924	0.0161818
TIMMDC1	-0.494	0.0107496	0.0349073
EMC8	-0.493	0.000906643	0.00700522
MRPL43	-0.493	0.000163873	0.00278632
UQCC2	-0.493	0.0107036	0.0348171
SCO2	-0.491	0.00647415	0.0242965
MRPL19	-0.491	0.00117451	0.00807246
SCRIB	-0.489	0.000420366	0.0045037
GCLM	-0.489	0.00383328	0.0171946
NDUFA9	-0.489	0.00139733	0.00893916
BTN2A1	-0.489	0.146626	0.24349
MED12	-0.489	0.035095	0.0826001
TANGO6	-0.489	0.00369309	0.0167956
POLR3D	-0.488	0.0508588	0.110167
LCLAT1	-0.488	0.00240524	0.0128136
UNG	-0.487	0.034609	0.0816896
ORMDL2	-0.487	0.0849887	0.162157
WASH3P	-0.486	0.0260699	0.0658776
EPHA2	-0.485	0.00152023	0.0094865
MRPL38	-0.484	0.000525948	0.00518698
C6orf120	-0.483	0.0614507	0.127
CBX4	-0.482	0.669125	0.7527
MRPS5	-0.482	0.00125218	0.00834403
RALBP1	-0.482	0.488703	0.596165
DDX21	-0.482	0.00459742	0.0191471
G6PC3	-0.481	0.0002257	0.00325959
PAPD5	-0.48	0.0480705	0.105433
RSL1D1	-0.48	0.000414136	0.00446183
SURF1	-0.48	0.00334792	0.0158261
GID8	-0.48	0.0540356	0.115015
DAP3	-0.479	0.00030565	0.00378078
ORC1	-0.479	0.0912424	0.171087
EMC2	-0.479	0.0341831	0.0808499
LRCH3	-0.479	0.00716339	0.0258708
NDUFA6	-0.478	0.00694332	0.0253262
ZNF512B	-0.478	0.214798	0.322644
HBA2	-0.477	0.024425	0.0630479
ARNT	-0.477	0.0218546	0.0582924
GSTCD	-0.477	0.0198524	0.0545421
NRBF2	-0.477	0.628615	0.719058
MTA3	-0.477	0.00255895	0.0134091
KIF23	-0.476	0.00165513	0.00999854
PKNOX1	-0.476	0.0438775	0.0981794
SPNS1	-0.476	0.00864461	0.0296946
AATF	-0.476	0.00288665	0.0144433
LETM1	-0.475	0.000476677	0.00488891
SASS6	-0.475	0.0584213	0.122007
TBRG4	-0.475	0.00101324	0.00749723
MRPL20	-0.475	0.000935049	0.00711971
RAP1B	-0.474	0.000324495	0.00387407
DIEXF	-0.474	0.000818673	0.00657219
FAM118A	-0.474	0.366117	0.481584
METTL15	-0.473	0.00115771	0.00803258
DNAJC16	-0.473	0.00387503	0.0173145
ZNF593	-0.472	0.0291634	0.0713791
GPR126	-0.472	0.00553528	0.0217933
FH	-0.471	0.000223061	0.00325959
UQCRC2	-0.471	0.00204944	0.0114801
REEP5	-0.471	0.00862832	0.0296917
AMFR	-0.471	0.0225132	0.0594439
PPID	-0.47	0.000443454	0.00467289
ATP1B3	-0.469	0.000271265	0.00350576
HSD17B12	-0.469	0.000898808	0.00699407
MYEF2.1	-0.468	0.510342	0.6145
STX8	-0.468	0.000287794	0.00362986
MRPL22	-0.467	0.000305823	0.00378078
PLD2	-0.467	0.380355	0.495562
APRT	-0.467	0.0158385	0.0460529
TWISTNB	-0.467	0.00851957	0.0294229
MIF4GD	-0.466	0.483653	0.591885
AURKB	-0.465	0.00024223	0.00334823
MED30	-0.465	0.0473911	0.1043
BAG4	-0.464	0.0701721	0.14041
CRYZ	-0.464	0.000838574	0.00666246
GADD45GIP1	-0.464	0.00244232	0.0129627
HERPUD1	-0.463	0.0377801	0.0877022
HADHB	-0.462	0.00309466	0.0150149
RAB2A	-0.462	0.000412826	0.00445605
SIRT5	-0.462	0.0237862	0.0618699
NEDD8	-0.461	0.00627427	0.0238712
PDHA1	-0.46	0.0039258	0.0174332
MT-ND2	-0.459	0.283666	0.397823
STK4	-0.459	0.290241	0.40429
SLC7A11	-0.459	0.00973761	0.0324625
BOP1	-0.458	0.0133719	0.0408022
NEU1	-0.458	0.0170661	0.048794
SACM1L	-0.458	0.00018425	0.00291764
WDR3	-0.458	0.000959124	0.00722271
GCSH	-0.457	0.0437823	0.0980454
WDR59	-0.457	0.0124374	0.038576
CEP78	-0.456	0.00227192	0.0123309
HDHD2	-0.456	0.464108	0.57369
VMP1	-0.456	0.00365805	0.0167061
PHB	-0.454	0.000265277	0.00347836
NDC1	-0.454	0.00258875	0.0134638
ATP5L	-0.453	0.00124593	0.0083405
SLC27A4	-0.453	0.0016815	0.0100646
PANX1	-0.453	0.0503373	0.109282
TCF3	-0.452	0.552043	0.651243
DR1	-0.452	0.00967902	0.0323607
MIS12	-0.452	0.413891	0.527825
SEPT8	-0.451	0.00457051	0.0190775
RRP12	-0.451	0.0012661	0.00838825
NEDD1	-0.451	0.0287531	0.0707116
TBC1D24	-0.45	0.00130981	0.0085695
MED20	-0.45	0.00529076	0.0211045
RPUSD2	-0.449	0.00143153	0.00910742
SPG20	-0.448	0.120345	0.210458
XPNPEP3	-0.448	0.429374	0.542387
USP24	-0.448	0.000799444	0.00650541
HDGFRP2	-0.447	0.020142	0.0549969
TUSC3	-0.446	0.00743288	0.026642
TMED4	-0.446	0.0165939	0.0477044
PTCD3	-0.446	0.00336966	0.0158812
DNAAF2	-0.446	0.002207	0.0120976
MTDH	-0.445	0.000492741	0.00498274
H2AFY2	-0.445	0.00545168	0.0215821
PDIA5	-0.444	0.00978753	0.0325836
PIGO	-0.444	0.48208	0.590618
TRIAP1	-0.443	0.00264892	0.0136713
DHX36	-0.443	0.00380858	0.0171147
LSR	-0.442	0.00393607	0.0174402
TM9SF2	-0.442	0.000973703	0.00727941
EPDR1	-0.442	0.00606995	0.0232702
MRPS34	-0.441	0.000656918	0.0058164
DDX24	-0.441	0.00487802	0.0199978
NPM1	-0.44	0.00193452	0.0110401
NUP43	-0.44	0.00784353	0.0277023
NOP16	-0.44	0.0223094	0.0591496
FNBP1	-0.439	0.0253762	0.0646632
BLMH	-0.439	0.0177787	0.0502089
SLC39A14	-0.439	0.209576	0.316893
PGAM5	-0.439	0.000583913	0.0054549
RPS6KA5	-0.438	0.632066	0.721697
LIG4	-0.436	0.0123634	0.0385202
MGAT4B	-0.436	0.325891	0.443237
OSTC	-0.435	0.0147796	0.043867
CMAS	-0.435	0.000741025	0.00621727
BAZ1A	-0.435	0.00653056	0.0242965
HSBP1	-0.434	0.00385067	0.0172592
SURF6	-0.434	0.00350758	0.0162391
KTN1	-0.434	0.000464094	0.00481122
KTI12	-0.433	0.0649421	0.132131
RIOK1	-0.433	0.00326386	0.0155544
MRPS26	-0.433	0.0108529	0.035144
TM9SF4	-0.432	0.000563482	0.00538625
HIST1H1B	-0.432	0.00910456	0.0309062
TMED2	-0.432	0.010108	0.0333499
EXOSC9	-0.431	0.000386759	0.00430363
TP53I11	-0.431	0.146285	0.243063
SAP30L	-0.431	0.114589	0.202542
STX3	-0.43	0.0978047	0.180341
MLLT1	-0.43	0.0143512	0.0429728
MRPL13	-0.43	0.0099735	0.0330369
CDKN2A	-0.429	0.0210451	0.0567541
ETFA	-0.429	0.0010322	0.00755983
MTHFD2	-0.429	0.00902314	0.0306659
POLE2	-0.429	0.120186	0.210244
PCBP2.1	-0.429	0.0347375	0.081859
RABL3	-0.429	0.0638046	0.1306
PUS1	-0.428	0.013936	0.0420781
EXOSC3	-0.428	0.0235079	0.0613675
FBLL1	-0.427	0.00754001	0.0269027
CAMLG	-0.427	0.00931601	0.0314021
CARS2	-0.427	0.189164	0.293497
APEH	-0.426	0.000336273	0.00394761
NFYB	-0.426	0.026627	0.066875
POP4	-0.426	0.0745989	0.146922
TSFM	-0.426	0.000881536	0.00691316
PFKFB3	-0.425	0.110438	0.196835
GBAS	-0.425	0.00667105	0.0246431
TSPAN13	-0.425	0.209506	0.316877
ABCD3	-0.425	0.000565956	0.00538709
GPD1L	-0.425	0.366963	0.482367
PDHB	-0.424	0.00306086	0.0149389
TMPO.2	-0.424	0.00283662	0.0142424
OS9	-0.424	0.216465	0.324248
ANGEL2	-0.424	0.0829715	0.159045
EIF1AD	-0.423	0.0457529	0.101509
UROD	-0.423	0.00874497	0.0298968
PPP1R8	-0.423	0.00264864	0.0136713
MGA	-0.423	0.0364555	0.085176
BRD7	-0.423	0.0630873	0.1295
PLSCR1	-0.422	0.0972752	0.179681
BRD8	-0.421	0.196236	0.30187
EXOSC10	-0.421	0.000962422	0.00722433
TSTA3	-0.421	0.000616718	0.00556905
TMEM214	-0.42	0.000541296	0.00526915
CIRH1A	-0.42	0.00681535	0.0249579
YME1L1	-0.42	0.00779267	0.0275903
WDR12	-0.42	0.00111922	0.00794807
AIFM1	-0.419	0.00101867	0.00750826
ANKRD50	-0.419	0.554838	0.653605
KDELC1	-0.418	0.491136	0.597995
TOE1	-0.418	0.00127971	0.00845253
PLEKHF2	-0.418	0.195507	0.301069
COMMD8	-0.418	0.0599117	0.124518
LCMT1	-0.418	0.0122339	0.03822
AURKA	-0.417	0.000994268	0.00741994
CDK11A	-0.417	0.00411636	0.0178843
TPX2	-0.417	0.00604643	0.0232499
TIMM50	-0.416	0.00222155	0.012149
ANKRD2	-0.416	0.152068	0.249792
HACL1	-0.416	0.0055932	0.0219763
KNSTRN	-0.416	0.00356079	0.0164195
MRPS12	-0.415	0.0223625	0.059236
NEMF	-0.415	0.00127466	0.00843531
UFL1	-0.415	0.0118887	0.0374667
NDUFA7	-0.415	0.0181088	0.0508176
C3orf58	-0.415	0.168432	0.269603
UBL7	-0.415	0.000889187	0.00696369
MRPS14	-0.414	0.0127966	0.0394226
FDFT1	-0.414	0.00131934	0.00862211
OXR1	-0.414	0.129874	0.222069
JAGN1	-0.414	0.0311575	0.0750976
H3F3B	-0.413	0.00588475	0.0228131
RBM27	-0.413	0.00335494	0.0158295
TMEM223	-0.412	0.00366935	0.0167326
FYCO1	-0.412	0.00768565	0.0273457
SLC4A7	-0.412	0.000289386	0.00363403
MRPS15	-0.411	0.00915267	0.0309783
COX11	-0.411	0.0607206	0.125942
WDR82	-0.41	0.0295612	0.0721077
ANKMY2	-0.41	0.436448	0.548917
UBAC2	-0.41	0.112781	0.199899
HINT2	-0.41	0.0103777	0.0339484
MED4	-0.41	0.520873	0.623505
MRPL45	-0.409	0.0117914	0.0372211
DSP	-0.409	0.000607195	0.00556905
EEF1D.2	-0.409	0.0019295	0.0110225
FNTB	-0.409	0.0115729	0.0367529
NHP2	-0.409	0.00864016	0.0296946
TBL3	-0.408	0.00113755	0.00799628
C14orf142	-0.408	0.0736543	0.145727
NIFK	-0.408	0.00218986	0.0120327
MRPL11	-0.408	0.00114932	0.00803258
LGALS8	-0.407	0.0770337	0.150618
FTH1	-0.406	0.0710995	0.141904
COX6B1	-0.406	0.00490694	0.0200309
EXOSC5	-0.406	0.00148021	0.00931432
ACADS	-0.404	0.135816	0.229438
EI24	-0.404	0.396886	0.512352
PDE3B	-0.404	0.426296	0.539445
MON2	-0.404	0.00467468	0.0193677
TMEM141	-0.404	0.31388	0.429434
TAF2	-0.403	0.00176337	0.0103399
RABL2B	-0.403	0.372018	0.487344
NME4	-0.402	0.250701	0.361573
UBE4B	-0.402	0.000942457	0.00715404
GATAD2A	-0.402	0.0103076	0.0338135
CD55	-0.401	0.0445068	0.0993175
EOGT	-0.401	0.00897495	0.0305201
MRPS11	-0.4	0.0263928	0.0664443
TMEM109	-0.4	0.0114498	0.0365245
MTHFD1L	-0.399	0.000753883	0.00626136
TFB2M	-0.399	0.00135645	0.00875543
GEMIN2	-0.398	0.0575682	0.120751
NDUFS8	-0.398	0.00880539	0.0300143
GAR1	-0.398	0.0426859	0.0964113
DYNLRB1	-0.397	0.00679542	0.0249341
NUDT16L1	-0.396	0.165555	0.266404
MAZ	-0.396	0.00152764	0.00948852
DDX41	-0.396	0.00314218	0.015203
PET117	-0.395	0.229833	0.339141
THEM6	-0.395	0.00753607	0.0269027
EXOSC4	-0.395	0.00623114	0.0237542
ST7	-0.394	0.0224384	0.0593506
PHF8	-0.394	0.148481	0.245933
MTHFD1	-0.394	0.000740892	0.00621727
WBSCR16	-0.393	0.00431753	0.0184206
GPR108	-0.393	0.413589	0.527651
LIPA	-0.392	0.0305735	0.0739512
ZMYM2	-0.392	0.000659811	0.00583306
ALDH7A1	-0.391	0.00451727	0.0189364
ANAPC2	-0.391	0.389887	0.505126
KATNAL2	-0.39	0.0124415	0.038576
WDR55	-0.39	0.0129711	0.0397899
NXF1	-0.39	0.00184951	0.0107082
DDAH1	-0.389	0.00121998	0.00825346
AKAP1	-0.389	0.0902341	0.169638
CNOT11	-0.389	0.258843	0.370753
DDX52	-0.389	0.01183	0.0373224
PES1	-0.388	0.00812926	0.0284499
NDUFA2	-0.388	0.0129904	0.039828
PTBP3	-0.388	0.00159759	0.00979629
ATP1A1	-0.387	0.00263417	0.0136455
SEC61G	-0.387	0.0126148	0.0390294
DNAJC17	-0.387	0.0486614	0.106244
UTP6	-0.387	0.00457078	0.0190775
TFAM	-0.386	0.0104488	0.034123
MST1R	-0.386	0.166758	0.267816
MGAT2	-0.386	0.0208711	0.0564263
CENPV	-0.386	0.0263979	0.0664443
CYC1	-0.385	0.000931762	0.00711539
SPAG5	-0.385	0.0171773	0.0489907
NT5DC2	-0.385	0.000926517	0.00711539
DUSP3	-0.384	0.00460723	0.0191602
RAP1A	-0.384	0.0124366	0.038576
KIAA0020	-0.384	0.0146574	0.0435716
NOC4L	-0.384	0.0069113	0.0252611
DHX15	-0.383	0.00128151	0.00845253
CHAF1B	-0.383	0.0293526	0.0717204
LEPROT	-0.382	0.125632	0.217199
HSPE1	-0.382	0.00266721	0.0137389
PSME4	-0.382	0.00542149	0.0214921
LAMP2	-0.381	0.0321118	0.0768976
GM2A	-0.38	0.417128	0.530756
DTYMK	-0.38	0.00363957	0.0166496
NSMAF	-0.38	0.109944	0.196136
HDHD3	-0.38	0.182582	0.286116
TICAM1	-0.379	0.555405	0.654139
NDUFB1	-0.379	0.122377	0.21317
TDP2	-0.379	0.0113563	0.0363049
CDS2	-0.379	0.0393556	0.0901613
UQCRH	-0.379	0.00493508	0.0201173
MTX1	-0.379	0.0178457	0.0502995
AKAP8L	-0.379	0.00728609	0.026199
IDI1	-0.378	0.00235113	0.0126352
TRPV1	-0.377	0.585474	0.682303
C18orf8	-0.377	0.0080403	0.02819
ERAL1	-0.377	0.00638783	0.024065
MT-ND4	-0.377	0.0750048	0.147351
AASDHPPT	-0.377	0.0652318	0.132626
FARP1	-0.376	0.116472	0.205053
CKS2	-0.376	0.110217	0.196502
SPCS3	-0.376	0.00256247	0.0134152
RPL38	-0.376	0.0150055	0.0443217
SEZ6L2	-0.375	0.0278641	0.0691342
COA6	-0.375	0.00105522	0.00765819
TDP1	-0.375	0.00632575	0.0239424
TBC1D13	-0.375	0.0936021	0.17449
EIF4G2.1	-0.374	0.374478	0.489625
ISOC1	-0.374	0.00317596	0.0153062
ZNHIT2	-0.374	0.511364	0.615601
GTF2A1	-0.373	0.00678089	0.0249108
MAP4.1	-0.373	0.344437	0.46117
BMS1	-0.373	0.000644144	0.00573855
OSGEP	-0.373	0.053035	0.113725
RBMX2	-0.372	0.136969	0.230981
NFATC2IP	-0.372	0.482106	0.590618
WHSC1	-0.371	0.0595665	0.12395
UBE2V2	-0.371	0.0136124	0.0413391
CLASP2	-0.37	0.00786531	0.0277452
PDPK1	-0.37	0.216587	0.324345
GTPBP4	-0.37	0.00733813	0.0263533
SLC25A19	-0.37	0.011694	0.0370149
C11orf98	-0.369	0.0502357	0.109103
TPP2	-0.369	0.00412614	0.0178955
PDCD6IP	-0.369	0.00154566	0.00956945
APOOL	-0.368	0.0818506	0.157472
PHKA1	-0.368	0.407367	0.522004
SLC12A2	-0.368	0.305355	0.420867
CPSF1	-0.368	0.00188363	0.0108396
MRPL18	-0.368	0.0136753	0.0414648
PANK3	-0.368	0.0576549	0.120889
LARS2	-0.367	0.116321	0.204908
TTN	-0.367	0.34297	0.459795
WDR41	-0.367	0.000516381	0.00515353
JMJD6	-0.366	0.0191247	0.0529975
CRK.1	-0.366	0.437148	0.549317
EMG1	-0.366	0.014151	0.0425046
DAXX	-0.365	0.00871555	0.0298671
SLC25A20	-0.364	0.248549	0.359293
CTU2	-0.364	0.461457	0.571885
TPR	-0.364	0.000680151	0.0059004
FOSL2	-0.364	0.039275	0.0900124
SERF2	-0.364	0.00242529	0.0128961
CCDC85C	-0.363	0.293821	0.407797
H0YC42	-0.363	0.295832	0.410004
TRA2A	-0.363	0.0177679	0.0502031
PRPF38B	-0.363	0.00706126	0.0255821
SMIM12	-0.363	0.00508447	0.0205779
SDF2	-0.363	0.0785499	0.152857
ATP6V0A2	-0.363	0.0916808	0.171686
TMEM33	-0.362	0.0350501	0.0825282
GTF2H4	-0.362	0.358044	0.474442
TPCN1	-0.361	0.024063	0.0623366
RFC1	-0.361	0.00601025	0.0231881
MOV10	-0.361	0.00147126	0.00928736
MRPS18A	-0.361	0.002545	0.0133723
MRPL27	-0.36	0.139969	0.235174
LAGE3	-0.36	0.0169433	0.0485869
TACO1	-0.36	0.00402411	0.0176544
POLR1B	-0.36	0.00589568	0.0228131
DNAJB11	-0.36	0.00143779	0.0091271
SSX2IP	-0.36	0.175438	0.277736
DYNC1LI1	-0.36	0.00278065	0.0141089
NASP	-0.359	0.00326495	0.0155544
ALDH18A1	-0.359	0.00113295	0.00799628
TXNDC5	-0.359	0.00459213	0.0191389
RBM22	-0.359	0.00216086	0.0119075
CDCA5	-0.358	0.176607	0.279124
INTS9	-0.358	0.0184996	0.0517127
OSTF1	-0.358	0.0238356	0.0619424
FAF2	-0.358	0.00737625	0.0264572
ECH1	-0.357	0.0264283	0.0664917
MT-CO3	-0.356	0.141428	0.236767
SAMM50	-0.356	0.000962576	0.00722433
EXOSC8	-0.355	0.00973579	0.0324625
MEMO1	-0.355	0.00776536	0.0275613
RIF1	-0.354	0.00940864	0.0316403
ELAC2	-0.354	0.00227856	0.0123552
LRRFIP2	-0.353	0.0146543	0.0435716
ZNF326	-0.352	0.0063262	0.0239424
MFN1	-0.352	0.0743778	0.146731
NCLN	-0.352	0.0050227	0.0204023
TM4SF1	-0.351	0.129377	0.221482
H2AFV	-0.351	0.0234303	0.0612204
PRPS2	-0.35	0.0343168	0.0811328
RAB32	-0.35	0.00412045	0.0178843
NARS2	-0.35	0.00231845	0.0125244
EHHADH	-0.349	0.161752	0.261673
POLR1E	-0.349	0.0215425	0.057754
PRRC2C	-0.348	0.000792455	0.00649883
GOLT1B	-0.348	0.166839	0.267871
PPCS	-0.348	0.00138884	0.00889476
CCDC137	-0.347	0.0265082	0.0666514
SMAP1	-0.347	0.0222825	0.0591081
TMX3	-0.347	0.0137844	0.0417737
ST13	-0.346	0.0157756	0.0459295
RNF114	-0.346	0.00108089	0.00776837
F11R	-0.346	0.0216436	0.0578602
WDR36	-0.345	0.00222021	0.012149
EMC4	-0.345	0.00630944	0.0239282
FOXK1	-0.344	0.0156894	0.0457892
COLGALT1	-0.344	0.001028	0.00754162
EXOC6B	-0.343	0.0482003	0.105548
CD3EAP	-0.343	0.188958	0.293263
TBC1D4	-0.343	0.0222293	0.0590186
PCF11	-0.343	0.0135332	0.0411639
ANKRD40	-0.343	0.187527	0.29181
POLR1C	-0.342	0.0153307	0.044993
TFRC	-0.342	0.0276911	0.0688574
MPV17L	-0.342	0.385569	0.500462
SMIM20	-0.342	0.00308624	0.0149992
USP25	-0.342	0.0077855	0.0275846
FAM195B	-0.341	0.311941	0.427288
PRMT3	-0.341	0.00312877	0.0151548
HSPA2	-0.341	0.00863693	0.0296946
AKAP17A	-0.341	0.00790087	0.0278536
PPM1A	-0.34	0.0860606	0.163498
BAZ2A	-0.339	0.103511	0.187269
ESD	-0.339	0.00351412	0.0162563
TRIM37	-0.338	0.515563	0.619105
HNRNPA3	-0.338	0.00185146	0.0107082
PSMC3	-0.337	0.00371475	0.0168332
ZDHHC13	-0.337	0.00570292	0.022301
PISD	-0.337	0.0832676	0.159506
EXOSC6	-0.336	0.0263683	0.0664279
A0A0U1RQK9	-0.335	0.795285	0.8511
HEXB	-0.335	0.0152319	0.0448065
CAD	-0.334	0.00132417	0.00862434
POLR2K	-0.334	0.135608	0.229253
MRPL17	-0.334	0.00345335	0.0161001
CMTR2	-0.333	0.507482	0.612336
COX17	-0.333	0.0778058	0.151716
NFYC	-0.333	0.027033	0.0676002
HAX1	-0.333	0.00304819	0.0149168
RPL22	-0.333	0.00506851	0.0205449
FAM160A1	-0.333	0.0513786	0.111087
RBM26	-0.333	0.0634735	0.130027
CYCS	-0.332	0.00859216	0.0296168
PDHX	-0.332	0.000959854	0.00722271
NUDT21	-0.332	0.0198232	0.0545139
ATP5EP2	-0.332	0.00132181	0.0086222
TOMM34	-0.332	0.0140953	0.0423815
ATP6V1F	-0.332	0.0310706	0.0749962
MRPL40	-0.332	0.000870996	0.0068585
PWP1	-0.331	0.0189128	0.0526055
SGPP1	-0.331	0.0266961	0.0668852
AKAP11	-0.331	0.516642	0.619885
NCL	-0.33	0.00259046	0.0134638
TERF2	-0.33	0.0216325	0.0578602
SMC6	-0.33	0.00652882	0.0242965
ASCC2	-0.33	0.131155	0.223795
GTF2F1	-0.329	0.00297012	0.0146573
ARID2	-0.329	0.00279204	0.0141218
CHD1	-0.328	0.0033992	0.0159384
SRM	-0.328	0.00334432	0.0158261
GNB1L	-0.328	0.187178	0.291542
C4orf27	-0.328	0.0377233	0.0876458
PSMD14	-0.327	0.0131717	0.0402554
ATP6V0C	-0.327	0.0332401	0.0791391
SRFBP1	-0.327	0.0572437	0.120289
SMCHD1	-0.326	0.00106629	0.00770705
MRPL54	-0.326	0.0556619	0.117843
MB21D1	-0.326	0.0469049	0.103428
PYCR2	-0.326	0.00414189	0.0179387
NSUN6	-0.325	0.22838	0.337789
AKT1S1	-0.325	0.0503947	0.109366
CCNB2	-0.324	0.13267	0.225512
SBNO1	-0.323	0.00240187	0.0128136
TRAPPC9	-0.322	0.232492	0.342383
CDK7	-0.322	0.012091	0.0378317
TRIM26	-0.322	0.0714681	0.142442
ESF1	-0.322	0.0387443	0.0892449
SYNGR2	-0.321	0.00488801	0.0200177
GTF2F2	-0.321	0.00113092	0.00799628
MRPL30	-0.321	0.178313	0.281357
FUBP1	-0.321	0.0037853	0.017059
SRPRB	-0.321	0.0203503	0.0554081
OXSR1	-0.32	0.00388988	0.0173405
ATP5B	-0.319	0.00390108	0.0173636
NUP133	-0.319	0.0063682	0.0240374
DDX56	-0.319	0.0250716	0.0641763
B3GNT2	-0.319	0.407442	0.522004
NDUFA10	-0.318	0.00578752	0.0225401
DSCR3	-0.318	0.0403506	0.0921843
HSPD1	-0.318	0.00583683	0.0227014
MRPS6	-0.318	0.0168253	0.0483315
PDCD11	-0.317	0.00667809	0.0246431
ROMO1	-0.317	0.0878114	0.166167
SCD	-0.316	0.085607	0.163066
RPL37	-0.316	0.00712599	0.025768
C1QBP	-0.316	0.0138924	0.0419904
EXOSC1	-0.316	0.0232072	0.0607475
TIMM8A	-0.315	0.0860577	0.163498
NUCB1	-0.315	0.00781369	0.0276308
HNRNPA0	-0.315	0.00125884	0.00837873
STAG1	-0.315	0.166384	0.267364
A0A1W2PRB8	-0.314	0.0244829	0.0631406
POLR1A	-0.314	0.00445806	0.0187976
JUN	-0.314	0.436219	0.548869
GINS1	-0.314	0.163032	0.263187
ZFAND1	-0.314	0.00859626	0.0296168
NDUFB10	-0.313	0.0286598	0.0705731
MT-ND3	-0.313	0.343012	0.459795
MTA1	-0.313	0.00358845	0.0164811
USMG5	-0.313	0.0147308	0.0437448
GOT2	-0.312	0.00427792	0.0183015
ELOVL5	-0.312	0.0741763	0.146661
RPL26L1	-0.312	0.132011	0.224804
GTF3C1	-0.311	0.0145293	0.0432576
ZMYM4	-0.31	0.00681387	0.0249579
MRPL32	-0.31	0.00652845	0.0242965
ACIN1	-0.31	0.00173928	0.0102785
FPGT	-0.309	0.728382	0.800152
PTPN2	-0.309	0.00851948	0.0294229
C2orf47	-0.309	0.0815946	0.15719
MT-ATP8	-0.308	0.338404	0.455419
EXOSC2	-0.308	0.00882348	0.0300405
DDRGK1	-0.308	0.23212	0.341924
TSPYL1	-0.308	0.134023	0.22718
AFG3L2	-0.308	0.00351986	0.0162698
CSDE1	-0.307	0.0474909	0.104403
LRPAP1	-0.307	0.00777286	0.0275709
CKAP4	-0.307	0.0108181	0.0350508
USP10	-0.307	0.0105274	0.0343406
PIGS	-0.307	0.0163861	0.0472956
FXN	-0.306	0.0876339	0.165886
TATDN1	-0.306	0.0248367	0.0637678
CCDC47	-0.306	0.0246692	0.0635358
DPY30	-0.306	0.0200151	0.0547283
ECT2	-0.306	0.0062057	0.0236728
TRMT61B	-0.305	0.183954	0.287581
BCKDK	-0.305	0.0555183	0.117693
CRIM1	-0.305	0.056831	0.119684
CLP1	-0.304	0.0370847	0.0864359
CD2BP2	-0.304	0.0250069	0.0641248
PRPF19	-0.304	0.018136	0.050869
COX7C	-0.303	0.0359843	0.0843144
TUFM	-0.303	0.00173156	0.0102475
PAPOLA	-0.303	0.00818254	0.028567
POLR2L	-0.303	0.153639	0.251585
HDAC1	-0.303	0.0170828	0.0488176
RBM26.1	-0.303	0.00659594	0.0244653
TBC1D22A	-0.303	0.0841524	0.160774
SORD	-0.302	0.0224746	0.0593963
SRSF8	-0.302	0.0537729	0.114625
FAU	-0.301	0.151174	0.248749
TERF2IP	-0.301	0.0260126	0.0657616
UQCRC1	-0.3	0.0104127	0.0340241
XPC	-0.3	0.209428	0.316877
MT-CO2	-0.299	0.0321617	0.076953
ACAT1	-0.299	0.00232401	0.0125427
ATRX	-0.299	0.16814	0.26935
METAP2	-0.299	0.0720294	0.143361
RBM39	-0.299	0.0447941	0.0998426
HSD17B10	-0.299	0.0032631	0.0155544
CLTB	-0.298	0.0216531	0.0578602
DARS2	-0.298	0.0158095	0.0459998
SPEN	-0.298	0.207356	0.314692
RPP40	-0.297	0.0456713	0.101406
HIST2H2AC	-0.297	0.512795	0.616804
FAM162A	-0.296	0.0247808	0.0637094
PRDX4	-0.296	0.00236868	0.0126887
MPHOSPH8	-0.296	0.0115108	0.0366566
NOP14	-0.295	0.00282791	0.0142234
RPP30	-0.295	0.0153043	0.0449613
PHB2	-0.295	0.00544043	0.0215523
ARFIP2	-0.294	0.0208267	0.0564123
RPL14	-0.293	0.0215758	0.0577893
POLRMT	-0.293	0.0885959	0.167183
TOMM40	-0.293	0.0222835	0.0591081
GLUD1	-0.293	0.00501319	0.020378
RAB2B	-0.293	0.0749777	0.147351
YIPF6	-0.293	0.0858559	0.163433
WRAP53	-0.293	0.0139009	0.0419943
GNB4	-0.293	0.0134931	0.0411068
AK6	-0.293	0.00452234	0.0189439
ECD	-0.292	0.236791	0.346411
RPA3	-0.292	0.0464943	0.102747
MAP2K3	-0.292	0.0135281	0.0411639
PDLIM3	-0.292	0.125375	0.216906
TRIM33	-0.292	0.0272787	0.068008
CCNH	-0.291	0.045202	0.100519
CDK1	-0.291	0.00517036	0.0207969
C9orf114	-0.291	0.0115179	0.0366589
PITHD1	-0.291	0.0255694	0.0650118
FADD	-0.29	0.160398	0.260066
SMEK1	-0.29	0.0073682	0.0264448
NOA1	-0.29	0.368005	0.483185
CGGBP1	-0.29	0.0116589	0.0369443
KIF21A	-0.289	0.00388829	0.0173405
SCO1	-0.289	0.0786978	0.153093
PPIH	-0.289	0.00335595	0.0158295
GOLGA1	-0.289	0.00607615	0.0232711
KRI1	-0.288	0.00508736	0.0205779
COA5	-0.288	0.349607	0.466404
ARMC8	-0.288	0.0097352	0.0324625
FNBP4	-0.288	0.0483987	0.105831
C1orf123	-0.288	0.0220821	0.0587451
PQBP1	-0.287	0.0086777	0.0297905
SNRPA1	-0.287	0.0107833	0.0349873
RNASEH2B	-0.286	0.0783359	0.152492
RPS24	-0.285	0.0619393	0.127734
CYB5A	-0.285	0.0256879	0.0652035
ACADVL	-0.285	0.0103648	0.0339328
NADK2	-0.285	0.0534021	0.114215
HSP90AB4P	-0.285	0.0254147	0.0647042
ATXN7L3B	-0.285	0.0260864	0.0658905
DNAJB12	-0.285	0.032414	0.0774282
CDYL	-0.285	0.103602	0.187316
MTCL1	-0.285	0.0701806	0.14041
COX4I1	-0.284	0.00578147	0.0225317
ATM	-0.284	0.231318	0.341001
SDAD1	-0.284	0.0262281	0.0661613
BNIP2	-0.282	0.493441	0.599914
RPP14	-0.282	0.217815	0.325446
PI4K2A	-0.282	0.00640758	0.0241177
CECR5	-0.282	0.00795291	0.0280028
MCAT	-0.281	0.103181	0.186906
RMDN1	-0.281	0.00568218	0.0222495
MT-CO1	-0.28	0.0346518	0.0817368
PBK	-0.28	0.106586	0.191211
NGLY1	-0.279	0.0463042	0.102417
RBM3	-0.279	0.0884988	0.167139
TPBG	-0.279	0.111651	0.198568
SDHC	-0.279	0.106113	0.190662
TMEM41B	-0.278	0.0205344	0.0558039
DDX5	-0.278	0.066455	0.134497
ATIC	-0.278	0.00546248	0.0215952
ZHX1	-0.278	0.0667082	0.134853
FARS2	-0.277	0.172692	0.274365
P56181-2	-0.277	0.00960551	0.0321709
CDKAL1	-0.277	0.0228761	0.0600718
CPSF4	-0.276	0.25392	0.364986
OSBPL9	-0.276	0.0190578	0.0528628
HAUS8	-0.276	0.343737	0.460554
ASF1A	-0.276	0.771482	0.8343
NACA	-0.275	0.0474482	0.104386
GPHN	-0.275	0.00325384	0.0155544
HRSP12	-0.274	0.0451524	0.100447
SUCLG1	-0.274	0.0213746	0.0574374
PUF60.1	-0.274	0.00547868	0.0216442
NRBP1	-0.274	0.00968913	0.0323758
UTP18	-0.274	0.00546184	0.0215952
STX10	-0.273	0.200614	0.307211
OAT	-0.273	0.00802358	0.0281828
LAMP1	-0.273	0.0344054	0.081309
HLA-E	-0.273	0.470117	0.579503
CKS1B	-0.273	0.0942399	0.175431
GBE1	-0.273	0.00380954	0.0171147
ADPRHL2	-0.273	0.0824771	0.15815
BAG6	-0.272	0.015724	0.0458436
SH3GLB1	-0.272	0.177663	0.280561
SLC4A1AP	-0.272	0.0220049	0.0586119
MTX2	-0.272	0.0425554	0.0961918
HSPA4L	-0.272	0.0070323	0.0255253
TP53I3	-0.272	0.0436233	0.0978687
MRPL10	-0.272	0.18272	0.286141
RRP36	-0.272	0.0918642	0.171973
TPT1	-0.271	0.0113782	0.0363547
TOMM5	-0.271	0.025373	0.0646632
PTTG1IP	-0.269	0.0617863	0.127556
IGF1R	-0.269	0.101181	0.184443
HMGB3	-0.269	0.0667671	0.134892
ATP5H	-0.269	0.00649628	0.0242965
TOP1	-0.269	0.00632241	0.0239424
COL18A1	-0.269	0.497325	0.603618
EXOSC7	-0.269	0.0886384	0.167183
CHTOP	-0.269	0.26387	0.376512
TUBB4A	-0.268	0.0404202	0.0922702
ARL8B	-0.268	0.0418231	0.0949088
IP6K1	-0.267	0.336939	0.454191
DEGS1	-0.267	0.0280503	0.0693913
DUSP11	-0.267	0.149837	0.247201
RTKN	-0.267	0.0176137	0.0499141
ACP2	-0.266	0.328039	0.445317
SAP18	-0.266	0.0934756	0.174367
SEC61B	-0.266	0.154751	0.253045
MT1X	-0.266	0.440135	0.552254
IKBIP.1	-0.266	0.0220855	0.0587451
POP1	-0.266	0.0366189	0.0854539
MAGT1	-0.265	0.00630247	0.0239282
DUT.1	-0.265	0.030507	0.0738213
NOSIP	-0.265	0.0284013	0.0701092
LRRC41	-0.264	0.118326	0.207683
CTSC	-0.264	0.0943998	0.175466
ZNHIT6	-0.264	0.421888	0.535899
ITPA	-0.263	0.0116873	0.0370141
LSM5	-0.263	0.102364	0.186054
TFDP1	-0.262	0.197034	0.302855
CCDC12	-0.262	0.272137	0.385026
TFPI	-0.262	0.309569	0.425047
SMPDL3B	-0.262	0.0979694	0.180534
SYMPK	-0.262	0.0223223	0.0591567
AP1G2	-0.261	0.574319	0.67284
UBE2G2	-0.261	0.42352	0.536993
GFM1	-0.261	0.0105104	0.0343045
VCPKMT	-0.261	0.120573	0.210647
NIP7	-0.261	0.0560418	0.11844
TRMT5	-0.26	0.0106816	0.0347648
LARP4	-0.26	0.025054	0.0641763
ISOC2	-0.259	0.0759237	0.148801
TBP	-0.259	0.70022	0.777575
SKIV2L2	-0.259	0.0184074	0.0515301
ACTC1	-0.259	0.635065	0.723565
EIF4G2	-0.259	0.0213083	0.0573405
STX4	-0.259	0.00649174	0.0242965
NKIRAS2	-0.259	0.148235	0.245667
STXBP3	-0.258	0.0372486	0.0867478
SCAMP2	-0.258	0.235844	0.345413
RER1	-0.258	0.012028	0.0377611
BYSL	-0.258	0.0173755	0.0494091
GPATCH8	-0.258	0.160381	0.260066
CCDC58	-0.257	0.0195579	0.0538614
PNPO	-0.257	0.0298642	0.0726317
MRPL51	-0.257	0.354326	0.471018
NUP107	-0.256	0.00420408	0.0180838
MRPS25	-0.256	0.0819919	0.157639
SRSF11	-0.256	0.187922	0.292278
STRIP1	-0.256	0.0378066	0.0877284
CDC26	-0.256	0.0905374	0.169931
SCAMP4	-0.256	0.095775	0.177393
POLE3	-0.256	0.0642195	0.13117
MED24	-0.255	0.109529	0.195578
MANF	-0.255	0.0263544	0.0664218
SUN1	-0.255	0.00516204	0.0207779
SDCBP.1	-0.255	0.346104	0.462649
PSMD2	-0.255	0.0296608	0.0722591
PTDSS1	-0.254	0.128279	0.220191
PPP1R21	-0.254	0.0193132	0.0533148
COA4	-0.254	0.0155314	0.0455123
NDUFAF4	-0.254	0.0581122	0.121494
CHCHD2	-0.254	0.0494317	0.107681
EP400	-0.253	0.0128373	0.0394872
SMARCE1	-0.252	0.00428008	0.0183015
GRSF1	-0.252	0.00604063	0.0232431
PHIP	-0.252	0.0622852	0.128264
C18orf25	-0.252	0.214835	0.322644
HSPB11	-0.252	0.0256832	0.0652035
DDX27	-0.251	0.0384111	0.0886806
NDUFS1	-0.251	0.00696296	0.0253262
MAD2L1	-0.251	0.0910255	0.170791
ZNF280C	-0.251	0.112548	0.199609
SLC25A44	-0.25	0.749345	0.81788
TJP1	-0.25	0.0124777	0.0386675
OGFOD1	-0.25	0.0819504	0.157612
APEX1	-0.249	0.00606168	0.0232702
DECR1	-0.249	0.0348285	0.0820399
IMMT.1	-0.249	0.0165568	0.0476216
WDR74	-0.249	0.102423	0.186054
MAPK1IP1L	-0.249	0.0951639	0.176488
SSR1	-0.248	0.0199902	0.0547283
EED	-0.248	0.146777	0.2436
ATP5F1	-0.248	0.0143783	0.0430023
PAXIP1	-0.248	0.552523	0.651543
GOLGA2	-0.247	0.0173462	0.0493747
TOR1A	-0.247	0.062827	0.129103
TXNL1	-0.247	0.0409229	0.0931594
SP1	-0.247	0.0325321	0.077646
YY1	-0.247	0.0126868	0.039189
ENPP4	-0.247	0.0577261	0.120906
FAM91A1	-0.246	0.0302307	0.0733682
RPN1	-0.246	0.00778628	0.0275846
NUDT9	-0.246	0.0113121	0.0362037
SFXN1	-0.245	0.00568589	0.0222495
ANAPC7	-0.245	0.0720536	0.143361
MARC1	-0.244	0.358347	0.474623
GLE1	-0.244	0.253756	0.364842
RRAGA	-0.244	0.146005	0.242688
PSPC1	-0.244	0.0185987	0.0518641
DDX28	-0.244	0.170716	0.27248
SLC25A22	-0.243	0.0214782	0.0576083
NDUFA5	-0.243	0.0328062	0.0781707
PTPMT1	-0.243	0.727172	0.799424
MYL9	-0.242	0.313565	0.429206
NUSAP1	-0.242	0.0892034	0.168029
NAT10	-0.242	0.0154526	0.0453045
CCDC59	-0.242	0.183105	0.286604
MRPL14	-0.241	0.0162085	0.0468536
MED6	-0.24	0.00607021	0.0232702
AAMP	-0.24	0.0149109	0.0440977
SIPA1L3	-0.24	0.548249	0.647828
TIMP1	-0.24	0.202263	0.309162
CMC1	-0.24	0.163667	0.264052
HGH1	-0.24	0.0662388	0.1342
PTGES2	-0.24	0.0101317	0.0334062
ITGA5	-0.239	0.0422758	0.0957719
AHCY	-0.239	0.00914791	0.0309783
VAC14	-0.239	0.0644235	0.131493
DYNC1H1	-0.239	0.00725513	0.0261203
CYP20A1	-0.238	0.0922091	0.172507
ACP1	-0.238	0.0101843	0.033525
NDUFA8	-0.238	0.0294479	0.0718922
MAGOH	-0.238	0.0449442	0.100138
IKBIP	-0.238	0.0499398	0.108542
TOMM22	-0.238	0.0268704	0.0672519
MAFF	-0.238	0.0989326	0.181434
NUMBL	-0.237	0.26251	0.375182
PRPF4	-0.237	0.0120347	0.0377615
HTRA2	-0.237	0.0420368	0.0953187
NUP210	-0.237	0.0381677	0.0883883
CHID1	-0.237	0.395487	0.511118
UPF3B	-0.237	0.142626	0.238634
ETFB	-0.236	0.0144344	0.043064
ABCF3	-0.236	0.049807	0.108376
CYB561D2	-0.235	0.181369	0.284698
BLOC1S4	-0.235	0.499274	0.605347
NDUFB11	-0.235	0.00755673	0.0269369
EAPP	-0.234	0.0647055	0.131742
ACYP1	-0.234	0.138523	0.233396
COX5A	-0.234	0.0696285	0.139743
MTFR1	-0.234	0.0292287	0.0715085
CPM	-0.233	0.139666	0.234773
PSMB4	-0.233	0.018368	0.0514697
PWP2	-0.233	0.021039	0.0567541
Q8N490-2	-0.233	0.354757	0.471474
HYOU1	-0.233	0.00579819	0.0225664
KNOP1	-0.232	0.0646168	0.131696
USP39	-0.232	0.0314077	0.0754937
FBXO30	-0.232	0.0405871	0.0926145
TMEM38B	-0.232	0.214176	0.322074
SMPD4	-0.231	0.00988569	0.0328232
PRPF40A	-0.23	0.0067181	0.0247749
TTC7B	-0.23	0.589782	0.686292
TRUB1	-0.23	0.0230721	0.0605314
QTRT1	-0.23	0.0545425	0.11588
NOB1	-0.23	0.0388843	0.0894728
CDC25C	-0.229	0.223329	0.331856
FXR1	-0.229	0.0100909	0.0333128
PPP6R1	-0.229	0.0774879	0.151301
FBL	-0.228	0.0274781	0.0684163
KHDRBS1	-0.228	0.00851833	0.0294229
SFSWAP	-0.228	0.259395	0.371282
CELF1	-0.227	0.106266	0.190757
ZNF609	-0.227	0.638797	0.726627
ITPR2	-0.227	0.697705	0.776078
CC2D1B	-0.227	0.524706	0.627168
WDR33	-0.227	0.11221	0.199231
ABCB7	-0.226	0.120185	0.210244
BRD2	-0.226	0.0065872	0.0244486
RPS14	-0.226	0.0544706	0.115813
CHMP1A	-0.226	0.101402	0.184729
RECQL5	-0.226	0.127216	0.218953
EIF2D	-0.226	0.100286	0.183275
HN1	-0.226	0.202432	0.309255
ATP6AP2	-0.225	0.126754	0.218614
DNMT1.1	-0.225	0.0529222	0.11361
SNW1	-0.225	0.0459434	0.101853
NDUFA11	-0.225	0.0298002	0.0725068
TGS1	-0.225	0.297857	0.411715
APBB2	-0.224	0.47935	0.588493
ENDOD1	-0.224	0.112867	0.199928
IMPA1	-0.224	0.0112129	0.0360016
DNAJC10	-0.224	0.014502	0.0431987
WDR6	-0.223	0.0227954	0.0599498
HIST2H3PS2	-0.223	0.22787	0.337386
SETD3	-0.223	0.0391119	0.0897457
IPO7	-0.222	0.0260072	0.0657616
FN1	-0.222	0.19161	0.296387
UFM1	-0.222	0.0923097	0.172639
RPL30	-0.222	0.0725447	0.14399
CSTF1	-0.222	0.0107134	0.034829
SERBP1	-0.222	0.0111408	0.0358346
TLCD1	-0.222	0.0609654	0.126268
INTS7	-0.222	0.333951	0.451218
DKC1	-0.221	0.0326721	0.0779155
SLU7	-0.221	0.18621	0.290478
GSTP1	-0.221	0.0135627	0.0412101
ATP5O	-0.221	0.0586914	0.122446
METTL3	-0.221	0.0303586	0.0736167
VPS37B	-0.22	0.0988969	0.181426
GRPEL1	-0.22	0.00702124	0.0255012
SCML2	-0.22	0.198496	0.304857
LMAN1	-0.219	0.0196324	0.0540406
RBM25	-0.219	0.0360541	0.0844288
HSP90AB2P	-0.219	0.123643	0.214534
RBM45	-0.219	0.236655	0.346301
CCDC94	-0.219	0.17491	0.277212
XRN2	-0.219	0.0110554	0.0355996
GINS2	-0.219	0.113947	0.201469
UQCRB	-0.218	0.0823992	0.15815
ATP5A1	-0.218	0.0147135	0.0437157
CAPZA1	-0.218	0.0271666	0.0678458
INTS12	-0.218	0.418261	0.531963
SDF4	-0.218	0.0634342	0.130027
CPSF2	-0.218	0.0934416	0.17436
RANBP10	-0.217	0.400705	0.515435
PRC1	-0.217	0.262448	0.375182
RPS19	-0.217	0.0354514	0.0832688
NCAPD2	-0.217	0.0756886	0.148391
WDR26.1	-0.217	0.0213087	0.0573405
NPC1	-0.216	0.22221	0.330533
CPOX	-0.216	0.0278711	0.0691342
MED8	-0.216	0.406653	0.521457
DNAJC7	-0.216	0.026196	0.0661383
PHF23	-0.216	0.278103	0.391449
ATP2C1	-0.215	0.143669	0.239614
TUBGCP4	-0.215	0.466568	0.576113
ERO1LB	-0.215	0.233247	0.342793
C11orf54	-0.215	0.0835148	0.15982
SUDS3	-0.215	0.189569	0.293967
PDF	-0.215	0.267289	0.379642
PDE12	-0.214	0.017999	0.0506325
CRELD2	-0.214	0.13598	0.229648
RGPD5	-0.214	0.509981	0.614194
IARS2	-0.214	0.0408206	0.0930169
MKL2	-0.214	0.0892593	0.168079
SPCS2	-0.213	0.0346573	0.0817368
TXNDC12	-0.213	0.017949	0.0505167
DMAP1	-0.213	0.017819	0.0502736
SMARCB1.1	-0.212	0.0790671	0.153552
ZNF787	-0.212	0.311509	0.427155
RIOK2	-0.212	0.517707	0.620645
BCAR3	-0.211	0.527132	0.629353
SF3A1	-0.211	0.0160409	0.0464856
CHTF18	-0.21	0.113213	0.200357
SMARCA5	-0.21	0.0226254	0.0596581
SNRPB	-0.21	0.0646326	0.131696
THEM4	-0.21	0.12875	0.220803
SRP14	-0.209	0.0128215	0.0394782
TRMT112	-0.209	0.038549	0.0888917
NDUFV1	-0.208	0.0144016	0.0430108
TRAM1	-0.208	0.153969	0.25201
POLE	-0.208	0.0208618	0.0564263
MAP7	-0.208	0.803714	0.857255
GTPBP10	-0.207	0.019518	0.0538029
DRAP1	-0.207	0.0629762	0.129318
TOR1B	-0.207	0.140513	0.235715
SF3B2	-0.207	0.0171607	0.0489907
TMED1	-0.207	0.0369424	0.0861392
C20orf24	-0.207	0.209045	0.316505
NDUFA12	-0.207	0.216913	0.324582
NMD3	-0.206	0.045722	0.101479
SPTLC1	-0.206	0.0444053	0.0991294
SLC25A30	-0.206	0.424488	0.537629
SPR	-0.205	0.0273412	0.0681048
ATP5I	-0.205	0.137244	0.231376
NCAPH	-0.205	0.0103882	0.0339634
PPP1R13L	-0.205	0.166248	0.267221
BRCA1	-0.204	0.448047	0.559234
SAFB2	-0.204	0.053716	0.114546
LEPRE1	-0.204	0.0347324	0.081859
ALG8	-0.204	0.129479	0.221524
PRMT7	-0.204	0.164014	0.264444
DPF2	-0.203	0.143944	0.239865
PSMC6	-0.202	0.0151244	0.0445919
TKT	-0.202	0.20951	0.316877
RAN	-0.202	0.0163657	0.0472606
NBN	-0.202	0.0963337	0.178371
PYGL	-0.202	0.025845	0.0655104
SF3A3	-0.202	0.0409929	0.0932451
APMAP	-0.202	0.0821925	0.157867
TXLNG	-0.202	0.0290398	0.0711727
SLC25A37	-0.202	0.222282	0.330555
B3GAT3	-0.201	0.111905	0.198835
DHX38	-0.201	0.0216625	0.0578602
ITCH	-0.201	0.128802	0.220825
WRNIP1	-0.201	0.0279946	0.0693429
TACC3	-0.2	0.0839057	0.160409
STT3A	-0.2	0.0293103	0.0716777
PDXDC1	-0.2	0.0279584	0.069283
ATP5SL	-0.2	0.250212	0.361188
NOMO3	-0.199	0.0564256	0.119047
CYSTM1	-0.199	0.248156	0.359028
NDUFC2	-0.198	0.0753298	0.147889
NOP2	-0.198	0.0325693	0.0777026
EIF1AX	-0.198	0.41333	0.527521
ADPGK	-0.198	0.12644	0.218208
DIDO1	-0.198	0.0338924	0.0803603
PDCL3	-0.198	0.250533	0.361477
LANCL2	-0.198	0.0357479	0.0838968
LMBRD2	-0.197	0.270303	0.383089
FAHD1	-0.197	0.297008	0.410934
NUDT19	-0.196	0.135375	0.22903
NDUFS7	-0.196	0.180059	0.283491
LMNB1	-0.196	0.0156457	0.0456849
UBLCP1	-0.196	0.0302571	0.0734014
GEMIN6	-0.196	0.0698459	0.140081
TOMM6	-0.196	0.171508	0.273011
RTTN	-0.195	0.212371	0.320028
NDUFB9	-0.195	0.186198	0.290478
HM13	-0.195	0.0870325	0.165018
EIF1	-0.195	0.103037	0.186733
ARL6IP5	-0.195	0.0554352	0.11756
EEFSEC	-0.195	0.332419	0.449569
MPP5	-0.195	0.0610782	0.126456
SEL1L	-0.195	0.119344	0.209024
STOM	-0.194	0.22935	0.338707
NUP98	-0.194	0.0112851	0.0361576
FIP1L1	-0.194	0.149742	0.247201
PHACTR4	-0.194	0.0667249	0.134853
RNPS1	-0.193	0.0911547	0.170978
YBX3	-0.193	0.038041	0.0881303
GPATCH4	-0.193	0.271729	0.384543
CEP85	-0.193	0.476573	0.585743
PRPF38A	-0.193	0.304618	0.420153
TGFBRAP1	-0.193	0.0250737	0.0641763
EDC3	-0.193	0.184859	0.288761
UBP1	-0.193	0.278342	0.39169
STX18	-0.192	0.148699	0.246115
FAM118B	-0.192	0.402089	0.516869
MPZL1	-0.192	0.578863	0.676952
PARP1	-0.192	0.0168603	0.0483978
DDX10	-0.192	0.151227	0.248765
FITM2	-0.192	0.402297	0.517021
HLA-C	-0.191	0.121863	0.212596
TMEM167A	-0.191	0.138905	0.233902
BTF3L4	-0.191	0.0835062	0.15982
LYAR	-0.191	0.056912	0.119767
EIF2B5	-0.19	0.0259922	0.0657616
NDUFB8	-0.19	0.0534981	0.114293
CTPS1	-0.19	0.0265149	0.0666514
PPIB	-0.19	0.0439894	0.0983914
CCDC86	-0.19	0.47524	0.584692
RCOR1	-0.19	0.151154	0.248749
TCEA1	-0.189	0.0216452	0.0578602
ACSL1	-0.189	0.358607	0.474814
MARK2	-0.189	0.0568822	0.119748
SNRPB2	-0.189	0.0170647	0.048794
RPS15	-0.189	0.0573104	0.120334
C4orf32	-0.189	0.264332	0.376851
CDC5L	-0.189	0.0275803	0.0686115
KIAA1524	-0.188	0.0789811	0.153494
HARS2	-0.188	0.17544	0.277736
CCP110	-0.188	0.500121	0.605736
NOP58	-0.188	0.0219561	0.0585091
TEX264	-0.188	0.153022	0.25093
NBR1	-0.187	0.0434616	0.0976657
SFPQ	-0.187	0.0124324	0.038576
TIMELESS	-0.187	0.0749492	0.147351
SART1	-0.186	0.0505324	0.109582
CUL4A	-0.186	0.0304148	0.0736911
ABHD17B	-0.186	0.170858	0.272578
NOC3L	-0.186	0.0848182	0.161885
RPUSD4	-0.186	0.30867	0.424218
B3GALT6	-0.186	0.460085	0.571022
ZNF207	-0.185	0.0361198	0.0844945
H2AFY	-0.185	0.0236281	0.0615987
CDC16	-0.185	0.106074	0.190662
KDM3B	-0.185	0.0274942	0.0684267
TAP2	-0.185	0.171103	0.272743
ETHE1	-0.184	0.0744709	0.146802
NUDT1	-0.184	0.066062	0.133889
PSMC4	-0.184	0.0534791	0.114293
HINT1	-0.184	0.297625	0.411492
WDR5	-0.184	0.0243121	0.0628126
PSMC1	-0.184	0.0401461	0.0917898
CIAPIN1	-0.184	0.0567813	0.119623
PSMB5	-0.183	0.0769325	0.150471
TIAL1	-0.183	0.240352	0.350199
PDS5A	-0.183	0.0251313	0.0642382
EDC4	-0.183	0.0992484	0.181898
PLRG1	-0.182	0.0905334	0.169931
STAU2	-0.181	0.133745	0.227025
MTMR14	-0.18	0.583749	0.681679
RAD51C	-0.18	0.307633	0.423197
RPS20	-0.18	0.287315	0.40167
NAA35	-0.18	0.0514851	0.111214
VPS28	-0.18	0.0753578	0.147893
DIS3	-0.18	0.0184565	0.0516424
CYB5B.1	-0.179	0.130523	0.22298
UBAP2	-0.179	0.153987	0.25201
DHX57	-0.179	0.0192267	0.0531964
ALKBH7	-0.179	0.491297	0.598064
SLC30A1	-0.179	0.104456	0.188505
TMEM9	-0.178	0.487815	0.595449
CENPH	-0.178	0.298771	0.41268
CLPX	-0.178	0.057275	0.120311
ATG7	-0.178	0.0294842	0.0719504
TXLNA	-0.178	0.195813	0.301365
ANTXR1	-0.178	0.283984	0.398074
RPL21	-0.177	0.13172	0.224625
PPP4C	-0.177	0.0539398	0.114896
TAF10	-0.177	0.276101	0.389107
PPA2.1	-0.177	0.0820825	0.157761
RRP7A	-0.177	0.0517743	0.111603
RBM42	-0.176	0.273309	0.386116
FKBP4	-0.176	0.0319349	0.0766012
ARMC1	-0.176	0.108015	0.193353
MTPAP.1	-0.176	0.365298	0.480916
IPO5.1	-0.175	0.0268648	0.0672519
GEMIN5	-0.175	0.140365	0.235568
NCSTN	-0.175	0.0207314	0.0561804
NO66	-0.175	0.0693693	0.139319
TRRAP	-0.174	0.0377256	0.0876458
RPS25	-0.174	0.20266	0.30944
PAF1	-0.174	0.15959	0.259194
YIPF5	-0.174	0.112417	0.199484
LNP	-0.174	0.0221028	0.058764
SUCO	-0.174	0.377052	0.492483
UBR5	-0.173	0.192361	0.297337
P0DPB6	-0.173	0.139436	0.234522
CLIP1	-0.173	0.0742209	0.146661
DYNLT1	-0.173	0.236591	0.346296
ETFDH	-0.173	0.429969	0.54263
HELZ	-0.172	0.262123	0.374814
SCP2	-0.172	0.0705632	0.141029
COG3	-0.172	0.490474	0.597554
ASAH1	-0.171	0.102314	0.186037
TMEM39A	-0.171	0.407597	0.522086
DDX23	-0.171	0.0578691	0.121073
STOML2	-0.171	0.0430804	0.0970361
OPA1	-0.17	0.0280452	0.0693913
CDC40	-0.17	0.193512	0.298795
SMC2	-0.17	0.157781	0.256906
LTA4H	-0.17	0.0360624	0.0844288
RUFY1	-0.17	0.11513	0.203249
DSN1	-0.17	0.466494	0.576113
NDUFV2	-0.169	0.0853289	0.16259
ZNF22	-0.169	0.0852966	0.162582
GALNT1	-0.169	0.0824632	0.15815
EHMT1	-0.168	0.0322496	0.0770995
ECE1	-0.168	0.0700343	0.140263
TRIP11	-0.168	0.0928687	0.173516
CPTP	-0.168	0.456651	0.567882
TAMM41	-0.168	0.710132	0.785812
MVK	-0.167	0.360612	0.476845
TOMM70A	-0.167	0.0535572	0.114324
ZWINT	-0.167	0.635041	0.723565
LYPLA2	-0.167	0.0743955	0.146731
HNRNPK.1	-0.167	0.28986	0.404052
UBTF	-0.166	0.0415864	0.0944461
POLR2I	-0.166	0.233981	0.343347
QARS.1	-0.166	0.0335784	0.0797469
TCOF1	-0.166	0.0486615	0.106244
B3GALTL	-0.166	0.42866	0.541961
TUBGCP3	-0.166	0.043026	0.0969515
ABT1	-0.166	0.203396	0.310317
TAPBP	-0.165	0.0943462	0.175431
GAA	-0.165	0.423976	0.537216
PSMB1	-0.165	0.0251585	0.064279
ECHS1	-0.165	0.0948852	0.176255
TRAP1	-0.165	0.126627	0.21846
STRN3	-0.165	0.0815374	0.157173
RCN1	-0.165	0.031871	0.0764995
GPT2	-0.165	0.290061	0.404136
OSMR	-0.165	0.185413	0.289494
CFL2	-0.165	0.0750023	0.147351
SLC12A6	-0.163	0.290025	0.404136
ALDH5A1	-0.163	0.505183	0.610073
AKAP8	-0.163	0.143446	0.239432
SUPT6H	-0.163	0.140383	0.235568
HS2ST1	-0.163	0.308856	0.424347
[truncated: 3,766 more rows]
