# Supplementary material for: Integrated control of cancer stemness by σ1 receptor in advanced prostate cancer
Source: Oncogene. 2025 Sep 2;44(42):4032–46. doi: 10.1038/s41388-025-03541-7 (PMC12518131; doi:10.1038/s41388-025-03541-7)
Supplement: Supplementary file 5 — Dataset S4 [file 41388_2025_3541_MOESM5_ESM.xlsx]

## Sheet: Pearson's Correlation
SI Dataset S4. Genes correlated to σ1R expression in primary and CRPC clinical samples.
ENSEMBL	SYMBOL	ENTREZ	PRIMARY	CRPC
ENSG00000147955	SIGMAR1	10280	1	1
ENSG00000165283	STOML2	30968	0.321133	0.733603
ENSG00000164967	RPP25L	138716	0.469611	0.702801
ENSG00000178952	TUFM	7284	0.395155	0.695419
ENSG00000167775	CD320	51293	0.416715	0.693391
ENSG00000137100	DCTN3	11258	0.275391	0.670064
ENSG00000125656	CLPP	8192	0.468495	0.667778
ENSG00000106628	POLD2	5425	0.355431	0.666317
ENSG00000270170	NCBP2AS2	152217	0.441346	0.665122
ENSG00000174851	YIF1A	10897	0.477493	0.663049
ENSG00000140990	NDUFB10	4716	0.41937	0.660676
ENSG00000175334	BANF1	8815	0.379357	0.66026
ENSG00000099795	NDUFB7	4713	0.398403	0.652623
ENSG00000116649	SRM	6723	0.576174	0.651919
ENSG00000167965	MLST8	64223	0.312565	0.642417
ENSG00000179271	GADD45GIP1	90480	0.444122	0.640455
ENSG00000122705	CLTA	1211	0.392953	0.640239
ENSG00000198356	GET3	439	0.358799	0.633414
ENSG00000160446	ZDHHC12	84885	0.53521	0.63071
ENSG00000105364	MRPL4	51073	0.203226	0.629302
ENSG00000104979	C19orf53	28974	0.486056	0.628077
ENSG00000004142	POLDIP2	26073	0.44931	0.627704
ENSG00000123144	TRIR	79002	0.401385	0.623824
ENSG00000100823	APEX1	328	0.113392	0.622463
ENSG00000105671	DDX49	54555	0.394574	0.620117
ENSG00000130520	LSM4	25804	0.43663	0.619466
ENSG00000105438	KDELR1	10945	0.467581	0.619318
ENSG00000053372	MRTO4	51154	0.354103	0.618937
ENSG00000099800	TIMM13	26517	0.387655	0.617025
ENSG00000007080	CCDC124	115098	0.374495	0.615933
ENSG00000074071	MRPS34	65993	0.433027	0.612164
ENSG00000168090	COPS6	10980	0.404041	0.611626
ENSG00000099624	ATP5F1D	513	0.433552	0.610658
ENSG00000168061	SAC3D1	29901	0.431339	0.607064
ENSG00000187713	TMEM203	94107	0.292688	0.603624
ENSG00000128524	ATP6V1F	9296	0.53214	0.603141
ENSG00000167468	GPX4	2879	0.403242	0.602894
ENSG00000172336	POP7	10248	0.451311	0.602176
ENSG00000174917	MICOS13	125988	0.427278	0.601187
ENSG00000112667	DNPH1	10591	0.529175	0.600547
ENSG00000130312	MRPL34	64981	0.431797	0.600453
ENSG00000173141	MRPL57	78988	0.480236	0.599322
ENSG00000141349	G6PC3	92579	0.56931	0.599266
ENSG00000166902	MRPL16	54948	0.390306	0.599185
ENSG00000172500	FIBP	9158	0.371472	0.599084
ENSG00000077348	EXOSC5	56915	0.453801	0.597935
ENSG00000140988	RPS2	6187	0.369523	0.59697
ENSG00000100348	TXN2	25828	0.408239	0.595573
ENSG00000145494	NDUFS6	4726	0.358773	0.59506
ENSG00000146701	MDH2	4191	0.255902	0.591384
ENSG00000010256	UQCRC1	7384	0.367358	0.591089
ENSG00000105193	RPS16	6217	0.306161	0.590259
ENSG00000214160	ALG3	10195	0.598442	0.589985
ENSG00000150779	TIMM8B	26521	0.353223	0.58729
ENSG00000124562	SNRPC	6631	0.310044	0.586791
ENSG00000137106	GRHPR	9380	0.368145	0.586039
ENSG00000147123	NDUFB11	54539	0.404341	0.585661
ENSG00000173113	TRMT112	51504	0.354319	0.585287
ENSG00000095906	NUBP2	10101	0.361194	0.584797
ENSG00000139579	NABP2	79035	0.376304	0.584296
ENSG00000179115	FARSA	2193	0.41807	0.583385
ENSG00000137124	ALDH1B1	219	0.0864658	0.583125
ENSG00000128185	DGCR6L	85359	0.406154	0.583122
ENSG00000141552	ANAPC11	51529	0.419168	0.583087
ENSG00000178741	COX5A	9377	0.422479	0.582343
ENSG00000004059	ARF5	381	0.295338	0.578608
ENSG00000141873	SLC39A3	29985	0.424513	0.578395
ENSG00000136463	TACO1	51204	0.309011	0.577965
ENSG00000132591	ERAL1	26284	0.436831	0.577355
ENSG00000181924	COA4	51287	0.445564	0.575701
ENSG00000137038	DMAC1	90871	0.278373	0.574618
ENSG00000122140	MRPS2	51116	0.421638	0.574524
ENSG00000171222	SCAND1	51282	0.436238	0.573547
ENSG00000166228	PCBD1	5092	0.557462	0.573013
ENSG00000213619	NDUFS3	4722	0.228851	0.572457
ENSG00000161981	SNRNP25	79622	0.466364	0.572387
ENSG00000099817	POLR2E	5434	0.329711	0.571878
ENSG00000158042	MRPL17	63875	0.429855	0.569954
ENSG00000179958	DCTPP1	79077	0.0769601	0.569391
ENSG00000204673	AKT1S1	84335	0.449597	0.568719
ENSG00000197858	GPAA1	8733	0.244772	0.568484
ENSG00000254858	MPV17L2	84769	0.471943	0.56839
ENSG00000228300	FAM174C	55009	0.416103	0.564572
ENSG00000167862	MRPL58	3396	0.287196	0.563818
ENSG00000072506	HSD17B10	3028	0.395704	0.563482
ENSG00000114383	TUSC2	11334	0.39084	0.563429
ENSG00000125652	ALKBH7	84266	0.341776	0.56284
ENSG00000079999	KEAP1	9817	0.175213	0.56268
ENSG00000100294	MCAT	27349	0.396139	0.562236
ENSG00000176022	B3GALT6	126792	0.433482	0.561579
ENSG00000122687	MRM2	29960	0.329023	0.560911
ENSG00000125901	MRPS26	64949	0.406176	0.5609
ENSG00000104969	SGTA	6449	0.414077	0.560688
ENSG00000110717	NDUFS8	4728	0.447119	0.560597
ENSG00000100865	CINP	51550	0.443971	0.56059
ENSG00000130159	ECSIT	51295	0.341663	0.560201
ENSG00000130204	TOMM40	10452	0.40562	0.558824
ENSG00000130731	METTL26	84326	0.474128	0.558725
ENSG00000116221	MRPL37	51253	0.305543	0.558048
ENSG00000169976	SF3B5	83443	0.401356	0.557289
ENSG00000130193	THEM6	51337	0.467308	0.556949
ENSG00000108528	SLC25A11	8402	0.395583	0.556688
ENSG00000171135	JAGN1	84522	0.534128	0.556494
ENSG00000215021	PHB2	11331	0.161927	0.556119
ENSG00000137207	YIPF3	25844	0.353883	0.555301
ENSG00000105669	COPE	11316	0.475362	0.554685
ENSG00000053371	AKR7A2	8574	0.220165	0.554466
ENSG00000179085	DPM3	54344	0.405328	0.554083
ENSG00000172301	COPRS	55352	0.212872	0.553849
ENSG00000233927	RPS28	6234	0.34765	0.553803
ENSG00000131043	AAR2	25980	0.248614	0.553774
ENSG00000132661	NXT1	29107	0.221307	0.553477
ENSG00000164051	CCDC51	79714	0.342211	0.553465
ENSG00000139405	RITA1	84934	0.407349	0.553292
ENSG00000089693	MLF2	8079	0.423942	0.552265
ENSG00000161179	YDJC	150223	0.521119	0.551337
ENSG00000065268	WDR18	57418	0.284402	0.550741
ENSG00000175756	AURKAIP1	54998	0.376902	0.550576
ENSG00000183207	RUVBL2	10856	0.405535	0.5505
ENSG00000183978	COA3	28958	0.418459	0.548974
ENSG00000184076	UQCR10	29796	0.410252	0.548759
ENSG00000226976			0.222695	0.548465
ENSG00000100075	SLC25A1	6576	0.472917	0.548405
ENSG00000167112	TRUB2	26995	0.348266	0.547955
ENSG00000100138	SNU13	4809	0.459737	0.547148
ENSG00000176101	SSNA1	8636	0.385983	0.54618
ENSG00000103266	STUB1	10273	0.273827	0.545289
ENSG00000125835	SNRPB	6628	0.373415	0.545015
ENSG00000149547	EI24	9538	0.318313	0.544961
ENSG00000100804	PSMB5	5693	0.318891	0.544204
ENSG00000119421	NDUFA8	4702	0.396256	0.544169
ENSG00000064545	TMEM161A	54929	0.280732	0.544165
ENSG00000007520	TSR3	115939	0.354434	0.54413
ENSG00000172531	PPP1CA	5499	0.389255	0.543838
ENSG00000163382	NAXE	128240	0.352552	0.5432
ENSG00000174276	ZNHIT2	741	0.398247	0.543109
ENSG00000090263	MRPS33	51650	0.366902	0.543101
ENSG00000174547	MRPL11	65003	0.113465	0.543088
ENSG00000169689	CENPX	201254	0.464526	0.542914
ENSG00000188486	H2AX	3014	0.423606	0.542898
ENSG00000127554	GFER	2671	0.282931	0.541975
ENSG00000159111	MRPL10	124995	0.359075	0.541384
ENSG00000135624	CCT7	10574	0.261489	0.541365
ENSG00000211450	SELENOH	280636	0.140364	0.541003
ENSG00000131475	VPS25	84313	0.334476	0.540903
ENSG00000100142	POLR2F	5435	0.417141	0.5409
ENSG00000115241	PPM1G	5496	0.361871	0.540717
ENSG00000126768	TIMM17B	10245	0.401145	0.540518
ENSG00000127445	PIN1	5300	0.301567	0.540292
ENSG00000114686	MRPL3	11222	0.275499	0.539831
ENSG00000108107	RPL28	6158	0.404297	0.538975
ENSG00000133265	HSPBP1	23640	0.392031	0.538809
ENSG00000125743	SNRPD2	6633	0.281105	0.538704
ENSG00000130725	UBE2M	9040	0.465351	0.5383
ENSG00000125611	CHCHD5	84269	0.400944	0.537725
ENSG00000128463	EMC4	51234	0.387559	0.537518
ENSG00000155876	RRAGA	10670	0.40749	0.537045
ENSG00000089220	PEBP1	5037	0.444112	0.536436
ENSG00000146834	MEPCE	56257	0.287186	0.53603
ENSG00000126247	CAPNS1	826	0.477603	0.535523
ENSG00000197451	HNRNPAB	3182	0.339354	0.534787
ENSG00000184990	SIVA1	10572	0.209782	0.534048
ENSG00000149792	MRPL49	740	0.163852	0.533511
ENSG00000135617	PRADC1	84279	0.419722	0.532663
ENSG00000134809	TIMM10	26519	0.337716	0.532169
ENSG00000185608	MRPL40	64976	0.49155	0.531985
ENSG00000168101	NUDT16L1	84309	0.314983	0.531849
ENSG00000105640	RPL18A	6142	0.268056	0.531674
ENSG00000167130	DOLPP1	57171	0.329357	0.531619
ENSG00000166133	RPUSD2	27079	0.246374	0.530663
ENSG00000182154	MRPL41	64975	0.440609	0.530561
ENSG00000133935	ERG28	11161	0.492584	0.530449
ENSG00000117395	EBNA1BP2	10969	0.260368	0.5304
ENSG00000105248	YJU2	55702	0.326129	0.530263
ENSG00000122034	GTF3A	2971	0.451614	0.529943
ENSG00000129354	AP1M2	10053	0.356251	0.528647
ENSG00000183617	MRPL54	116541	0.293884	0.528565
ENSG00000169738	DCXR	51181	0.519976	0.527704
ENSG00000164081	TEX264	51368	0.519518	0.527617
ENSG00000084623	EIF3I	8668	0.371985	0.527572
ENSG00000149923	PPP4C	5531	0.323867	0.526289
ENSG00000141698	NT5C3B	115024	0.348052	0.525319
ENSG00000175792	RUVBL1	8607	0.360484	0.525015
ENSG00000107341	UBE2R2	54926	0.341679	0.524891
ENSG00000167969	ECI1	1632	0.432649	0.524451
ENSG00000175573	C11orf68	83638	0.266139	0.524263
ENSG00000181817	LSM10	84967	0.374974	0.523923
ENSG00000161016	RPL8	6132	0.305996	0.523817
ENSG00000066044	ELAVL1	1994	0.360044	0.523497
ENSG00000178896	EXOSC4	54512	0.347716	0.522927
ENSG00000123297	TSFM	10102	0.342465	0.522565
ENSG00000170604	IRF2BP1	26145	0.302627	0.521822
ENSG00000007376	RPUSD1	113000	0.455049	0.521706
ENSG00000129562	DAD1	1603	0.40516	0.521612
ENSG00000169727	GPS1	2873	0.376134	0.521238
ENSG00000089157	RPLP0	6175	0.308671	0.521047
ENSG00000226950	DANCR	57291	0.460191	0.520396
ENSG00000212802			0.228684	0.519288
ENSG00000101444	AHCY	191	0.432446	0.51892
ENSG00000119333	WDR34	89891	0.357805	0.518678
ENSG00000112578	BYSL	705	0.329934	0.51867
ENSG00000167085	PHB	5245	0.325558	0.518658
ENSG00000105058	FAM32A	26017	0.304764	0.518359
ENSG00000089009	RPL6	6128	0.258442	0.518031
ENSG00000130332	LSM7	51690	0.291749	0.517842
ENSG00000130811	EIF3G	8666	0.269972	0.517701
ENSG00000184436	THAP7	80764	0.369493	0.517512
ENSG00000105676	ARMC6	93436	0.2499	0.517177
ENSG00000179010	MRFAP1	93621	0.272911	0.517176
ENSG00000156603	MED19	219541	0.147783	0.5168
ENSG00000213442			0.172952	0.516659
ENSG00000160075	SSU72	29101	0.364066	0.516395
ENSG00000178307	TMEM11	8834	0.410582	0.516273
ENSG00000132004	FBXW9	84261	0.108976	0.516213
ENSG00000106330	MOSPD3	64598	0.48547	0.516063
ENSG00000108561	C1QBP	708	0.273657	0.516057
ENSG00000167797	CDK2AP2	10263	0.499736	0.516039
ENSG00000173456	RNF26	79102	-0.00548549	0.515081
ENSG00000105552	BCAT2	587	0.391226	0.514944
ENSG00000130175	PRKCSH	5589	0.310373	0.514891
ENSG00000213563	C8orf82	414919	0.438287	0.514623
ENSG00000164077	MON1A	84315	0.581214	0.514479
ENSG00000179091	CYC1	1537	0.351262	0.51435
ENSG00000126249	PDCD2L	84306	0.360819	0.513542
ENSG00000137168	PPIL1	51645	0.233723	0.513288
ENSG00000147684	NDUFB9	4715	0.38417	0.513085
ENSG00000162244	RPL29	6159	0.36774	0.512878
ENSG00000145912	NHP2	55651	0.294597	0.511994
ENSG00000117411	B4GALT2	8704	0.346404	0.511881
ENSG00000183010	PYCR1	5831	0.409223	0.511351
ENSG00000109084	TMEM97	27346	0.229938	0.511044
ENSG00000170473	PYM1	84305	0.484651	0.510929
ENSG00000189046	ALKBH2	121642	0.422504	0.510293
ENSG00000174903	RAB1B	81876	0.184859	0.510127
ENSG00000130726	TRIM28	10155	0.286126	0.509806
ENSG00000167770	OTUB1	55611	0.367741	0.509542
ENSG00000146109	ABT1	29777	0.133833	0.509398
ENSG00000185236	RAB11B	9230	0.291919	0.508901
ENSG00000163832	ELP6	54859	0.386086	0.508836
ENSG00000130311	DDA1	79016	0.436786	0.508555
ENSG00000172757	CFL1	1072	0.467572	0.508093
ENSG00000205138	SDHAF1	644096	0.248232	0.50797
ENSG00000198680	TUSC1	286319	0.250088	0.507598
ENSG00000178057	NDUFAF3	25915	0.584194	0.507261
ENSG00000160113	NR2F6	2063	0.448308	0.506555
ENSG00000183011	NAA38	84316	0.440265	0.506317
ENSG00000073536	NLE1	54475	0.305237	0.506202
ENSG00000083845	RPS5	6193	0.291667	0.505906
ENSG00000165280	VCP	7415	0.199695	0.505859
ENSG00000163528	CHCHD4	131474	0.417615	0.505715
ENSG00000242485	MRPL20	55052	0.292715	0.505518
ENSG00000229117	RPL41	6171	0.103709	0.505223
ENSG00000285339	VPS28	51160	0.24331	0.504686
ENSG00000117118	SDHB	6390	0.206269	0.5044
ENSG00000184752	NDUFA12	55967	0.431976	0.504286
ENSG00000170515	PA2G4	5036	0.501207	0.504074
ENSG00000119574	ZBTB45	84878	0.323517	0.503747
ENSG00000105197	TIMM50	92609	0.377283	0.503714
ENSG00000007255	TRAPPC6A	79090	0.298414	0.5037
ENSG00000055950	MRPL43	84545	0.3982	0.503688
ENSG00000139637	C12orf10	60314	0.457906	0.503502
ENSG00000106400	ZNHIT1	10467	0.399847	0.503501
ENSG00000172053	QARS1	5859	0.273237	0.503136
ENSG00000125971	DYNLRB1	83658	0.477165	0.503105
ENSG00000137054	POLR1E	64425	0.297528	0.503058
ENSG00000165916	PSMC3	5702	0.276076	0.502728
ENSG00000127884	ECHS1	1892	0.494937	0.50256
ENSG00000168653	NDUFS5	4725	0.327565	0.501747
ENSG00000136718	IMP4	92856	0.287864	0.50159
ENSG00000128309	MPST	4357	0.508551	0.501541
ENSG00000143761	ARF1	375	0.50353	0.501505
ENSG00000174684	B4GAT1	11041	0.402498	0.501488
ENSG00000235552			0.183594	0.501466
ENSG00000136938	ANP32B	10541	0.169472	0.501372
ENSG00000137720	C11orf1	64776	0.368227	0.501065
ENSG00000184897	H1-10	8971	0.257146	0.500671
ENSG00000175283	DOLK	22845	0.394315	0.500453
ENSG00000185813	PCYT2	5833	0.497437	0.500339
ENSG00000103502	CDIPT	10423	0.415835	0.500271
ENSG00000162076	FLYWCH2	114984	0.385718	0.500241
ENSG00000130748	TMEM160	54958	0.332178	0.499723
ENSG00000188229	TUBB4B	10383	0.316241	0.499717
ENSG00000175130	MARCKSL1	65108	0.173898	0.499335
ENSG00000161980	POLR3K	51728	0.410554	0.499219
ENSG00000107874	CUEDC2	79004	0.299007	0.499167
ENSG00000063241	ISOC2	79763	0.308152	0.498313
ENSG00000074842	MYDGF	56005	0.407211	0.498291
ENSG00000149136	SSRP1	6749	0.00219702	0.497967
ENSG00000233762			0.281735	0.497896
ENSG00000177600	RPLP2	6181	0.354045	0.497401
ENSG00000137547	MRPL15	29088	0.377255	0.49715
ENSG00000180992	MRPL14	64928	0.360852	0.497091
ENSG00000125651	GTF2F1	2962	0.26836	0.497056
ENSG00000133250	ZNF414	84330	0.312107	0.49691
ENSG00000116857	TMEM9	252839	0.378731	0.496663
ENSG00000244038	DDOST	1650	0.20714	0.496104
ENSG00000075415	SLC25A3	5250	0.126953	0.495958
ENSG00000108826	MRPL27	51264	0.355463	0.49513
ENSG00000004779	NDUFAB1	4706	0.229054	0.495081
ENSG00000198937	CCDC167	154467	0.463694	0.49412
ENSG00000139343	SNRPF	6636	0.344017	0.493747
ENSG00000213465	ARL2	402	0.387412	0.49321
ENSG00000179632	MAF1	84232	0.389529	0.493123
ENSG00000166166	TRMT61A	115708	0.282391	0.492875
ENSG00000203950	RTL8A	26071	0.484705	0.492757
ENSG00000141759	TXNL4A	10907	0.390585	0.492689
ENSG00000143256	PFDN2	5202	0.381093	0.492033
ENSG00000105447	GRWD1	83743	0.244907	0.491912
ENSG00000206053	JPT2	90861	0.295864	0.491807
ENSG00000161203	AP2M1	1173	0.314031	0.491529
ENSG00000242372	EIF6	3692	0.433496	0.491358
ENSG00000104853	CLPTM1	1209	0.340762	0.491306
ENSG00000167114	SLC27A4	10999	0.401766	0.491068
ENSG00000185475	TMEM179B	374395	0.4823	0.490781
ENSG00000184857	TMEM186	25880	-0.0205672	0.490756
ENSG00000177963	RIC8A	60626	0.244465	0.490227
ENSG00000096080	MRPS18A	55168	0.228328	0.490166
ENSG00000086504	MRPL28	10573	0.307439	0.489929
ENSG00000163902	RPN1	6184	0.337328	0.489737
ENSG00000244398			0.240632	0.489353
ENSG00000184281	TSSC4	10078	0.240373	0.489155
ENSG00000100410	PHF5A	84844	0.0807692	0.4889
ENSG00000005075	POLR2J	5439	0.401089	0.488705
ENSG00000101363	MANBAL	63905	0.321524	0.488682
ENSG00000174748	RPL15	6138	0.339383	0.487801
ENSG00000136908	DPM2	8818	0.51441	0.487333
ENSG00000106355	LSM5	23658	0.293593	0.486988
ENSG00000284753	EEF1AKMT4	110599564	0.480785	0.486595
ENSG00000133895	MEN1	4221	0.367751	0.485828
ENSG00000132581	SDF2	6388	0.257888	0.485593
ENSG00000103152	MPG	4350	0.259184	0.485589
ENSG00000132768	DPH2	1802	0.0683685	0.485465
ENSG00000143314	MRPL24	79590	0.44664	0.485438
ENSG00000100029	PES1	23481	0.219768	0.485244
ENSG00000110107	PRPF19	27339	0.199744	0.485131
ENSG00000077312	SNRPA	6626	0.418336	0.484082
ENSG00000179950	PUF60	22827	0.112355	0.484005
ENSG00000157593	SLC35B2	347734	0.13015	0.483619
ENSG00000117419	ERI3	79033	0.377454	0.483577
ENSG00000125534	PPDPF	79144	0.449763	0.483321
ENSG00000155463	OXA1L	5018	0.407249	0.482991
ENSG00000170619	COMMD5	28991	0.318488	0.482599
ENSG00000105341	DMAC2	55101	0.440858	0.482438
ENSG00000171421	MRPL36	64979	0.460671	0.481284
ENSG00000179041	RRS1	23212	0.375167	0.480804
ENSG00000110651	CD81	975	0.287765	0.480626
ENSG00000164885	CDK5	1020	0.337066	0.48041
ENSG00000158417	EIF5B	9669	0.196872	0.480091
ENSG00000091947	TMEM101	84336	0.324129	0.479674
ENSG00000111481	COPZ1	22818	0.398007	0.479363
ENSG00000182307	C8orf33	65265	0.184181	0.479299
ENSG00000117448	AKR1A1	10327	0.362449	0.478929
ENSG00000110955	ATP5F1B	506	0.130772	0.478745
ENSG00000165688	PMPCA	23203	0.193317	0.478122
ENSG00000188846	RPL14	9045	0.366136	0.477978
ENSG00000011478	QPCTL	54814	0.200456	0.477825
ENSG00000167815	PRDX2	7001	0.283496	0.477406
ENSG00000124688	MAD2L1BP	9587	0.169763	0.477113
ENSG00000174109	C16orf91	283951	-0.00932258	0.477089
ENSG00000175707	KDF1	126695	0.334548	0.477064
ENSG00000148229	POLE3	54107	0.00813291	0.476993
ENSG00000130733	YIPF2	78992	0.214313	0.47676
ENSG00000037241	RPL26L1	51121	0.309316	0.476216
ENSG00000042753	AP2S1	1175	0.511128	0.475599
ENSG00000087302	RTRAF	51637	0.315603	0.475548
ENSG00000055070	SZRD1	26099	0.25833	0.475245
ENSG00000135446	CDK4	1019	-0.0716551	0.475186
ENSG00000139266	MARCHF9	92979	0.460308	0.474996
ENSG00000149357	LAMTOR1	55004	0.381947	0.474808
ENSG00000124702	KLHDC3	116138	0.368749	0.474585
ENSG00000101220	C20orf27	54976	0.303858	0.474377
ENSG00000126934	MAP2K2	5605	0.385655	0.474143
ENSG00000116288	PARK7	11315	0.406016	0.474002
ENSG00000107175	CREB3	10488	0.313209	0.473842
ENSG00000079462	PAFAH1B3	5050	0.485715	0.473836
ENSG00000084092	NOA1	84273	0.0761247	0.473815
ENSG00000232573			0.257626	0.473748
ENSG00000063177	RPL18	6141	0.354132	0.473173
ENSG00000062485	CS	1431	0.154495	0.473066
ENSG00000175581	MRPL48	51642	0.420009	0.472817
ENSG00000114902	SPCS1	28972	0.376429	0.471708
ENSG00000114767	RRP9	9136	0.316543	0.471591
ENSG00000076248	UNG	7374	0.166122	0.47069
ENSG00000164897	TMUB1	83590	0.397351	0.470564
ENSG00000110104	CCDC86	79080	0.375749	0.470328
ENSG00000185085	INTS5	80789	0.380545	0.46977
ENSG00000179218	CALR	811	0.271093	0.469346
ENSG00000167900	TK1	7083	0.290923	0.469205
ENSG00000166595	CIAO2B	51647	0.354534	0.468567
ENSG00000175602	CCDC85B	11007	0.376018	0.468389
ENSG00000230337	EXOSC10-AS1	105376736	0.166684	0.468361
ENSG00000143294	PRCC	5546	0.173139	0.468108
ENSG00000183684	ALYREF	10189	0.115973	0.468033
ENSG00000179965	ZNF771	51333	0.294982	0.467855
ENSG00000127125	PPCS	79717	0.186645	0.467816
ENSG00000100216	TOMM22	56993	0.301759	0.467489
ENSG00000115268	RPS15	6209	0.346479	0.467121
ENSG00000167747	C19orf48	84798	0.358876	0.466886
ENSG00000112110	MRPL18	29074	0.432044	0.466856
ENSG00000169957	ZNF768	79724	0.161267	0.466722
ENSG00000167136	ENDOG	2021	0.293189	0.466402
ENSG00000176410	DNAJC30	84277	0.361726	0.466376
ENSG00000167700	MFSD3	113655	0.39514	0.46631
ENSG00000132341	RAN	5901	0.309528	0.466297
ENSG00000133027	PEMT	10400	0.477568	0.466249
ENSG00000149809	TM7SF2	7108	0.44254	0.46608
ENSG00000186501	TMEM222	84065	0.39255	0.465686
ENSG00000171858	RPS21	6227	0.281994	0.46552
ENSG00000001036	FUCA2	2519	0.369446	0.465411
ENSG00000159335	PTMS	5763	0.438988	0.46514
ENSG00000167088	SNRPD1	6632	0.19793	0.465044
ENSG00000168496	FEN1	2237	0.215669	0.464899
ENSG00000151729	SLC25A4	291	0.0871502	0.46467
ENSG00000149273	RPS3	6188	0.193188	0.4646
ENSG00000136933	RABEPK	10244	0.272667	0.464426
ENSG00000147155	EBP	10682	0.213072	0.4644
ENSG00000125991	ERGIC3	51614	0.39061	0.464312
ENSG00000035141	FAM136A	84908	0.30395	0.464303
ENSG00000177700	POLR2L	5441	0.376045	0.463668
ENSG00000171792	RHNO1	83695	0.287335	0.463578
ENSG00000130165	ELOF1	84337	0.474109	0.463478
ENSG00000101464	PIGU	128869	0.382963	0.463282
ENSG00000142534	RPS11	6205	0.261998	0.462991
ENSG00000188986	NELFB	25920	0.186485	0.462893
ENSG00000090273	NUDC	10726	0.261946	0.46288
ENSG00000178035	IMPDH2	3615	0.275142	0.462713
ENSG00000101361	NOP56	10528	0.314946	0.462372
ENSG00000154723	ATP5PF	522	0.189469	0.462275
ENSG00000112651	MRPL2	51069	0.247295	0.461748
ENSG00000117410	ATP6V0B	533	0.463685	0.461683
ENSG00000160014	CALM3	808	0.259679	0.46162
ENSG00000103507	BCKDK	10295	0.43711	0.461418
ENSG00000168028	RPSA	3921	0.309245	0.461292
ENSG00000166441	RPL27A	6157	0.264782	0.461261
ENSG00000168569	TMEM223	79064	0.404222	0.461227
ENSG00000156471	PTDSS1	9791	0.361178	0.461095
ENSG00000090432	MUL1	79594	0.194781	0.460871
ENSG00000182810	DDX28	55794	0.21687	0.460822
ENSG00000136942	RPL35	11224	0.294552	0.460635
ENSG00000117877	CD3EAP	10849	0.473089	0.460603
ENSG00000224877	NDUFAF8	284184	0.37605	0.460537
ENSG00000063322	MED29	55588	0.444492	0.460415
ENSG00000196262	PPIA	5478	0.423946	0.460286
ENSG00000159063	ALG8	79053	0.533567	0.460234
ENSG00000147677	EIF3H	8667	0.15996	0.460229
ENSG00000259956	RBM15B	29890	0.108455	0.460046
ENSG00000125648	SLC25A23	79085	0.4691	0.459955
ENSG00000169188	APEX2	27301	0.314437	0.459458
ENSG00000104472	CHRAC1	54108	0.271688	0.459445
ENSG00000178719	GRINA	2907	0.38299	0.459332
ENSG00000214026	MRPL23	6150	0.327657	0.459116
ENSG00000172366	MCRIP2	84331	0.442101	0.458925
ENSG00000120509	PDZD11	51248	0.556086	0.458875
ENSG00000151465	CDC123	8872	0.151224	0.458836
ENSG00000125445	MRPS7	51081	0.220719	0.458647
ENSG00000115128	SF3B6	51639	0.191332	0.4586
ENSG00000116685	KIAA2013	90231	0.396326	0.458423
ENSG00000237190	CDKN2AIPNL	91368	0.326517	0.457725
ENSG00000108106	UBE2S	27338	0.26455	0.457613
ENSG00000105171	POP4	10775	0.318841	0.457569
ENSG00000229119			0.150804	0.457565
ENSG00000128311	TST	7263	0.518098	0.456931
ENSG00000116898	MRPS15	64960	0.441612	0.45681
ENSG00000159199	ATP5MC1	516	0.411973	0.456285
ENSG00000078808	SDF4	51150	0.345287	0.456173
ENSG00000138363	ATIC	471	0.271127	0.456023
ENSG00000143368	SF3B4	10262	0.312368	0.455805
ENSG00000198618			0.100499	0.455606
ENSG00000214253	FIS1	51024	0.320446	0.455531
ENSG00000102898	NUTF2	10204	0.40277	0.455439
ENSG00000148334	PTGES2	80142	0.326134	0.455427
ENSG00000163541	SUCLG1	8802	0.0984309	0.455273
ENSG00000175213	ZNF408	79797	0.147265	0.455105
ENSG00000175550	DRAP1	10589	0.390344	0.455076
ENSG00000167645	YIF1B	90522	0.429141	0.45426
ENSG00000129255	MPDU1	9526	0.351127	0.45414
ENSG00000065518	NDUFB4	4710	0.406414	0.454122
ENSG00000129055	ANAPC13	25847	0.380409	0.454087
ENSG00000123472	ATPAF1	64756	0.342148	0.453163
ENSG00000126767	ELK1	2002	0.210597	0.453121
ENSG00000177971	IMP3	55272	0.435753	0.45303
ENSG00000103145	HCFC1R1	54985	0.329368	0.45297
ENSG00000126254	RBM42	79171	0.301698	0.452817
ENSG00000175390	EIF3F	8665	0.227326	0.452575
ENSG00000048162	NOP16	51491	0.425547	0.452364
ENSG00000100028	SNRPD3	6634	0.117337	0.452008
ENSG00000131143	COX4I1	1327	0.351645	0.451713
ENSG00000169105	CHST14	113189	0.171566	0.451531
ENSG00000142230	SAE1	10055	0.19313	0.451385
ENSG00000204954	C12orf73	728568	0.202886	0.451306
ENSG00000113068	PFDN1	5201	0.508372	0.45119
ENSG00000106305	AIMP2	7965	0.211191	0.451151
ENSG00000140319	SRP14	6727	0.2434	0.451032
ENSG00000170043	TRAPPC1	58485	0.48942	0.450881
ENSG00000130313	PGLS	25796	0.419002	0.450788
ENSG00000100413	POLR3H	171568	0.345251	0.45049
ENSG00000171612	SLC25A33	84275	0.307324	0.450462
ENSG00000144120	TMEM177	80775	0.112042	0.450125
ENSG00000175536	LIPT2	387787	0.246021	0.449803
ENSG00000108344	PSMD3	5709	0.204704	0.449611
ENSG00000176087	SLC35A4	113829	0.459321	0.449469
ENSG00000198931	APRT	353	0.518979	0.449271
ENSG00000120942	UBIAD1	29914	0.260299	0.44907
ENSG00000128581	IFT22	64792	0.348026	0.448909
ENSG00000163479	SSR2	6746	0.348381	0.448748
ENSG00000242071			0.150575	0.448691
ENSG00000167930	FAM234A	83986	0.365722	0.448027
ENSG00000100162	CENPM	79019	0.434915	0.447873
ENSG00000143575	HAX1	10456	0.46565	0.447808
ENSG00000111652	COPS7A	50813	0.317169	0.447794
ENSG00000106591	MRPL32	64983	0.237175	0.447703
ENSG00000142507	PSMB6	5694	0.352635	0.447391
ENSG00000114779	ABHD14B	84836	0.502491	0.447357
ENSG00000108639	SYNGR2	9144	0.473463	0.447334
ENSG00000141741	MIEN1	84299	0.471483	0.447265
ENSG00000156253	RWDD2B	10069	0.264894	0.446346
ENSG00000011485	PPP5C	5536	0.178381	0.446188
ENSG00000156411	ATP5MPL	9556	0.342214	0.44616
ENSG00000177352	CCDC71	64925	0.0501802	0.445982
ENSG00000175854	SWI5	375757	0.418629	0.445138
ENSG00000110108	TMEM109	79073	0.20954	0.445031
ENSG00000111639	MRPL51	51258	0.325415	0.444898
ENSG00000100116	GCAT	23464	0.382164	0.444659
ENSG00000137970			0.125196	0.444403
ENSG00000138796	HADH	3033	0.299272	0.444368
ENSG00000173465	ZNRD2	10534	0.323621	0.44377
ENSG00000187049	TMEM216	51259	0.182565	0.443107
ENSG00000171159	C9orf16	79095	0.374535	0.443048
ENSG00000065057	NTHL1	4913	0.148429	0.443025
ENSG00000074319	TSG101	7251	0.223105	0.442715
ENSG00000136950	ARPC5L	81873	0.34923	0.441761
ENSG00000131469	RPL27	6155	0.281774	0.441688
ENSG00000109881	CCDC34	91057	0.149207	0.441656
ENSG00000225921	NOL7	51406	0.370633	0.441603
ENSG00000159423	ALDH4A1	8659	0.452161	0.441506
ENSG00000011009	LYPLA2	11313	0.224874	0.441367
ENSG00000071462	BUD23	114049	0.324487	0.441221
ENSG00000112695	COX7A2	1347	0.277283	0.4412
ENSG00000177830	CHID1	66005	0.328044	0.441109
ENSG00000066322	ELOVL1	64834	0.294549	0.440865
ENSG00000106635	BCL7B	9275	0.333455	0.440848
ENSG00000168268	NT5DC2	64943	0.0827753	0.440728
ENSG00000162734	PEA15	8682	0.345684	0.440248
ENSG00000172922	RNASEH2C	84153	0.229217	0.440226
ENSG00000167658	EEF2	1938	0.210618	0.440018
ENSG00000100353	EIF3D	8664	0.249539	0.439953
ENSG00000167118	URM1	81605	0.308521	0.439358
ENSG00000162396	PARS2	25973	0.140872	0.439241
ENSG00000116459	ATP5PB	515	0.118496	0.439141
ENSG00000115539	PDCL3	79031	0.189286	0.438858
ENSG00000151552	QDPR	5860	0.0306674	0.438779
ENSG00000114054	PCCB	5096	0.289748	0.438658
ENSG00000097021	ACOT7	11332	0.321013	0.438429
ENSG00000126062	TMEM115	11070	0.404541	0.438109
ENSG00000177051	FBXO46	23403	0.322905	0.4379
ENSG00000025772	TOMM34	10953	0.279109	0.437715
ENSG00000012061	ERCC1	2067	0.256478	0.437487
ENSG00000102103	PQBP1	10084	0.348983	0.437236
ENSG00000141858	SAMD1	90378	0.253669	0.437071
ENSG00000099330	OCEL1	79629	0.336639	0.436955
ENSG00000131462	TUBG1	7283	0.550728	0.436589
ENSG00000181991	MRPS11	64963	0.393536	0.436547
ENSG00000108518	PFN1	5216	0.404814	0.436232
ENSG00000141101	NOB1	28987	0.221402	0.436099
ENSG00000138629	UBL7	84993	0.396659	0.435935
ENSG00000160404	TOR2A	27433	0.271762	0.43559
ENSG00000165724	ZMYND19	116225	0.368625	0.435323
ENSG00000087111	PIGS	94005	-0.182829	0.435321
ENSG00000053501	USE1	55850	0.331548	0.435146
ENSG00000172586	CHCHD1	118487	0.384943	0.434435
ENSG00000064490	RFXANK	8625	0.299699	0.434308
ENSG00000160813	PPP1R35	221908	0.233144	0.434141
ENSG00000185721	DRG1	4733	0.283672	0.433611
ENSG00000128228	SDF2L1	23753	0.451352	0.433493
ENSG00000005022	SLC25A5	292	-0.0110989	0.433212
ENSG00000119977	TCTN3	26123	0.0440298	0.433185
ENSG00000220842			0.142676	0.432898
ENSG00000084090	STARD7	56910	0.167108	0.432831
ENSG00000107223	EDF1	8721	0.342605	0.43273
ENSG00000151093	OXSM	54995	0.300604	0.43262
ENSG00000167004	PDIA3	2923	0.241344	0.432612
ENSG00000169189	NSMCE1	197370	0.461249	0.432586
ENSG00000102178	UBL4A	8266	0.333815	0.43225
ENSG00000172809	RPL38	6169	0.27927	0.43216
ENSG00000104976	SNAPC2	6618	0.461865	0.431902
ENSG00000149823	VPS51	738	0.120292	0.431552
ENSG00000169714	CNBP	7555	0.236096	0.431311
ENSG00000184207	PGP	283871	0.30298	0.43091
ENSG00000216866			0.146075	0.43089
ENSG00000136270	TBRG4	9238	0.34223	0.43085
ENSG00000213593	TMX2	51075	0.22928	0.430819
ENSG00000178078	STAP2	55620	0.326368	0.430654
ENSG00000110700	RPS13	6207	0.223082	0.430267
ENSG00000172663	TMEM134	80194	0.486679	0.430221
ENSG00000204628	RACK1	10399	0.345045	0.430216
ENSG00000181929	PRKAG1	5571	0.248563	0.430131
ENSG00000165644	COMTD1	118881	0.437328	0.430096
ENSG00000100350	FOXRED2	80020	0.395892	0.429975
ENSG00000171490	RSL1D1	26156	0.108513	0.42984
ENSG00000165689	ENTR1	10807	0.227957	0.429734
ENSG00000134056	MRPS36	92259	0.254155	0.429314
ENSG00000123131	PRDX4	10549	0.371958	0.429155
ENSG00000165282	PIGO	84720	-0.139574	0.429016
ENSG00000214530	STARD10	10809	0.395508	0.428208
ENSG00000126267	COX6B1	1340	0.42425	0.428019
ENSG00000182518	FAM104B	90736	0.411191	0.42795
ENSG00000205981	DNAJC19	131118	0.314911	0.427775
ENSG00000117751	PPP1R8	5511	0.0379826	0.427602
ENSG00000283041			0.106471	0.427314
ENSG00000275494			0.424306	0.427303
ENSG00000214706	IFRD2	7866	0.348826	0.427263
ENSG00000105677	TMEM147	10430	0.419148	0.427133
ENSG00000236552	RPL13AP5	728658	0.122312	0.427098
ENSG00000145022	TCTA	6988	0.451579	0.427017
ENSG00000218426			0.163373	0.426969
ENSG00000136930	PSMB7	5695	0.354874	0.426706
ENSG00000100442	FKBP3	2287	0.170396	0.426598
ENSG00000141378	PTRH2	51651	0.403176	0.426575
ENSG00000108523	RNF167	26001	0.370478	0.42647
ENSG00000197982	C1orf122	127687	0.419983	0.426291
ENSG00000224051	CPTP	80772	0.430272	0.425982
ENSG00000172428	COPS9	150678	0.318149	0.425614
ENSG00000134291	TMEM106C	79022	0.0177504	0.4256
ENSG00000107815	TWNK	56652	0.242648	0.425444
ENSG00000272172			0.452142	0.425168
ENSG00000105373	NOP53	29997	0.214008	0.424876
ENSG00000131467	PSME3	10197	0.169615	0.424836
ENSG00000188186	LAMTOR4	389541	0.300832	0.424631
ENSG00000169021	UQCRFS1	7386	0.109135	0.423531
ENSG00000087365	SF3B2	10992	0.0934573	0.423404
ENSG00000099797	TECR	9524	0.378867	0.423195
ENSG00000212864	RNF208	727800	0.155193	0.423118
ENSG00000162377	COA7	65260	0.264389	0.423112
ENSG00000204237	OXLD1	339229	0.451701	0.4225
ENSG00000172354	GNB2	2783	0.396493	0.422349
ENSG00000143183	TMCO1	54499	0.271153	0.421832
ENSG00000197785	ATAD3A	55210	0.323437	0.42183
ENSG00000228594	FNDC10	643988	0.404347	0.421759
ENSG00000099341	PSMD8	5714	0.345133	0.421672
ENSG00000130724	CHMP2A	27243	0.314073	0.421317
ENSG00000221829	FANCG	2189	0.198211	0.421232
ENSG00000156261	CCT8	10694	0.211546	0.421158
ENSG00000171148	TADA3	10474	0.411446	0.421019
ENSG00000178821	TMEM52	339456	0.515876	0.42098
ENSG00000159884	CCDC107	203260	0.262368	0.420748
ENSG00000162961	DPY30	84661	0.364306	0.420547
ENSG00000198816	ZNF358	140467	0.315314	0.420527
ENSG00000126432	PRDX5	25824	0.274846	0.420222
ENSG00000099783	HNRNPM	4670	-0.0347515	0.419929
ENSG00000113845	TIMMDC1	51300	0.28259	0.419871
ENSG00000137818	RPLP1	6176	0.34705	0.419807
ENSG00000089597	GANAB	23193	-0.0547245	0.419674
ENSG00000125691	RPL23	9349	0.351263	0.41959
ENSG00000196290	NIF3L1	60491	-0.036669	0.419576
ENSG00000154518	ATP5MC3	518	0.210809	0.419392
ENSG00000221821	C6orf226	441150	0.391825	0.419366
ENSG00000100577	GSTZ1	2954	0.435818	0.419292
ENSG00000237310	GS1-124K5.4	100289098	0.306996	0.419199
ENSG00000108604	SMARCD2	6603	0.303087	0.41915
ENSG00000106367	AP1S1	1174	0.281682	0.419119
ENSG00000227615			0.0384409	0.419004
ENSG00000184162	NR2C2AP	126382	0.384791	0.418898
ENSG00000181610	MRPS23	51649	0.323974	0.418587
ENSG00000142186	SCYL1	57410	0.356539	0.41848
ENSG00000143222	UFC1	51506	0.304532	0.41829
ENSG00000099901	RANBP1	5902	0.147536	0.418202
ENSG00000260442	ATP2A1-AS1	100289092	0.320823	0.418005
ENSG00000262814	MRPL12	6182	0.378831	0.417878
ENSG00000144867	SRPRB	58477	0.44751	0.417664
ENSG00000173264	GPR137	56834	0.340622	0.417617
ENSG00000163468	CCT3	7203	0.280755	0.417498
ENSG00000138085	ATRAID	51374	0.329014	0.41732
ENSG00000159596	TMEM69	51249	0.455253	0.417256
ENSG00000163159	VPS72	6944	0.28112	0.417188
ENSG00000070756	PABPC1	26986	0.235076	0.416911
ENSG00000049656	CLPTM1L	81037	0.453334	0.416882
ENSG00000129187	DCTD	1635	0.372984	0.416409
ENSG00000086475	SEPHS1	22929	0.210778	0.416156
ENSG00000115053	NCL	4691	0.117098	0.416155
ENSG00000090447	TFAP4	7023	0.229492	0.415963
ENSG00000168883	USP39	10713	0.290817	0.415815
ENSG00000100304	TTLL12	23170	0.310725	0.4158
ENSG00000189343			0.119762	0.415343
ENSG00000146670	CDCA5	113130	0.154895	0.415164
ENSG00000143612	C1orf43	25912	0.213759	0.415103
ENSG00000177383	MAGEF1	64110	0.349216	0.414886
ENSG00000121073	SLC35B1	10237	0.410993	0.414885
ENSG00000184967	NOC4L	79050	0.317936	0.414783
ENSG00000171425	ZNF581	51545	0.28955	0.414689
ENSG00000205937	RNPS1	10921	0.235771	0.414683
ENSG00000135940	COX5B	1329	0.418136	0.414669
ENSG00000165215	CLDN3	1365	0.327202	0.414477
ENSG00000105723	GSK3A	2931	0.418028	0.414402
ENSG00000131652	THOC6	79228	0.195308	0.414385
ENSG00000183155	RABIF	5877	0.214871	0.414067
ENSG00000116586	LAMTOR2	28956	0.425216	0.41361
ENSG00000168273	SMIM4	440957	0.347043	0.413382
ENSG00000161999	JMJD8	339123	0.272884	0.41317
ENSG00000119487	MAPKAP1	79109	0.198438	0.413064
ENSG00000167113	COQ4	51117	0.254632	0.412986
ENSG00000116670	MAD2L2	10459	0.332672	0.412838
ENSG00000189114	BLOC1S3	388552	0.379195	0.41261
ENSG00000065054	SLC9A3R2	9351	0.400165	0.412493
ENSG00000137161	CNPY3	10695	0.477581	0.412199
ENSG00000172270	BSG	682	0.544966	0.412006
ENSG00000156709	AIFM1	9131	0.261885	0.411945
ENSG00000132646	PCNA	5111	0.14684	0.411926
ENSG00000165264	NDUFB6	4712	0.394584	0.41179
ENSG00000101945	SUV39H1	6839	0.321398	0.41165
ENSG00000185825	BCAP31	10134	0.3765	0.411594
ENSG00000100983	GSS	2937	0.446617	0.41156
ENSG00000125970	RALY	22913	0.390826	0.411286
ENSG00000119705	SLIRP	81892	0.420552	0.411148
ENSG00000108312	UBTF	7343	0.208042	0.411113
ENSG00000065978	YBX1	4904	0.32601	0.41098
ENSG00000128050	PAICS	10606	0.334712	0.410904
ENSG00000116120	FARSB	10056	0.350534	0.410546
ENSG00000227063			0.0677822	0.410249
ENSG00000164062	APEH	327	0.223814	0.410006
ENSG00000142937	RPS8	6202	0.273149	0.409995
ENSG00000059573	ALDH18A1	5832	0.0789352	0.40988
ENSG00000101182	PSMA7	5688	0.175331	0.409812
ENSG00000106803	SEC61B	10952	0.376883	0.409523
ENSG00000162585	FAAP20	199990	0.299084	0.409455
ENSG00000180035	ZNF48	197407	0.184896	0.409428
ENSG00000163481	RNF25	64320	0.24229	0.409247
ENSG00000130764	LRRC47	57470	0.187355	0.409181
ENSG00000074201	CLNS1A	1207	0.138597	0.409078
ENSG00000149929	HIRIP3	8479	0.199746	0.40878
ENSG00000148450	MSRB2	22921	0.338906	0.408287
ENSG00000157020	SEC13	6396	0.283432	0.408029
ENSG00000158604	TMED4	222068	0.39231	0.407928
ENSG00000111669	TPI1	7167	0.229998	0.407772
ENSG00000144043	TEX261	113419	0.419609	0.407535
ENSG00000262919	CCNQ	92002	0.365576	0.407093
ENSG00000123975	CKS2	1164	0.344515	0.40705
ENSG00000160606	TLCD1	116238	0.499575	0.406745
ENSG00000130717	UCK1	83549	0.274513	0.406424
ENSG00000173660	UQCRH	7388	0.318824	0.406395
ENSG00000106638	TBL2	26608	0.352591	0.405719
ENSG00000124444	ZNF576	79177	0.241893	0.405584
ENSG00000198585	NUDT16	131870	0.233456	0.405469
ENSG00000141696	P3H4	10609	0.23063	0.405403
ENSG00000142168	SOD1	6647	0.280998	0.405339
ENSG00000166226	CCT2	10576	0.146358	0.405188
ENSG00000169814	BTD	686	0.29096	0.404864
ENSG00000171861	MRM3	55178	0.319046	0.404589
ENSG00000126457	PRMT1	3276	0.180944	0.404585
ENSG00000172893	DHCR7	1717	0.366844	0.404446
ENSG00000188807	TMEM201	199953	0.298138	0.404444
ENSG00000133243	BTBD2	55643	0.352547	0.404313
ENSG00000107140	TESK1	7016	0.443516	0.404171
ENSG00000135390	ATP5MC2	517	0.385416	0.404161
ENSG00000160345	C9orf116	138162	0.365166	0.404102
ENSG00000164587	RPS14	6208	0.221794	0.403653
ENSG00000129932	DOHH	83475	0.377353	0.403607
ENSG00000137692	DCUN1D5	84259	0.29159	0.403559
ENSG00000111667	USP5	8078	0.146213	0.403322
ENSG00000049541	RFC2	5982	0.184116	0.403282
ENSG00000105254	TBCB	1155	0.353816	0.402999
ENSG00000120053	GOT1	2805	0.354461	0.402897
ENSG00000177854	TMEM187	8269	0.223611	0.402787
ENSG00000138614	INTS14	81556	-0.0374805	0.402457
ENSG00000167799	NUDT8	254552	0.488793	0.402393
ENSG00000167526	RPL13	6137	0.37062	0.40213
ENSG00000124733	MEA1	4201	0.34295	0.401915
ENSG00000105968	H2AZ2	94239	0.294966	0.401741
ENSG00000006015	REX1BD	55049	0.351464	0.401735
ENSG00000162910	MRPL55	128308	0.352176	0.401664
ENSG00000130255	RPL36	25873	0.28337	0.401489
ENSG00000099804	CDC34	997	0.416648	0.401432
ENSG00000011304	PTBP1	5725	0.195042	0.401315
ENSG00000155368	DBI	1622	0.411572	0.40125
ENSG00000108298	RPL19	6143	0.345864	0.401211
ENSG00000189227	C15orf61	145853	0.144612	0.401202
ENSG00000089248	ERP29	10961	0.387914	0.400817
ENSG00000176340	COX8A	1351	0.34258	0.40065
ENSG00000075785	RAB7A	7879	0.343296	0.400579
ENSG00000127837	AAMP	14	0.271817	0.400504
ENSG00000183751	TBL3	10607	0.214072	0.400479
ENSG00000146540	C7orf50	84310	0.285815	0.40046
ENSG00000146066	HIGD2A	192286	0.349329	0.400401
ENSG00000105672	ETV2	2116	0.465493	0.400339
ENSG00000180879	SSR4	6748	0.410974	0.400307
ENSG00000114631	PODXL2	50512	0.36652	0.399999
ENSG00000221916	C19orf73	55150	0.468396	0.399878
ENSG00000196456	ZNF775	285971	0.238388	0.399837
ENSG00000013583	HEBP1	50865	0.0846297	0.399666
ENSG00000138073	PREB	10113	0.447787	0.39955
ENSG00000130669	PAK4	10298	0.234395	0.399418
ENSG00000182180	MRPS16	51021	0.263241	0.398763
ENSG00000005486	RHBDD2	57414	0.381896	0.398726
ENSG00000173457	PPP1R14B	26472	0.402089	0.398519
ENSG00000182117	NOP10	55505	0.37001	0.398513
ENSG00000135486	HNRNPA1	3178	0.186611	0.398466
ENSG00000183624	HMCES	56941	0.0789177	0.398234
ENSG00000178980	SELENOW	6415	0.38525	0.398106
ENSG00000070761	CFAP20	29105	-0.0563229	0.397943
ENSG00000163348	PYGO2	90780	0.296563	0.397908
ENSG00000169230	PRELID1	27166	0.427161	0.397893
ENSG00000167881	SRP68	6730	0.0908121	0.397824
ENSG00000265688	MAFG-DT	92659	0.135324	0.397668
ENSG00000100591	AHSA1	10598	0.37488	0.397642
ENSG00000164978	NUDT2	318	0.189134	0.39729
ENSG00000126067	PSMB2	5690	0.377915	0.397084
ENSG00000115685	PPP1R7	5510	0.394936	0.396804
ENSG00000117408	IPO13	9670	0.268086	0.396721
ENSG00000115457	IGFBP2	3485	0.424914	0.396716
ENSG00000126756	UXT	8409	0.299703	0.396533
ENSG00000145220	LYAR	55646	0.151693	0.396065
ENSG00000106636	YKT6	10652	0.297571	0.39582
ENSG00000248487	ABHD14A	25864	0.505198	0.395562
ENSG00000170860	LSM3	27258	0.33912	0.395545
ENSG00000149600	COMMD7	149951	0.299397	0.395462
ENSG00000103024	NME3	4832	0.280255	0.395397
ENSG00000137154	RPS6	6194	0.267657	0.395393
ENSG00000198331	HYLS1	219844	0.385363	0.395299
ENSG00000147669	POLR2K	5440	0.239345	0.395125
ENSG00000179627	ZBTB42	100128927	0.263386	0.395065
ENSG00000168393	DTYMK	1841	0.35478	0.394752
ENSG00000169223	LMAN2	10960	0.337927	0.394596
ENSG00000198034	RPS4X	6191	0.26273	0.394416
ENSG00000176912	TYMSOS	494514	0.185962	0.394252
ENSG00000179526	SHARPIN	81858	0.376419	0.394144
ENSG00000136827	TOR1A	1861	0.13945	0.393932
ENSG00000152475	ZNF837	116412	0.245702	0.39389
ENSG00000187051	RPS19BP1	91582	0.443387	0.393804
ENSG00000134153	EMC7	56851	0.329756	0.393687
ENSG00000174744	BRMS1	25855	0.310053	0.393498
ENSG00000240342			0.0626498	0.393497
ENSG00000233276	GPX1	2876	0.413589	0.393168
ENSG00000130005	GAMT	2593	0.541192	0.392658
ENSG00000130545	CRB3	92359	0.325862	0.392531
ENSG00000183726	TMEM50A	23585	0.386918	0.392524
ENSG00000168291	PDHB	5162	0.169566	0.392511
ENSG00000106245	BUD31	8896	0.267603	0.392481
ENSG00000160972	PPP1R16A	84988	0.368067	0.392175
ENSG00000167515	TRAPPC2L	51693	0.382812	0.39216
ENSG00000174173	TRMT10C	54931	0.202326	0.392136
ENSG00000179918	SEPHS2	22928	0.264205	0.392079
ENSG00000130826	DKC1	1736	0.228688	0.391991
ENSG00000235173	HGH1	51236	0.450943	0.391973
ENSG00000246705	H2AJ	55766	0.468823	0.391874
ENSG00000163170	BOLA3	388962	0.450375	0.391253
ENSG00000188368	PRR19	284338	0.36879	0.390996
ENSG00000008018	PSMB1	5689	0.236292	0.390993
ENSG00000141030	COPS3	8533	0.264908	0.390955
ENSG00000182544	MFSD5	84975	0.456135	0.390902
ENSG00000149476	TKFC	26007	0.329984	0.39037
ENSG00000065427	KARS1	3735	0.341416	0.390197
ENSG00000173272	MZT2A	653784	0.321177	0.390098
ENSG00000163344	PMVK	10654	0.317053	0.390023
ENSG00000006712	PAF1	54623	0.170533	0.38984
ENSG00000187514	PTMA	5757	0.246158	0.389788
ENSG00000068120	COASY	80347	0.308895	0.389667
ENSG00000218175			0.127725	0.389336
ENSG00000129103	SUMF2	25870	0.0874462	0.38929
ENSG00000082515	MRPL22	29093	0.392533	0.389077
ENSG00000172725	CORO1B	57175	0.495795	0.388963
ENSG00000172009	THOP1	7064	0.396923	0.388732
ENSG00000149541	B3GAT3	26229	0.385805	0.388679
ENSG00000272047	GTF2H5	404672	0.324188	0.388646
ENSG00000213553			0.112127	0.388557
ENSG00000235174			0.0761746	0.38849
ENSG00000122386	ZNF205	7755	0.303467	0.387851
ENSG00000166794	PPIB	5479	0.266164	0.387778
ENSG00000051620	HEBP2	23593	0.317037	0.387769
ENSG00000281500	SLC37A4	2542	0.0360678	0.387665
ENSG00000196363	WDR5	11091	0.124783	0.387654
ENSG00000101421	CHMP4B	128866	0.219889	0.387588
ENSG00000145050	MANF	7873	0.288943	0.387326
ENSG00000103254	ANTKMT	65990	0.379342	0.387118
ENSG00000254999	BRK1	55845	0.298803	0.386877
ENSG00000117543	DPH5	51611	0.179392	0.386871
ENSG00000129518	EAPP	55837	-0.0169697	0.386638
ENSG00000068001	HYAL2	8692	0.407326	0.386574
ENSG00000176125	UFSP1	402682	0.361097	0.386325
ENSG00000182551	ADI1	55256	0.014879	0.385828
ENSG00000102119	EMD	2010	0.221034	0.385638
ENSG00000140365	COMMD4	54939	0.344604	0.385607
ENSG00000149806	FAU	2197	0.299263	0.385604
ENSG00000198258	UBL5	59286	0.348624	0.385569
ENSG00000087995	METTL2A	339175	0.163566	0.385521
ENSG00000196453	ZNF777	27153	0.209005	0.385245
ENSG00000198171	DDRGK1	65992	0.268215	0.385027
ENSG00000124659	TBCC	6903	0.288553	0.384956
ENSG00000171130	ATP6V0E2	155066	0.369368	0.384898
ENSG00000176946	THAP4	51078	0.258737	0.384662
ENSG00000143621	ILF2	3608	0.074294	0.384652
ENSG00000198755	RPL10A	4736	0.176494	0.384592
ENSG00000175606	TMEM70	54968	0.272467	0.38448
ENSG00000173581	CCDC106	29903	0.426673	0.384474
ENSG00000124541	RRP36	88745	0.26944	0.384274
ENSG00000033011	ALG1	56052	0.283239	0.384196
ENSG00000117691	NENF	29937	0.306008	0.384149
ENSG00000109917	ZPR1	8882	0.1838	0.384046
ENSG00000105612	DNASE2	1777	-0.00926819	0.383968
ENSG00000064961	HMG20B	10362	0.547962	0.383649
ENSG00000108774	RAB5C	5878	0.101212	0.383587
ENSG00000185627	PSMD13	5719	0.202849	0.383546
ENSG00000006757	PNPLA4	8228	0.310246	0.38322
ENSG00000100290	BIK	638	0.255111	0.382954
ENSG00000176974	SHMT1	6470	-0.0658101	0.382846
ENSG00000163634	THOC7	80145	0.134088	0.382844
ENSG00000134287	ARF3	377	0.311959	0.382698
ENSG00000177733	HNRNPA0	10949	-0.0430844	0.382548
ENSG00000077549	CAPZB	832	0.373843	0.382485
ENSG00000169750	RAC3	5881	0.283759	0.382254
ENSG00000078061	ARAF	369	0.048821	0.382124
ENSG00000108788	MLX	6945	0.12602	0.382101
ENSG00000171443	ZNF524	147807	0.37648	0.381935
ENSG00000108439	PNPO	55163	0.460348	0.381921
ENSG00000105223	PLD3	23646	0.312054	0.381869
ENSG00000127184	COX7C	1350	0.312182	0.381858
ENSG00000092621	PHGDH	26227	0.0682035	0.381509
ENSG00000037897	METTL1	4234	0.408782	0.381508
ENSG00000115234	SNX17	9784	0.21779	0.381368
ENSG00000089685	BIRC5	332	0.224623	0.381154
ENSG00000173726	TOMM20	9804	0.0940024	0.381096
ENSG00000137288	UQCC2	84300	0.400528	0.381085
ENSG00000277203	F8A1	8263	0.29422	0.380984
ENSG00000260018			0.397953	0.380956
ENSG00000119888	EPCAM	4072	0.065289	0.380858
ENSG00000136522	MRPL47	57129	0.306431	0.380645
ENSG00000116237	ICMT	23463	0.236983	0.380593
ENSG00000284832	POLR2A	5430	0.0540891	0.380214
ENSG00000137409	MTCH1	23787	0.257776	0.380202
ENSG00000186283	TOR3A	64222	0.0893056	0.379782
ENSG00000058262	SEC61A1	29927	0.42548	0.379743
ENSG00000175416	CLTB	1212	0.357341	0.379175
ENSG00000178464			0.125437	0.379169
ENSG00000142541	RPL13A	23521	0.270275	0.378961
ENSG00000072062	PRKACA	5566	0.329072	0.378943
ENSG00000164818	DNAAF5	54919	0.152375	0.378939
ENSG00000172339	ALG14	199857	0.317646	0.378544
ENSG00000100316	RPL3	6122	0.338359	0.378127
ENSG00000135900	MRPL44	65080	0.0622162	0.378099
ENSG00000117362	APH1A	51107	0.0557529	0.377875
ENSG00000159377	PSMB4	5692	0.292926	0.377854
ENSG00000156697	UTP14A	10813	0.177039	0.377575
ENSG00000239672	NME1	4830	0.385682	0.377529
ENSG00000238227	TMEM250	90120	0.276204	0.37745
ENSG00000123159	GIPC1	10755	0.210452	0.377266
ENSG00000149100	EIF3M	10480	0.144201	0.37725
ENSG00000197345	MRPL21	219927	0.349057	0.377191
ENSG00000070423	RNF126	55658	0.341537	0.377159
ENSG00000134575	ACP2	53	0.298948	0.377003
ENSG00000165629	ATP5F1C	509	0.320879	0.376774
ENSG00000169718	DUS1L	64118	0.399178	0.376748
ENSG00000091483	FH	2271	0.308244	0.376716
ENSG00000170631	ZNF16	7564	0.192619	0.376707
ENSG00000068697	LAPTM4A	9741	0.0246228	0.376203
ENSG00000112167	SAYSD1	55776	0.501599	0.375973
ENSG00000176422	SPRYD4	283377	0.414707	0.375803
ENSG00000104883	PEX11G	92960	0.238852	0.375652
ENSG00000115661	STK16	8576	0.173833	0.375508
ENSG00000165775	FUNDC2	65991	0.319819	0.375082
ENSG00000121057	AKAP1	8165	0.193748	0.374722
ENSG00000114544	SLC41A3	54946	0.336163	0.374636
ENSG00000214022	REPIN1	29803	0.291853	0.37453
ENSG00000103202	NME4	4833	0.361897	0.374488
ENSG00000071539	TRIP13	9319	0.168344	0.374477
ENSG00000133597	ADCK2	90956	0.268186	0.374409
ENSG00000188493	C19orf54	284325	0.361969	0.374353
ENSG00000188938	FAM120AOS	158293	0.315309	0.374106
ENSG00000166347	CYB5A	1528	0.239419	0.374093
ENSG00000090581	GNPTG	84572	0.460754	0.373933
ENSG00000103363	ELOB	6923	0.413497	0.37357
ENSG00000149932	TMEM219	124446	0.351169	0.37349
ENSG00000180185	FAHD1	81889	0.309987	0.373367
ENSG00000169813	HNRNPF	3185	0.110955	0.373173
ENSG00000170275	CRTAP	10491	0.0612845	0.373145
ENSG00000196976	LAGE3	8270	0.423045	0.37308
ENSG00000167695	TLCD3A	79850	0.00289759	0.372995
ENSG00000117614	SYF2	25949	0.0618198	0.372919
ENSG00000117632	STMN1	3925	0.171183	0.372889
ENSG00000163050	COQ8A	56997	0.242625	0.372878
ENSG00000183048	SLC25A10	1468	0.458838	0.372461
ENSG00000110060	PUS3	83480	0.302878	0.37245
ENSG00000126903	SLC10A3	8273	0.318566	0.372372
ENSG00000160993	ALKBH4	54784	0.350585	0.372244
ENSG00000110442	COMMD9	29099	0.354358	0.372168
ENSG00000033050	ABCF2	10061	0.438948	0.372157
ENSG00000131188	PRR7	80758	0.382116	0.371861
ENSG00000162062	TEDC2	80178	0.251707	0.371807
ENSG00000139644	TMBIM6	7009	0.357377	0.371755
ENSG00000100105	PATZ1	23598	-0.060851	0.371718
ENSG00000061794	MRPS35	60488	0.298944	0.371505
ENSG00000100211	CBY1	25776	0.378393	0.371465
ENSG00000142676	RPL11	6135	0.194601	0.371398
ENSG00000196372	ASB13	79754	0.0729868	0.371007
ENSG00000116863	ADPRHL2	54936	0.331323	0.370976
ENSG00000110711	AIP	9049	0.36514	0.370939
ENSG00000100300	TSPO	706	0.387014	0.370895
ENSG00000101856	PGRMC1	10857	-0.0318372	0.370714
ENSG00000172172	MRPL13	28998	0.189036	0.370665
ENSG00000108179	PPIF	10105	0.387071	0.370511
ENSG00000105732	ZNF574	64763	0.288645	0.370414
ENSG00000157778	PSMG3	84262	0.298743	0.369975
ENSG00000143977	SNRPG	6637	0.187572	0.369912
ENSG00000184900	SUMO3	6612	0.173678	0.369858
ENSG00000175203	DCTN2	10540	0.309828	0.369506
ENSG00000125457	MIF4GD	57409	0.209535	0.36945
ENSG00000184887	BTBD6	90135	0.394099	0.369198
ENSG00000105607	GCDH	2639	0.408963	0.369108
ENSG00000265354	TIMM23	100287932	0.253932	0.369023
ENSG00000164045	CDC25A	993	0.359235	0.368991
ENSG00000115806	GORASP2	26003	0.185699	0.368931
ENSG00000126878	AIF1L	83543	0.275146	0.368849
ENSG00000135404	CD63	967	0.256686	0.368826
ENSG00000105011	ASF1B	55723	0.256882	0.368752
ENSG00000144021	CIAO1	9391	-0.0227936	0.368565
ENSG00000078967	UBE2D4	51619	0.469304	0.368558
ENSG00000174444	RPL4	6124	0.294653	0.36847
ENSG00000096384	HSP90AB1	3326	0.182138	0.368044
ENSG00000165502	RPL36AL	6166	0.325632	0.368002
ENSG00000088986	DYNLL1	8655	0.338293	0.367922
ENSG00000138175	ARL3	403	0.118217	0.367841
ENSG00000147383	NSDHL	50814	0.259697	0.367795
ENSG00000077152	UBE2T	29089	0.231158	0.36768
ENSG00000166197	NOLC1	9221	0.0543214	0.367183
ENSG00000115255	REEP6	92840	0.495479	0.367166
ENSG00000112977	DAP	1611	0.339129	0.367079
ENSG00000152464	RPP38	10557	0.2259	0.367072
ENSG00000132383	RPA1	6117	-0.0431885	0.366987
ENSG00000184840	TMED9	54732	0.285313	0.366942
ENSG00000226887	ERVMER34-1	100288413	0.320863	0.366912
ENSG00000176396	EID2	163126	0.263855	0.366806
ENSG00000100714	MTHFD1	4522	0.325518	0.366561
ENSG00000234171	RNASEH1-AS1	100506054	0.364011	0.366493
ENSG00000253313	C1orf210	149466	0.243447	0.366439
ENSG00000172315	TP53RK	112858	0.291313	0.366407
ENSG00000173812	EIF1	10209	0.266967	0.366378
ENSG00000221983	UBA52	7311	0.351749	0.366295
ENSG00000187566	NHLRC1	378884	0.14109	0.366294
ENSG00000148985	PGAP2	27315	0.418593	0.366175
ENSG00000184709	LRRC26	389816	0.257779	0.366169
ENSG00000119203	CPSF3	51692	0.112103	0.365956
ENSG00000181915	ADO	84890	0.0998161	0.365872
ENSG00000189159	JPT1	51155	0.357912	0.365836
ENSG00000170855	TRIAP1	51499	0.224141	0.365776
ENSG00000117399	CDC20	991	0.18863	0.365667
ENSG00000084234	APLP2	334	0.364377	0.365466
ENSG00000104679	R3HCC1	203069	0.154466	0.365446
ENSG00000173545	ZNF622	90441	0.187293	0.365387
ENSG00000132507	EIF5A	1984	0.564576	0.365238
ENSG00000133315	MACROD1	28992	0.355141	0.364983
ENSG00000227077			0.190084	0.364809
ENSG00000131477	RAMP2	10266	0.229916	0.364723
ENSG00000168286	THAP11	57215	0.0451313	0.364688
ENSG00000160213	CSTB	1476	0.363537	0.364681
ENSG00000168002	POLR2G	5436	0.303288	0.364643
ENSG00000108641	B9D1	27077	0.258744	0.364597
ENSG00000160087	UBE2J2	118424	0.265443	0.364565
ENSG00000131174	COX7B	1349	0.319363	0.364541
ENSG00000107872	FBXL15	79176	0.281545	0.364405
ENSG00000169955	ZNF747	65988	0.353867	0.364246
ENSG00000159055	MIS18A	54069	0.103796	0.364228
ENSG00000107262	BAG1	573	0.202062	0.36419
ENSG00000196449	YRDC	79693	0.176679	0.363999
ENSG00000138326	RPS24	6229	0.279417	0.363997
ENSG00000139428	MMAB	326625	0.401108	0.363742
ENSG00000184220	CMSS1	84319	0.317029	0.363648
ENSG00000088247	KHSRP	8570	0.179319	0.363365
ENSG00000163884	KLF15	28999	0.428862	0.363357
ENSG00000186184	POLR1D	51082	0.323082	0.363293
ENSG00000100418	DESI1	27351	0.432064	0.362948
ENSG00000116096	SPR	6697	0.458158	0.362732
ENSG00000166199	ALKBH3	221120	0.142361	0.36266
ENSG00000137309	HMGA1	3159	0.356507	0.362469
ENSG00000132423	COQ3	51805	0.231917	0.362002
ENSG00000120742	SERP1	27230	0.289076	0.361938
ENSG00000187840	EIF4EBP1	1978	0.285889	0.36192
ENSG00000106028	SSBP1	6742	0.325923	0.361887
ENSG00000168701	TMEM208	29100	0.398365	0.361861
ENSG00000063245	EPN1	29924	0.389859	0.361771
ENSG00000125520	SLC2A4RG	56731	0.431328	0.361761
ENSG00000144659	SLC25A38	54977	0.452993	0.361592
ENSG00000181938	GINS3	64785	0.00606866	0.361563
ENSG00000226221			0.0967265	0.361556
ENSG00000196465	MYL6B	140465	0.231025	0.361434
ENSG00000158850	B4GALT3	8703	0.265361	0.361366
ENSG00000071655	MBD3	53615	0.343718	0.361214
ENSG00000153443	UBALD1	124402	0.360589	0.36117
ENSG00000132698	RAB25	57111	0.266688	0.361155
ENSG00000162729	IGSF8	93185	0.256394	0.361089
ENSG00000010278	CD9	928	0.115406	0.360977
ENSG00000260260	SNHG19	100507303	0.298435	0.360948
ENSG00000125352	RNF113A	7737	0.262535	0.36086
ENSG00000100243	CYB5R3	1727	0.302856	0.360797
ENSG00000127337	YEATS4	8089	0.00355321	0.360789
ENSG00000125734	GPR108	56927	0.339908	0.360789
ENSG00000147403	RPL10	6134	0.253838	0.360628
ENSG00000175063	UBE2C	11065	0.251738	0.360444
ENSG00000137055	PLAA	9373	0.0944983	0.360395
ENSG00000263465	SRSF8	10929	0.266268	0.360374
ENSG00000160688	FLAD1	80308	0.272947	0.360318
ENSG00000120333	MRPS14	63931	0.0156753	0.360302
ENSG00000186222	BLOC1S4	55330	0.432323	0.360258
ENSG00000143793	C1orf35	79169	0.259118	0.360222
ENSG00000221990	EXOC3-AS1	116349	0.317381	0.360054
ENSG00000198763	ND2	4536	0.380104	0.360019
ENSG00000117133	RPF1	80135	0.0740334	0.359949
ENSG00000123415	SMUG1	23583	0.463187	0.359915
ENSG00000119523	ALG2	85365	0.208624	0.359834
ENSG00000132434	LANCL2	55915	0.190701	0.359812
ENSG00000144567	RETREG2	79137	0.348778	0.359533
ENSG00000104886	PLEKHJ1	55111	0.288717	0.35953
ENSG00000114850	SSR3	6747	0.242177	0.359306
ENSG00000136982	DSCC1	79075	0.242708	0.358982
ENSG00000125912	NCLN	56926	0.375032	0.358807
ENSG00000123143	PKN1	5585	0.100423	0.358672
ENSG00000142544	CTU1	90353	0.334849	0.35838
ENSG00000178096	BOLA1	51027	0.286548	0.357991
ENSG00000129195	PIMREG	54478	0.262137	0.35793
ENSG00000155366	RHOC	389	0.309268	0.357894
ENSG00000114391	RPL24	6152	0.288026	0.357814
ENSG00000176978	DPP7	29952	0.268167	0.357796
ENSG00000114491	UMPS	7372	0.086998	0.35771
ENSG00000166508	MCM7	4176	0.0570823	0.357428
ENSG00000111206	FOXM1	2305	0.0982039	0.357413
ENSG00000119335	SET	6418	0.0879096	0.357005
ENSG00000090621	PABPC4	8761	0.395185	0.356967
ENSG00000196683	TOMM7	54543	0.26379	0.356877
ENSG00000158526	TSR2	90121	0.239548	0.356851
ENSG00000115350	POLE4	56655	0.281541	0.356825
ENSG00000185641			0.264617	0.356774
ENSG00000057608	GDI2	2665	0.0150378	0.356712
ENSG00000110011	DNAJC4	3338	0.412844	0.35668
ENSG00000134910	STT3A	3703	0.144629	0.356597
ENSG00000138028	CGREF1	10669	0.498041	0.356556
ENSG00000174977			0.028308	0.356338
ENSG00000107833	NPM3	10360	0.13304	0.356315
ENSG00000086061	DNAJA1	3301	0.186296	0.356195
ENSG00000240857	RDH14	57665	0.286914	0.356151
ENSG00000040633	PHF23	79142	0.329479	0.355994
ENSG00000144713	RPL32	6161	0.330182	0.355915
ENSG00000225663	MCRIP1	348262	0.253612	0.355836
ENSG00000100632	ERH	2079	0.194656	0.355764
ENSG00000102100	SLC35A2	7355	0.268754	0.355749
ENSG00000126698	DNAJC8	22826	0.192393	0.35564
ENSG00000159069	FBXW5	54461	0.276864	0.355509
ENSG00000167740	CYB5D2	124936	0.317794	0.355306
ENSG00000173207	CKS1B	1163	0.00324892	0.355099
ENSG00000136240	KDELR2	11014	0.330135	0.35505
ENSG00000138495	COX17	10063	0.473663	0.354836
ENSG00000197756	RPL37A	6168	0.291713	0.354758
ENSG00000108784	NAGLU	4669	0.226784	0.354618
ENSG00000006744	ELAC2	60528	0.282681	0.354575
ENSG00000188959	C9orf152	401546	-0.00815643	0.354552
ENSG00000071553	ATP6AP1	537	0.268211	0.354537
ENSG00000136261	BZW2	28969	0.163312	0.354349
ENSG00000165271	NOL6	65083	0.186136	0.354309
ENSG00000069998	HDHD5	27440	0.177964	0.354271
ENSG00000118705	RPN2	6185	0.103397	0.354106
ENSG00000068438	FTSJ1	24140	0.191198	0.354067
ENSG00000162191	UBXN1	51035	0.232801	0.353706
ENSG00000228474	OST4	100128731	0.342551	0.353685
ENSG00000203883	SOX18	54345	0.163219	0.353667
ENSG00000108829	LRRC59	55379	0.180477	0.353636
ENSG00000093010	COMT	1312	0.333529	0.353515
ENSG00000111057	KRT18	3875	0.456938	0.353409
ENSG00000103275	UBE2I	7329	0.0931809	0.353004
ENSG00000234797			-0.000456052	0.352646
ENSG00000165905	LARGE2	120071	0.0871982	0.352619
ENSG00000144647	POMGNT2	84892	0.325477	0.35261
ENSG00000142039	CCDC97	90324	0.167881	0.352448
ENSG00000182199	SHMT2	6472	0.298201	0.352333
ENSG00000126814	TRMT5	57570	0.0496947	0.352141
ENSG00000166002	SMCO4	56935	0.228609	0.352063
ENSG00000114503	NCBP2	22916	0.242686	0.35201
ENSG00000272644			0.374899	0.352002
ENSG00000183828	NUDT14	256281	0.266112	0.351822
ENSG00000172269	DPAGT1	1798	0.275151	0.351765
ENSG00000132254	ARFIP2	23647	0.229112	0.351756
ENSG00000181163	NPM1	4869	0.258119	0.351546
ENSG00000170348	TMED10	10972	0.189231	0.351401
ENSG00000136810	TXN	7295	0.382273	0.351305
ENSG00000167792	NDUFV1	4723	0.210306	0.351224
ENSG00000041357	PSMA4	5685	0.262862	0.351197
ENSG00000117450	PRDX1	5052	0.407952	0.350886
ENSG00000168894	RNF181	51255	0.380424	0.350881
ENSG00000161057	PSMC2	5701	0.289343	0.350849
ENSG00000151353	TMEM18	129787	0.32006	0.350806
ENSG00000126106	TMEM53	79639	0.441517	0.350603
ENSG00000159228	CBR1	873	0.281479	0.350542
ENSG00000172731	LRRC20	55222	0.0868578	0.350496
ENSG00000185651	UBE2L3	7332	0.381424	0.350479
ENSG00000109089	CDR2L	30850	-0.0913	0.350366
ENSG00000085871	MGST2	4258	0.240499	0.350358
ENSG00000008283	CYB561	1534	0.403203	0.350214
ENSG00000124383	MPHOSPH10	10199	0.242	0.350016
ENSG00000132467	UTP3	57050	-0.0589414	0.34992
ENSG00000067560	RHOA	387	0.0547789	0.349865
ENSG00000136521	NDUFB5	4711	0.158195	0.349612
ENSG00000105372	RPS19	6223	0.275654	0.349609
ENSG00000184831	APOO	79135	0.449594	0.349585
ENSG00000128928	IVD	3712	0.17868	0.349445
ENSG00000168936	TMEM129	92305	0.325494	0.349393
ENSG00000182704	TSKU	25987	0.0101102	0.349339
ENSG00000247315	ZCCHC3	85364	0.120506	0.348999
ENSG00000152234	ATP5F1A	498	0.194987	0.348851
ENSG00000169683	LRRC45	201255	0.231267	0.348509
ENSG00000023734	STRAP	11171	-0.104495	0.348228
ENSG00000134001	EIF2S1	1965	0.0242092	0.348201
ENSG00000218891	ZNF579	163033	0.300078	0.347903
ENSG00000213015	ZNF580	51157	0.255973	0.347742
ENSG00000141456	PELP1	27043	0.269628	0.347683
ENSG00000186205	2001-03-01	64757	0.418868	0.347416
ENSG00000170291	ELP5	23587	0.269572	0.347374
ENSG00000173402	DAG1	1605	-0.00922171	0.347277
ENSG00000084072	PPIE	10450	0.159568	0.347157
ENSG00000184924	PTRHD1	391356	0.305169	0.347085
ENSG00000245848	CEBPA	1050	0.421414	0.346899
ENSG00000148335	NTMT1	28989	0.102493	0.346823
ENSG00000101365	IDH3B	3420	0.263363	0.346747
ENSG00000166189	HPS6	79803	0.275275	0.34668
ENSG00000182872	RBM10	8241	0.161612	0.346665
ENSG00000196419	XRCC6	2547	0.0300468	0.3465
ENSG00000149328	GLB1L2	89944	0.353125	0.346438
ENSG00000069482	GAL	51083	0.327889	0.346305
ENSG00000090372	STRN4	29888	0.294728	0.346215
ENSG00000106105	GARS1	2617	0.384877	0.346215
ENSG00000106049	HIBADH	11112	0.271796	0.345842
ENSG00000187778	MCRS1	10445	0.277274	0.345783
ENSG00000134308	YWHAQ	10971	0.0537349	0.345734
ENSG00000111640	GAPDH	2597	0.217874	0.345731
ENSG00000040487	SLC66A1	54896	0.369313	0.345595
ENSG00000260806			0.296302	0.345172
ENSG00000164011	ZNF691	51058	0.194774	0.344909
ENSG00000163930	BAP1	8314	0.176594	0.344844
ENSG00000254531	FLJ20021	90024	0.269787	0.34455
ENSG00000256073	URB1-AS1	84996	0.242445	0.344522
ENSG00000111665	CDCA3	83461	0.213343	0.344337
ENSG00000106153	CHCHD2	51142	0.318673	0.344075
ENSG00000147400	CETN2	1069	0.236269	0.343725
ENSG00000230202			0.1509	0.343596
ENSG00000188010	MORN2	729967	0.336497	0.343534
ENSG00000105281	SLC1A5	6510	0.428355	0.343493
ENSG00000188612	SUMO2	6613	0.198198	0.34339
ENSG00000160818	GPATCH4	54865	0.140037	0.343195
ENSG00000179262	RAD23A	5886	0.329914	0.342924
ENSG00000179943	FIZ1	84922	0.319616	0.342738
ENSG00000110871	COQ5	84274	0.26563	0.342577
ENSG00000164919	COX6C	1345	0.325894	0.34236
ENSG00000067829	IDH3G	3421	0.392895	0.342358
ENSG00000198783	ZNF830	91603	-0.0110072	0.342354
ENSG00000145919	BOD1	91272	-0.161096	0.342313
ENSG00000100528	CNIH1	10175	0.0884475	0.342007
ENSG00000125166	GOT2	2806	0.459381	0.341728
ENSG00000179772	FOXS1	2307	0.0767831	0.341656
ENSG00000269293	ZSCAN16-AS1	100129195	0.322772	0.34156
ENSG00000100084	HIRA	7290	0.183837	0.341497
ENSG00000275234			0.410053	0.341336
ENSG00000123989	CHPF	79586	0.494558	0.34133
ENSG00000102981	PARD6A	50855	0.213059	0.341108
ENSG00000160803	UBQLN4	56893	0.139793	0.340972
ENSG00000160877	NACC1	112939	0.34372	0.34097
ENSG00000143537	ADAM15	8751	0.356282	0.340969
ENSG00000198830	HMGN2	3151	0.0577139	0.340635
ENSG00000177889	UBE2N	7334	0.301197	0.340597
ENSG00000105568	PPP2R1A	5518	0.269786	0.340529
ENSG00000143819	EPHX1	2052	0.0843242	0.340313
ENSG00000074582	BCS1L	617	0.369699	0.34029
ENSG00000141985	SH3GL1	6455	0.350206	0.340043
ENSG00000176058	TPRN	286262	0.370868	0.339852
ENSG00000176182	MYPOP	339344	0.348035	0.3398
ENSG00000150316	CWC15	51503	0.290459	0.339778
ENSG00000142669	SH3BGRL3	83442	0.335674	0.339697
ENSG00000158109	TPRG1L	127262	0.0850169	0.339668
ENSG00000122406	RPL5	6125	0.160267	0.339478
ENSG00000169567	HINT1	3094	0.158234	0.339438
ENSG00000177156	TALDO1	6888	0.390644	0.339408
ENSG00000101457	DNTTIP1	116092	0.134033	0.339342
ENSG00000147604	RPL7	6129	0.17188	0.339247
ENSG00000122390	NAA60	79903	0.274056	0.338744
ENSG00000132612	VPS4A	27183	0.340258	0.338706
ENSG00000233493	TMEM238	388564	0.419671	0.338608
ENSG00000165704	HPRT1	3251	0.303716	0.338239
ENSG00000164611	PTTG1	9232	0.222632	0.338158
ENSG00000065485	PDIA5	10954	0.147641	0.338145
ENSG00000196715	VKORC1L1	154807	0.208118	0.338131
ENSG00000125449	ARMC7	79637	0.117391	0.338128
ENSG00000197958	RPL12	6136	0.338963	0.338105
ENSG00000171953	ATPAF2	91647	0.464677	0.338085
ENSG00000125877	ITPA	3704	0.381055	0.337806
ENSG00000156928	MALSU1	115416	0.264187	0.337696
ENSG00000145592	RPL37	6167	0.291521	0.337552
ENSG00000063176	SPHK2	56848	0.143112	0.337444
ENSG00000166311	SMPD1	6609	0.179251	0.337386
ENSG00000150753	CCT5	22948	0.0433821	0.337121
ENSG00000164022	AIMP1	9255	0.119541	0.337064
ENSG00000141543	EIF4A3	9775	0.0187222	0.336832
ENSG00000239789	MRPS17	51373	0.359944	0.336675
ENSG00000274523	RCC1L	81554	0.404704	0.336436
ENSG00000140612	SEC11A	23478	0.10822	0.336263
ENSG00000168439	STIP1	10963	0.232103	0.336249
ENSG00000164087	POC1A	25886	0.293267	0.336172
ENSG00000152147	GEMIN6	79833	0.370702	0.336122
ENSG00000166557	TMED3	23423	0.462491	0.336049
ENSG00000156521	TYSND1	219743	0.173081	0.335984
ENSG00000141971	MVB12A	93343	0.381417	0.335913
ENSG00000115073	ACTR1B	10120	0.148034	0.335543
ENSG00000162517	PEF1	553115	0.308758	0.335491
ENSG00000159352	PSMD4	5710	0.299545	0.335337
ENSG00000154582	ELOC	6921	0.314587	0.335304
ENSG00000128944	KNSTRN	90417	0.214528	0.335059
ENSG00000076924	XAB2	56949	0.262774	0.334974
ENSG00000164086	DUSP7	1849	0.0865169	0.334941
ENSG00000176903	PNMA1	9240	-0.0618167	0.334909
ENSG00000079616	KIF22	3835	0.117568	0.334658
ENSG00000163950	SLBP	7884	0.274521	0.334633
ENSG00000139433	GLTP	51228	0.0637611	0.334631
ENSG00000091164	TXNL1	9352	0.217449	0.334463
ENSG00000161277	THAP8	199745	0.267042	0.334299
ENSG00000189077	TMEM120A	83862	0.431268	0.334224
ENSG00000134590	RTL8C	8933	0.349312	0.334008
ENSG00000141994	DUS3L	56931	0.0162295	0.33399
ENSG00000108262	GIT1	28964	0.257825	0.333845
ENSG00000167977	KCTD5	54442	0.180553	0.333743
ENSG00000100246	DNAL4	10126	0.278367	0.333692
ENSG00000100263	RHBDD3	25807	0.186761	0.333668
ENSG00000168806	LCMT2	9836	0.113022	0.333481
ENSG00000103855	CD276	80381	-0.188798	0.333461
ENSG00000109062	SLC9A3R1	9368	0.334083	0.33336
ENSG00000173418	NAA20	51126	0.299127	0.333357
ENSG00000179163	FUCA1	2517	0.156433	0.333244
ENSG00000122692	SMU1	55234	0.0592953	0.333144
ENSG00000175701	MTLN	205251	0.318698	0.333131
ENSG00000172409	CLP1	10978	0.134561	0.333105
ENSG00000186577	SMIM29	221491	0.423419	0.332911
ENSG00000170779	CDCA4	55038	0.0390857	0.332881
ENSG00000177732	SOX12	6666	0.288033	0.33282
ENSG00000184508	HDDC3	374659	0.305049	0.332748
ENSG00000087460	GNAS	2778	0.449712	0.332739
ENSG00000182481	KPNA2	3838	0.170889	0.332672
ENSG00000198435	NRARP	441478	-0.116188	0.332641
ENSG00000127838	PNKD	25953	0.497022	0.332404
ENSG00000100526	CDKN3	1033	0.241603	0.332384
ENSG00000278759	TBCD	6904	0.0980603	0.332162
ENSG00000168256	NKIRAS2	28511	0.507174	0.332099
ENSG00000163754	GYG1	2992	-0.0597918	0.331767
ENSG00000167487	KLHL26	55295	0.381034	0.331708
ENSG00000136897	MRPL50	54534	0.143399	0.331638
ENSG00000163931	TKT	7086	0.235601	0.331613
ENSG00000109016	DHRS7B	25979	0.442756	0.331168
ENSG00000150787	PTS	5805	0.292203	0.331131
ENSG00000173409	ARV1	64801	0.251811	0.331068
ENSG00000178531	CTXN1	404217	0.266429	0.33094
ENSG00000055044	NOP58	51602	0.103913	0.330791
ENSG00000240204	SMKR1	100287482	0.223905	0.330546
ENSG00000120438	TCP1	6950	0.094064	0.330428
ENSG00000044574	HSPA5	3309	0.0569176	0.330387
ENSG00000125818	PSMF1	9491	0.378793	0.330298
ENSG00000143158	MPC2	25874	0.421463	0.330194
ENSG00000111142	METAP2	10988	-0.0878609	0.330143
ENSG00000175938	ORAI3	93129	0.458778	0.330139
ENSG00000136045	PWP1	11137	0.215017	0.329969
ENSG00000186792	HYAL3	8372	0.396832	0.329949
ENSG00000167670	CHAF1A	10036	0.118541	0.329895
ENSG00000126602	TRAP1	10131	0.109528	0.329869
ENSG00000167325	RRM1	6240	-0.0410311	0.329604
ENSG00000143106	PSMA5	5686	0.225614	0.329558
ENSG00000180198	RCC1	1104	0.180281	0.329067
ENSG00000101412	E2F1	1869	0.237883	0.328974
ENSG00000147140	NONO	4841	0.192277	0.328881
ENSG00000083807	SLC27A5	10998	0.468347	0.328826
ENSG00000183520	UTP11	51118	0.218167	0.328804
ENSG00000106244	PDAP1	11333	0.243477	0.328772
ENSG00000102882	MAPK3	5595	0.22711	0.328753
ENSG00000143443	C1orf56	54964	0.327202	0.328711
ENSG00000184009	ACTG1	71	0.284765	0.328385
ENSG00000131238	PPT1	5538	0.149063	0.328373
ENSG00000166823	MESP1	55897	0.483091	0.328354
ENSG00000166171	DPCD	25911	0.38007	0.328269
ENSG00000143740	SNAP47	116841	0.107956	0.328156
ENSG00000104884	ERCC2	2068	0.149286	0.328096
ENSG00000139438	FAM222A	84915	0.422876	0.328095
ENSG00000142530	FAM71E1	112703	0.461978	0.327659
ENSG00000206279	DAXX	1616	0.271503	0.327657
ENSG00000170540	ARL6IP1	23204	0.247253	0.327494
ENSG00000105185	PDCD5	9141	0.374524	0.327435
ENSG00000164182	NDUFAF2	91942	0.314608	0.327212
ENSG00000243449	C4orf48	401115	0.240405	0.327113
ENSG00000123395	ATG101	60673	0.124188	0.326873
ENSG00000132432	SEC61G	23480	0.356173	0.32661
ENSG00000177954	RPS27	6232	0.130286	0.326431
ENSG00000116161	CACYBP	27101	0.339677	0.326431
ENSG00000160392	C19orf47	126526	0.267242	0.326228
ENSG00000100124	ANKRD54	129138	0.369922	0.326054
ENSG00000101160	CTSZ	1522	0.066411	0.326047
ENSG00000186298	PPP1CC	5501	0.185177	0.325883
ENSG00000182362	YBEY	54059	0.429395	0.325716
ENSG00000099821	POLRMT	5442	0.246056	0.325678
ENSG00000136518	ACTL6A	86	-0.0120643	0.325677
ENSG00000132603	NIP7	51388	0.15278	0.325631
ENSG00000112118	MCM3	4172	0.016138	0.325595
ENSG00000089063	TMEM230	29058	0.463136	0.32559
ENSG00000004487	KDM1A	23028	-0.1501	0.325518
ENSG00000013306	SLC25A39	51629	0.546154	0.325297
ENSG00000214114	MYCBP	26292	0.280202	0.325204
ENSG00000176619	LMNB2	84823	0.0864051	0.325185
ENSG00000165698	SPACA9	11092	0.309614	0.325165
ENSG00000079785	DDX1	1653	-0.0842507	0.325013
ENSG00000149418	ST14	6768	0.279424	0.325005
ENSG00000112658	SRF	6722	-0.0729517	0.324951
ENSG00000078369	GNB1	2782	0.00765863	0.324949
ENSG00000113272	THG1L	54974	0.14184	0.32476
ENSG00000227500	SCAMP4	113178	0.432477	0.324733
ENSG00000234160			0.180054	0.324611
ENSG00000177556	ATOX1	475	0.243037	0.324292
ENSG00000140691	ARMC5	79798	0.138299	0.324174
ENSG00000166851	PLK1	5347	0.137963	0.323874
ENSG00000169919	GUSB	2990	0.183316	0.323759
ENSG00000263266			0.145221	0.323605
ENSG00000174013	FBXO45	200933	0.147125	0.323262
ENSG00000167513	CDT1	81620	0.308164	0.323091
ENSG00000198324	PHETA1	144717	0.24215	0.323087
ENSG00000105323	HNRNPUL1	11100	0.0779413	0.323078
ENSG00000163882	POLR2H	5437	0.277971	0.323076
ENSG00000203724	C1orf53	388722	0.17271	0.32301
ENSG00000213853	EMP2	2013	0.18492	0.322942
ENSG00000107537	PHYH	5264	0.0510443	0.32279
ENSG00000117592	PRDX6	9588	0.162558	0.322699
ENSG00000142409	ZNF787	126208	0.340054	0.322563
ENSG00000167674	HDGFL2	84717	0.113327	0.322367
ENSG00000094804	CDC6	990	0.272461	0.322284
ENSG00000127564	PKMYT1	9088	0.118731	0.322151
ENSG00000182934	SRPRA	6734	0.232335	0.322106
ENSG00000264350			0.0644955	0.322105
ENSG00000164054	SHISA5	51246	0.446957	0.322054
ENSG00000178999	AURKB	9212	0.281181	0.322049
ENSG00000156502	SUPV3L1	6832	0.135201	0.322033
ENSG00000119328	ABITRAM	54942	0.0715484	0.322029
ENSG00000133142	TCEAL4	79921	0.207431	0.321998
ENSG00000224908			0.162046	0.321839
ENSG00000109534	GAR1	54433	0.145946	0.321584
ENSG00000096092	TMEM14A	28978	0.0246232	0.321352
ENSG00000171202	TMEM126A	84233	0.362751	0.321274
ENSG00000169221	TBC1D10B	26000	0.19566	0.321216
ENSG00000198856	OSTC	58505	0.182167	0.321142
ENSG00000146425	DYNLT1	6993	0.257236	0.321014
ENSG00000054116	TRAPPC3	27095	0.202203	0.320963
ENSG00000172992	DCAKD	79877	0.393263	0.320831
ENSG00000124160	NCOA5	57727	0.0810493	0.320823
ENSG00000145293	ENOPH1	58478	0.323069	0.320812
ENSG00000165140	FBP1	2203	-0.00659709	0.320759
ENSG00000205629	LCMT1	51451	0.422999	0.320754
ENSG00000243477	NAA80	24142	0.310632	0.320643
ENSG00000101439	CST3	1471	0.318026	0.320462
ENSG00000084754	HADHA	3030	0.159689	0.320449
ENSG00000011451	WIZ	58525	0.117609	0.320053
ENSG00000155660	PDIA4	9601	0.113598	0.319791
ENSG00000241127	YAE1	57002	0.259404	0.319582
ENSG00000072958	AP1M1	8907	0.422197	0.319545
ENSG00000101057	MYBL2	4605	0.14524	0.319501
ENSG00000171960	PPIH	10465	0.289625	0.319453
ENSG00000183298			0.129637	0.319386
ENSG00000159363	ATP13A2	23400	0.294605	0.319343
ENSG00000106268	NUDT1	4521	0.365191	0.31934
ENSG00000136856	SLC2A8	29988	0.131312	0.319127
ENSG00000124299	PEPD	5184	0.211918	0.319094
ENSG00000272189			0.0948121	0.318996
ENSG00000214113	LYRM4	57128	0.362991	0.318902
ENSG00000167986	DDB1	1642	0.0449786	0.318857
ENSG00000161888	SPC24	147841	0.27074	0.318587
ENSG00000023318	ERP44	23071	0.214742	0.318585
ENSG00000031698	SARS1	6301	0.238475	0.31852
ENSG00000177628	GBA	2629	0.157523	0.318437
ENSG00000107281	NPDC1	56654	0.310329	0.318399
ENSG00000115484	CCT4	10575	-0.0272592	0.318151
ENSG00000140259	MFAP1	4236	-0.0655912	0.318142
ENSG00000205808	PLPP6	403313	0.431636	0.31808
ENSG00000124225	PMEPA1	56937	0.216275	0.318062
ENSG00000179933	C14orf119	55017	0.221143	0.317796
ENSG00000131871	SELENOS	55829	0.314222	0.317759
ENSG00000071994	PDCD2	5134	0.172822	0.317756
ENSG00000171067	C11orf24	53838	0.363918	0.31774
ENSG00000149474	KAT14	57325	0.0986142	0.317603
ENSG00000122378	PRXL2A	84293	0.109925	0.317596
ENSG00000230979			0.183216	0.317463
ENSG00000108671	PSMD11	5717	0.292671	0.317349
ENSG00000125817	CENPB	1059	0.248561	0.317149
ENSG00000166352	C11orf74	119710	0.235494	0.317038
ENSG00000178988	MRFAP1L1	114932	0.28059	0.31698
ENSG00000118363	SPCS2	9789	0.313959	0.316846
ENSG00000131153	GINS2	51659	0.30867	0.316763
ENSG00000146731	CCT6A	908	0.23099	0.316681
ENSG00000086065	CHMP5	51510	0.132952	0.31655
ENSG00000132305	IMMT	10989	-0.0894303	0.316365
ENSG00000188706	ZDHHC9	51114	0.153745	0.316249
ENSG00000133316	WDR74	54663	0.202609	0.316137
ENSG00000164366	CCDC127	133957	0.394783	0.315864
ENSG00000138430	OLA1	29789	0.232419	0.315808
ENSG00000122873	CISD1	55847	0.187296	0.315805
ENSG00000141933	TPGS1	91978	0.184758	0.315598
ENSG00000198736	MSRB1	51734	0.467821	0.315547
ENSG00000113732	ATP6V0E1	8992	0.31357	0.315519
ENSG00000181852	RNF41	10193	0.289972	0.315511
ENSG00000136986	DERL1	79139	0.210793	0.315168
ENSG00000173599	PC	5091	0.374795	0.315122
ENSG00000115758	ODC1	4953	-0.00415388	0.315095
ENSG00000118600	RXYLT1	10329	0.0210604	0.315088
ENSG00000181027	FKRP	79147	0.0738456	0.315049
ENSG00000081177	EXD2	55218	0.131127	0.31504
ENSG00000136026	CKAP4	10970	0.133197	0.314905
ENSG00000164610	RP9	6100	0.274532	0.314839
ENSG00000079246	XRCC5	7520	-0.157559	0.314763
ENSG00000078902	TOLLIP	54472	0.351749	0.31463
ENSG00000004478	FKBP4	2288	0.372775	0.314514
ENSG00000250317	SMIM20	389203	0.163929	0.314289
ENSG00000177542	SLC25A22	79751	0.322443	0.313934
ENSG00000139531	SUOX	6821	0.399735	0.313537
ENSG00000129028	THAP10	56906	0.154288	0.313497
ENSG00000128011	LRFN1	57622	0.4752	0.313486
ENSG00000248275	TRIM52-AS1	100507602	0.179082	0.313393
ENSG00000121900	TMEM54	113452	0.353993	0.31336
ENSG00000155115	GTF3C6	112495	0.0584926	0.313245
ENSG00000183648	NDUFB1	4707	0.296945	0.313244
ENSG00000196636	SDHAF3	57001	0.218946	0.313025
ENSG00000233426			0.0358561	0.312916
ENSG00000164109	MAD2L1	4085	-0.00310577	0.312877
ENSG00000121766	ZCCHC17	51538	0.155359	0.31283
ENSG00000107371	EXOSC3	51010	0.158102	0.312823
ENSG00000168556	ING2	3622	0.148799	0.31278
ENSG00000182512	GLRX5	51218	0.343052	0.312528
ENSG00000132153	DHX30	22907	0.128451	0.312453
ENSG00000150776	NKAPD1	55216	0.0653667	0.31237
ENSG00000133678	TMEM254	80195	0.261037	0.312346
ENSG00000184363	PKP3	11187	0.281376	0.3121
ENSG00000284976			0.457414	0.312065
ENSG00000129235	TXNDC17	84817	0.410594	0.312046
ENSG00000172465	TCEAL1	9338	-0.0690963	0.312045
ENSG00000123064	DDX54	79039	0.166468	0.312037
ENSG00000153904	DDAH1	23576	0.347392	0.311965
ENSG00000183527	PSMG1	8624	0.306289	0.311846
ENSG00000162851	TFB2M	64216	0.0137604	0.311834
ENSG00000103356	EARS2	124454	0.234855	0.311767
ENSG00000104147	OIP5	11339	0.0593399	0.311584
ENSG00000111540	RAB5B	5869	0.212957	0.311505
ENSG00000168118	RAB4A	5867	0.0792623	0.311457
ENSG00000155438	NIFK	84365	0.139774	0.311203
ENSG00000086232	EIF2AK1	27102	0.388177	0.310945
ENSG00000164053	ATRIP	84126	0.278521	0.310682
ENSG00000255135			0.278785	0.310667
ENSG00000254682			0.296546	0.310494
ENSG00000144848	ATG3	64422	-0.0241724	0.310339
ENSG00000168612	ZSWIM1	90204	0.178705	0.3102
ENSG00000119718	EIF2B2	8892	0.23598	0.310124
ENSG00000197568	HHLA3	11147	0.49143	0.309805
ENSG00000215845	TSTD1	100131187	0.272502	0.309587
ENSG00000180817	PPA1	5464	0.217785	0.309549
ENSG00000125995	ROMO1	140823	0.367781	0.309518
ENSG00000243317	STMP1	647087	0.293808	0.309487
ENSG00000101911	PRPS2	5634	0.268483	0.309436
ENSG00000150768	DLAT	1737	-0.13118	0.309383
ENSG00000166165	CKB	1152	0.146967	0.309376
ENSG00000214309	MBLAC1	255374	0.333978	0.309362
ENSG00000170421	KRT8	3856	0.370207	0.309272
ENSG00000196704	AMZ2	51321	0.176039	0.308835
ENSG00000276180	H4C9	8294	0.406299	0.308682
ENSG00000247077	PGAM5	192111	0.338873	0.308431
ENSG00000233903			0.420109	0.308336
ENSG00000198712	COX2	4513	0.432843	0.308299
ENSG00000145337	PYURF	100996939	0.186281	0.307972
ENSG00000162073	PAQR4	124222	0.201473	0.307918
ENSG00000143319	ISG20L2	81875	-0.025855	0.307906
ENSG00000154096	THY1	7070	0.0512492	0.307881
ENSG00000197582			0.128442	0.307864
ENSG00000105401	CDC37	11140	0.344718	0.307823
ENSG00000253719	ATXN7L3B	552889	0.0194853	0.30779
ENSG00000131669	NINJ1	4814	0.301032	0.307729
ENSG00000264364	DYNLL2	140735	0.130257	0.307557
ENSG00000090889	KIF4A	24137	0.116738	0.307458
ENSG00000177981	ASB8	140461	0.0602277	0.307421
ENSG00000165678	GHITM	27069	0.183813	0.307403
ENSG00000184232	OAF	220323	-0.0662801	0.307296
ENSG00000261236	BOP1	23246	0.379876	0.306861
ENSG00000131116	ZNF428	126299	0.177551	0.306692
ENSG00000071889	FAM3A	60343	0.388912	0.30655
ENSG00000170791	CHCHD7	79145	0.253678	0.306487
ENSG00000104980	TIMM44	10469	0.312688	0.306416
ENSG00000178093	TSSK6	83983	0.0307169	0.30627
ENSG00000189043	NDUFA4	4697	0.199367	0.306208
ENSG00000115946	PNO1	56902	0.133738	0.306204
ENSG00000113460	BRIX1	55299	0.21275	0.306148
ENSG00000164695	CHMP4C	92421	0.208165	0.306017
ENSG00000088766	CRLS1	54675	0.383565	0.305909
ENSG00000175324	LSM1	27257	0.221554	0.305656
ENSG00000162430	SELENON	57190	0.0607849	0.30553
ENSG00000124207	CSE1L	1434	0.16872	0.305415
ENSG00000091640	SPAG7	9552	0.253502	0.305355
ENSG00000182899	RPL35A	6165	0.266858	0.305122
ENSG00000130881	LRP3	4037	0.41169	0.305036
ENSG00000105699	LSR	51599	0.250772	0.304943
ENSG00000275575	PTP4A3	11156	0.106596	0.304821
ENSG00000106554	CHCHD3	54927	0.119965	0.304784
ENSG00000170584	NUDCD2	134492	0.123747	0.304703
ENSG00000014641	MDH1	4190	0.237845	0.304635
ENSG00000121680	PEX16	9409	0.252944	0.304598
ENSG00000124155	PIGT	51604	0.115663	0.304581
ENSG00000075239	ACAT1	38	0.085835	0.304479
ENSG00000135632	SMYD5	10322	0.397545	0.304451
ENSG00000131779	PEX11B	8799	0.155515	0.304018
ENSG00000102390	PBDC1	51260	0.165919	0.303979
ENSG00000225178			0.120252	0.303924
ENSG00000010165	EEF1AKNMT	51603	-0.0867949	0.303882
ENSG00000004961	HCCS	3052	0.031498	0.303849
ENSG00000186193	SAPCD2	89958	0.310987	0.303755
ENSG00000091542	ALKBH5	54890	0.236519	0.303659
ENSG00000088356	PDRG1	81572	0.240861	0.303647
ENSG00000182004	SNRPE	6635	0.229073	0.303509
ENSG00000128789	PSMG2	56984	0.222004	0.303403
ENSG00000106609	TMEM248	55069	0.147976	0.303369
ENSG00000178149	DALRD3	55152	-0.148737	0.303154
ENSG00000135930	EIF4E2	9470	0.193527	0.30313
ENSG00000177674	AGTRAP	57085	0.406908	0.302905
ENSG00000170266	GLB1	2720	-0.0658515	0.302535
ENSG00000101132	PFDN4	5203	0.167952	0.302399
ENSG00000124217	MOCS3	27304	0.132212	0.302322
ENSG00000143553	SNAPIN	23557	0.217993	0.30228
ENSG00000175061	SNHG29	125144	0.179164	0.302075
ENSG00000172590	MRPL52	122704	0.366606	0.301822
ENSG00000109519	GRPEL1	80273	0.404714	0.301602
ENSG00000260920			0.242724	0.301577
ENSG00000198546	ZNF511	118472	0.35517	0.301369
ENSG00000156599	ZDHHC5	25921	0.16127	0.301169
ENSG00000183431	SF3A3	10946	-0.039924	0.301071
ENSG00000006625	GGCT	79017	0.437923	0.300938
ENSG00000171848	RRM2	6241	0.168922	0.300739
ENSG00000175166	PSMD2	5708	0.0128942	0.300723
ENSG00000054148	PHPT1	29085	0.333926	0.300646
ENSG00000129968	ABHD17A	81926	0.273728	0.300595
ENSG00000177045	SIX5	147912	-0.0454709	0.300512
ENSG00000167685	ZNF444	55311	0.214052	0.30037
ENSG00000123080	CDKN2C	1031	0.297707	0.300311
ENSG00000138442	WDR12	55759	-0.0471404	0.300266
ENSG00000138231	DBR1	51163	0.0137167	0.300238
ENSG00000181789	COPG1	22820	0.303581	0.299969
ENSG00000176871	WSB2	55884	-0.0649797	0.299727
ENSG00000133884	DPF2	5977	-0.042214	0.299595
ENSG00000197728	RPS26	6231	0.201849	0.299474
ENSG00000167920	TMEM99	147184	0.442627	0.299415
ENSG00000106263	EIF3B	8662	0.264288	0.299364
ENSG00000116874	WARS2	10352	0.179188	0.299359
ENSG00000160783	PMF1	11243	0.218689	0.299317
ENSG00000112357	PEX7	5191	0.152665	0.299315
ENSG00000229809	ZNF688	146542	0.293178	0.29919
ENSG00000166340	TPP1	1200	0.18152	0.299095
ENSG00000132313	MRPL35	51318	0.081951	0.299025
ENSG00000136238	RAC1	5879	0.306924	0.298982
ENSG00000198715	GLMP	112770	0.0433571	0.298921
ENSG00000099203	TMED1	11018	0.159458	0.298836
ENSG00000118655	DCLRE1B	64858	-0.026974	0.298654
ENSG00000106397	PLOD3	8985	0.208055	0.298627
ENSG00000130349	MTRES1	51250	0.0185654	0.298606
ENSG00000136159	NUDT15	55270	0.0415362	0.298516
ENSG00000123136	DDX39A	10212	0.28786	0.298448
ENSG00000117305	HMGCL	3155	0.291908	0.298302
ENSG00000275964			0.162681	0.298215
ENSG00000088325	TPX2	22974	0.166303	0.298203
ENSG00000106009	BRAT1	221927	0.206343	0.298169
ENSG00000244313			0.218517	0.297895
ENSG00000156467	UQCRB	7381	0.315444	0.297403
ENSG00000141026	MED9	55090	0.251111	0.297345
ENSG00000175467	SART1	9092	0.22303	0.297343
ENSG00000189057	FAM111B	374393	0.150769	0.297336
ENSG00000090971	NAT14	57106	0.228401	0.297274
ENSG00000245910	SNHG6	641638	0.4062	0.297265
ENSG00000105700	KXD1	79036	0.339662	0.2971
ENSG00000118096	IFT46	56912	0.263292	0.297037
ENSG00000101193	GID8	54994	0.231512	0.29703
ENSG00000136888	ATP6V1G1	9550	0.104738	0.297019
ENSG00000136149			0.174678	0.297
ENSG00000217130			0.0306074	0.296956
ENSG00000134690	CDCA8	55143	0.233451	0.296915
ENSG00000165272	AQP3	360	-0.00343389	0.296803
ENSG00000156858	PRR14	78994	0.192917	0.296786
ENSG00000178467	P4HTM	54681	0.280278	0.296662
ENSG00000167699	GLOD4	51031	0.0741347	0.296587
ENSG00000149016	TUT1	64852	0.281135	0.296305
ENSG00000141522	ARHGDIA	396	0.259622	0.295992
ENSG00000157184	CPT2	1376	0.212569	0.295966
ENSG00000169951	ZNF764	92595	0.0708416	0.295593
ENSG00000154174	TOMM70	9868	0.291746	0.295584
ENSG00000119326	CTNNAL1	8727	-0.127614	0.295332
ENSG00000136997	MYC	4609	0.0288714	0.295325
ENSG00000261652	C15orf65	145788	0.404873	0.295244
ENSG00000085644	ZNF213	7760	0.392158	0.295093
ENSG00000102978	POLR2C	5432	0.0218906	0.295006
ENSG00000102225	CDK16	5127	0.29618	0.294983
ENSG00000173156	RHOD	29984	0.270633	0.294932
ENSG00000186395	KRT10	3858	0.389035	0.294846
ENSG00000161671	EMC10	284361	0.395695	0.294839
ENSG00000183605	SFXN4	119559	0.389318	0.294669
ENSG00000164815	ORC5	5001	0.242195	0.294656
ENSG00000185808	PIGP	51227	0.386903	0.294654
ENSG00000005194	CIAPIN1	57019	0.163115	0.294612
ENSG00000284740			0.303091	0.294553
ENSG00000130202	NECTIN2	5819	0.257219	0.294438
ENSG00000169217	CD2BP2	10421	0.167334	0.294174
ENSG00000123353	ORMDL2	29095	0.463226	0.294149
ENSG00000176476	SGF29	112869	0.26099	0.294125
ENSG00000139197	PEX5	5830	0.0604352	0.294086
ENSG00000117748	RPA2	6118	0.0590464	0.293896
ENSG00000223309			0.150772	0.293813
ENSG00000143436	MRPL9	65005	0.118943	0.2937
ENSG00000100575	TIMM9	26520	0.247613	0.293633
ENSG00000272009	LOC102724889	102724889	0.302852	0.293367
ENSG00000150459	SAP18	10284	0.411619	0.293351
ENSG00000169562	GJB1	2705	0.196803	0.29331
ENSG00000088682	COQ9	57017	0.330334	0.293191
ENSG00000101473	ACOT8	10005	0.423074	0.293171
ENSG00000174080	CTSF	8722	0.242863	0.292985
ENSG00000115944	COX7A2L	9167	0.200415	0.292914
ENSG00000100347	SAMM50	25813	0.192207	0.292794
ENSG00000130203	APOE	348	0.249239	0.292603
ENSG00000187147	RNF220	55182	0.378062	0.292561
ENSG00000165716	DIPK1B	138311	0.279014	0.292522
ENSG00000169696	ASPSCR1	79058	0.274878	0.292484
ENSG00000051596	THOC3	84321	0.15903	0.292427
ENSG00000104915	STX10	8677	0.313795	0.292347
ENSG00000157916	RER1	11079	0.209605	0.292206
ENSG00000049283	EPN3	55040	0.267594	0.292174
ENSG00000146085	MMUT	4594	0.109591	0.292076
ENSG00000110917	MLEC	9761	0.10087	0.291871
ENSG00000177697	CD151	977	0.374408	0.291825
ENSG00000166598	HSP90B1	7184	0.0760434	0.29174
ENSG00000175376	EIF1AD	84285	0.244481	0.291647
ENSG00000075188	NUP37	79023	0.0275182	0.291617
ENSG00000160714	UBE2Q1	55585	0.249246	0.291603
ENSG00000233461			0.518209	0.291415
ENSG00000105427	CNFN	84518	0.329743	0.291292
ENSG00000120963	ZNF706	51123	0.272959	0.291197
ENSG00000254986	DPP3	10072	0.089274	0.291185
ENSG00000171302	CANT1	124583	0.116036	0.290918
ENSG00000162227	TAF6L	10629	0.141529	0.290882
ENSG00000087088	BAX	581	0.138388	0.290768
ENSG00000169692	AGPAT2	10555	0.259391	0.290706
ENSG00000160049	DFFA	1676	0.179584	0.290416
ENSG00000143545	RAB13	5872	0.271727	0.290377
ENSG00000162755	KLHDC9	126823	0.357931	0.290254
ENSG00000178585	CTNNBIP1	56998	0.224852	0.290249
ENSG00000114023	FAM162A	26355	0.466643	0.290237
ENSG00000272667			0.12053	0.29022
ENSG00000108479	GALK1	2584	0.19427	0.290172
ENSG00000224631			0.0504205	0.290158
ENSG00000170312	CDK1	983	0.183115	0.290067
ENSG00000138107	ACTR1A	10121	0.340965	0.290037
ENSG00000125356	NDUFA1	4694	0.363538	0.289791
ENSG00000104413	ESRP1	54845	0.19114	0.289626
ENSG00000173801	JUP	3728	0.177746	0.289504
ENSG00000060688	SNRNP40	9410	-0.292121	0.289195
ENSG00000151348	EXT2	2132	-0.0735226	0.28912
ENSG00000198951	NAGA	4668	0.368691	0.289091
ENSG00000167861	HID1	283987	0.308015	0.288892
ENSG00000183763	TRAIP	10293	0.124854	0.288723
ENSG00000100387	RBX1	9978	0.325919	0.2887
ENSG00000179598	PLD6	201164	0.309918	0.288699
ENSG00000075336	TIMM21	29090	0.136394	0.288579
ENSG00000259781			0.0464218	0.288574
ENSG00000125863	MKKS	8195	0.209094	0.28845
ENSG00000165475	CRYL1	51084	0.0248873	0.288439
ENSG00000105135	ILVBL	10994	0.155093	0.288384
ENSG00000130305	NSUN5	55695	0.283385	0.288285
ENSG00000126749	EMG1	10436	0.28654	0.288235
ENSG00000173928	SWSAP1	126074	0.311505	0.288192
ENSG00000146576	C7orf26	79034	0.214502	0.288181
ENSG00000122033	MTIF3	219402	0.467556	0.288118
ENSG00000125870	SNRPB2	6629	0.0850188	0.287952
ENSG00000266472	MRPS21	54460	0.332483	0.287903
ENSG00000108592	FTSJ3	117246	0.0340835	0.287806
ENSG00000125144	MT1G	4495	0.233677	0.287782
ENSG00000114738	MAPKAPK3	7867	0.265654	0.287546
ENSG00000176046	NUPR1	26471	0.426159	0.287234
ENSG00000149150	SLC43A1	8501	0.322787	0.286981
ENSG00000158457	TSPAN33	340348	0.26684	0.286925
ENSG00000101474	APMAP	57136	0.25779	0.286894
ENSG00000058799	YIPF1	54432	0.398595	0.286806
ENSG00000185624	P4HB	5034	0.259444	0.286711
ENSG00000139168	ZCRB1	85437	0.280961	0.286701
ENSG00000060762	MPC1	51660	0.304328	0.2867
ENSG00000162736	NCSTN	23385	0.128029	0.286467
ENSG00000142546	NOSIP	51070	0.251147	0.286413
ENSG00000134248	LAMTOR5	10542	0.255782	0.286298
ENSG00000165655	ZNF503	84858	0.127677	0.286188
ENSG00000144580	CNOT9	9125	-0.0558358	0.285984
ENSG00000143727	ACP1	52	0.168839	0.285936
ENSG00000137700	SLC37A4	2542	-0.0074807	0.285882
ENSG00000229071	PRRT1	80863	0.0275374	0.28586
ENSG00000188191	PRKAR1B	5575	0.00194535	0.285743
ENSG00000136819	C9orf78	51759	0.291429	0.285712
ENSG00000134882	UBAC2	337867	0.233143	0.285676
ENSG00000126524	SBDS	51119	0.162535	0.285548
ENSG00000128654	MTX2	10651	0.11281	0.285513
ENSG00000198522	GPN1	11321	0.0629714	0.285482
ENSG00000073050	XRCC1	7515	0.172107	0.285301
ENSG00000136877	FPGS	2356	0.186142	0.285276
ENSG00000111321	LTBR	4055	0.303615	0.285179
ENSG00000127220	ABHD8	79575	0.0746181	0.285076
ENSG00000163001	CFAP36	112942	0.306898	0.284875
ENSG00000113734	BNIP1	662	0.311358	0.284796
ENSG00000124164	VAPB	9217	0.0148022	0.28467
ENSG00000137074	APTX	54840	0.369548	0.284598
ENSG00000148308	GTF3C5	9328	0.194786	0.284593
ENSG00000213965	NUDT19	390916	0.35631	0.284578
ENSG00000198912	C1orf174	339448	-0.0708422	0.284353
ENSG00000151502	VPS26B	112936	0.207383	0.284335
ENSG00000152253	SPC25	57405	0.148495	0.284278
ENSG00000101158	NELFCD	51497	0.354278	0.284165
ENSG00000167186	COQ7	10229	0.194829	0.284035
ENSG00000183665	TRMT12	55039	0.00197845	0.284016
ENSG00000147654	EBAG9	9166	0.307195	0.283904
ENSG00000139514	SLC7A1	6541	0.178804	0.28384
ENSG00000257704	INAFM1	255783	0.23411	0.283802
ENSG00000103343	ZNF174	7727	0.0396741	0.283799
ENSG00000165672	PRDX3	10935	0.221105	0.283709
ENSG00000198840	ND3	4537	0.402269	0.283637
ENSG00000112984	KIF20A	10112	0.177756	0.283628
ENSG00000104805	NUCB1	4924	0.27279	0.283586
ENSG00000257698	GIHCG	100506844	0.300485	0.283583
ENSG00000132406	TMEM128	85013	0.131376	0.283473
ENSG00000236515	ZBTB9	221504	-0.133587	0.283392
ENSG00000268996	MAN1B1-DT	100289341	0.195185	0.283362
ENSG00000091732	ZC3HC1	51530	0.316313	0.283281
ENSG00000129514	FOXA1	3169	0.122652	0.283153
ENSG00000087086	FTL	2512	0.297308	0.283107
ENSG00000164346	NSA2	10412	0.0715517	0.283053
ENSG00000149743	TRPT1	83707	0.415429	0.28294
ENSG00000171388	APLN	8862	0.0443904	0.282816
ENSG00000130511	SSBP4	170463	0.242168	0.282759
ENSG00000148362	PAXX	286257	0.289486	0.282719
ENSG00000101294	HM13	81502	0.457785	0.282539
ENSG00000237506			0.0746365	0.282429
ENSG00000100997	ABHD12	26090	0.0916321	0.282411
ENSG00000282105			0.0882539	0.282331
ENSG00000115163	CENPA	1058	0.217878	0.282223
ENSG00000165304	MELK	9833	0.118061	0.282088
ENSG00000122952	ZWINT	11130	0.264959	0.28207
ENSG00000156990	RPUSD3	285367	0.45414	0.281989
ENSG00000158234	FAIM	55179	0.0389222	0.281902
ENSG00000165526	RPUSD4	84881	0.100291	0.281696
ENSG00000077463	SIRT6	51548	0.30738	0.281639
ENSG00000118680	MYL12B	103910	0.154702	0.281627
ENSG00000109390	NDUFC1	4717	0.309908	0.281445
ENSG00000111231	GPN3	51184	0.18284	0.280996
ENSG00000275932	DUSP14	11072	0.0747661	0.280946
ENSG00000112312	GMNN	51053	-0.174539	0.280569
ENSG00000132676	DAP3	7818	0.0985177	0.280465
ENSG00000137806	NDUFAF1	51103	0.251979	0.28046
ENSG00000260219	CD2BP2-DT	101928707	0.394947	0.280444
ENSG00000120265	PCMT1	5110	0.168017	0.280364
ENSG00000134057	CCNB1	891	0.172862	0.280277
ENSG00000165006	UBAP1	51271	0.200456	0.280264
ENSG00000166452	AKIP1	56672	0.0764099	0.280257
ENSG00000214046	SMIM7	79086	0.283536	0.280213
ENSG00000177105	RHOG	391	0.36888	0.280205
ENSG00000144827	ABHD10	55347	0.35405	0.279806
ENSG00000130522	JUND	3727	0.191023	0.27973
ENSG00000129625	REEP5	7905	0.382465	0.279725
ENSG00000227081			0.201741	0.279383
ENSG00000014164	ZC3H3	23144	0.371412	0.279334
ENSG00000130299	GTPBP3	84705	0.127712	0.279049
ENSG00000143799	PARP1	142	-0.172102	0.278999
ENSG00000074800	ENO1	2023	0.134922	0.278956
ENSG00000164237	CMBL	134147	0.208884	0.27876
ENSG00000100324	TAB1	10454	0.191643	0.278617
ENSG00000157456	CCNB2	9133	0.105951	0.27858
ENSG00000182054	IDH2	3418	0.296392	0.278312
ENSG00000258429	PDF	64146	0.134828	0.27831
ENSG00000148337	CIZ1	25792	0.0231864	0.278215
ENSG00000060642	PIGV	55650	0.218945	0.278204
ENSG00000154813	DPH3	285381	0.0204611	0.278131
ENSG00000175221	MED16	10025	0.161643	0.278025
ENSG00000181392	SYNE4	163183	0.328243	0.277849
ENSG00000133318	RTN3	10313	0.415632	0.277734
ENSG00000139546	TARBP2	6895	0.207415	0.277412
ENSG00000105698	USF2	7392	0.263917	0.277368
ENSG00000184319			0.205504	0.277282
ENSG00000184216	IRAK1	3654	0.201822	0.277152
ENSG00000270673	YTHDF3-AS1	101410533	0.277679	0.277149
ENSG00000090661	CERS4	79603	0.408403	0.276738
ENSG00000183248	PRR36	80164	0.269402	0.276537
ENSG00000105755	ETHE1	23474	0.277315	0.276495
ENSG00000117640	MTFR1L	56181	0.297601	0.276119
ENSG00000126453	BCL2L12	83596	0.304078	0.276096
ENSG00000173638	SLC19A1	6573	0.348003	0.276094
ENSG00000188290	HES4	57801	0.236855	0.276044
ENSG00000116922	C1orf109	54955	0.0584166	0.276009
ENSG00000115649	CNPPD1	27013	0.362264	0.275975
ENSG00000111832	RWDD1	51389	0.00600852	0.275967
ENSG00000150433	TMEM218	219854	0.0475438	0.275955
ENSG00000166123	GPT2	84706	0.265544	0.27592
ENSG00000149582	TMEM25	84866	0.359049	0.275827
ENSG00000198886	ND4	4538	0.381951	0.275704
ENSG00000066583	ISOC1	51015	-0.0889465	0.275699
ENSG00000020129	NCDN	23154	0.485235	0.27568
ENSG00000174165	ZDHHC24	254359	0.386683	0.275651
ENSG00000274811	CLPTM1L	81037	-0.0109981	0.275462
ENSG00000119185	ITGB1BP1	9270	0.0975139	0.275388
ENSG00000160194	NDUFV3	4731	0.401049	0.275346
ENSG00000100522	GNPNAT1	64841	0.181722	0.275341
ENSG00000117906	RCN2	5955	-0.286184	0.275149
ENSG00000144579	CTDSP1	58190	0.359165	0.2751
ENSG00000105649	RAB3A	5864	0.483805	0.275011
ENSG00000166145	SPINT1	6692	0.139297	0.274842
ENSG00000167671	UBXN6	80700	0.299372	0.274746
ENSG00000184117	NIPSNAP1	8508	0.0797685	0.274715
ENSG00000165480	SKA3	221150	0.248903	0.27471
ENSG00000171863	RPS7	6201	0.222413	0.274649
ENSG00000127399	LRRC61	65999	0.306589	0.274104
ENSG00000139239			0.157138	0.273933
ENSG00000101138	CSTF1	1477	0.246833	0.273912
ENSG00000230629			0.0950383	0.273848
ENSG00000088256	GNA11	2767	0.126626	0.273841
ENSG00000092201	SUPT16H	11198	-0.209674	0.27384
ENSG00000211460	TSN	7247	-0.272396	0.273798
ENSG00000131653	TRAF7	84231	0.106177	0.273794
ENSG00000170502	NUDT9	53343	0.0625063	0.273778
ENSG00000116030	SUMO1	7341	0.159214	0.273698
ENSG00000178718	RPP25	54913	0.165587	0.273605
ENSG00000267321			0.222638	0.273557
ENSG00000160957	RECQL4	9401	0.0864836	0.273414
ENSG00000165506	DNAAF2	55172	0.0436591	0.273385
ENSG00000100601	ALKBH1	8846	0.176158	0.273315
ENSG00000254837	LOC100287896	100287896	0.021376	0.273209
ENSG00000100220	RTCB	51493	0.0933543	0.273117
ENSG00000233223	LOC100996842	100996842	0.386603	0.273103
ENSG00000145247	OCIAD2	132299	0.138652	0.272969
ENSG00000119383	PTPA	5524	0.24047	0.272845
ENSG00000185798	WDR53	348793	0.0569013	0.272839
ENSG00000188976	NOC2L	26155	0.158261	0.272733
ENSG00000164032	H2AZ1	3015	0.270891	0.272671
ENSG00000100372	SLC25A17	10478	0.254759	0.272628
ENSG00000116353	MECR	51102	0.31634	0.272605
ENSG00000159685	CHCHD6	84303	0.321443	0.272558
ENSG00000107020	PLGRKT	55848	0.408109	0.272434
ENSG00000144355	DLX1	1745	-0.0275305	0.272414
ENSG00000181588	MEX3D	399664	0.0395637	0.272364
ENSG00000213523	SRA1	10011	0.304438	0.272187
ENSG00000126778	SIX1	6495	-0.0535191	0.272027
ENSG00000102996	MMP15	4324	0.111749	0.271806
ENSG00000001617	SEMA3F	6405	0.203177	0.271719
ENSG00000156853	ZNF689	115509	-0.129134	0.27167
ENSG00000087586	AURKA	6790	0.232504	0.271594
ENSG00000067704	IARS2	55699	-0.0147745	0.271469
ENSG00000123992	DNPEP	23549	0.191572	0.271462
ENSG00000185730	ZNF696	79943	0.170262	0.271398
ENSG00000175224	ATG13	9776	0.197354	0.271388
ENSG00000100271	TTLL1	25809	0.18283	0.271252
ENSG00000065150	IPO5	3843	-0.0962371	0.271211
ENSG00000148672	GLUD1	2746	0.354471	0.271085
ENSG00000265415			-0.0835058	0.270878
ENSG00000179403	VWA1	64856	0.235204	0.270864
ENSG00000132963	POMP	51371	0.281742	0.270801
ENSG00000008988	RPS20	6224	0.342913	0.270764
ENSG00000258446			0.089063	0.270746
ENSG00000134817	APLNR	187	0.0663866	0.270651
ENSG00000108733	PEX12	5193	0.161553	0.27051
ENSG00000255198	SNHG9	735301	0.31586	0.270458
ENSG00000125037	EMC3	55831	0.381332	0.270442
ENSG00000030582	GRN	2896	0.176716	0.270384
ENSG00000178966	RMI1	80010	0.0517738	0.270335
ENSG00000257084	MIR200CHG	105369635	0.290612	0.270272
ENSG00000157992	KRTCAP3	200634	0.324317	0.269829
ENSG00000132128	LRRC41	10489	0.0306612	0.269689
ENSG00000144895	EIF2A	83939	0.19576	0.269569
ENSG00000120656	TAF12	6883	0.463665	0.269518
ENSG00000179409	GEMIN4	50628	-0.023253	0.269343
ENSG00000166797	CIAO2A	84191	0.105128	0.26931
ENSG00000235655			0.0331371	0.269284
ENSG00000131165	CHMP1A	5119	0.36847	0.269129
ENSG00000188372	ZP3	7784	0.427718	0.269089
ENSG00000132329	RAMP1	10267	0.476804	0.269023
ENSG00000186665	C17orf58	284018	0.466007	0.268924
ENSG00000107021	TBC1D13	54662	0.140139	0.268891
ENSG00000117984	CTSD	1509	0.350501	0.268851
ENSG00000141542	RAB40B	10966	0.0909071	0.268835
ENSG00000109475	RPL34	6164	0.24018	0.268682
ENSG00000179922	ZNF784	147808	0.109721	0.268546
ENSG00000163132	MSX1	4487	0.134353	0.268518
ENSG00000083444	PLOD1	5351	0.359579	0.268455
ENSG00000129925	PGAP6	58986	0.0634046	0.268412
ENSG00000113811	SELENOK	58515	0.361939	0.268374
ENSG00000158792	SPATA2L	124044	0.328387	0.268369
ENSG00000226360			0.125144	0.268303
ENSG00000163866	SMIM12	113444	0.0707157	0.268203
ENSG00000187446	CHP1	11261	0.346995	0.268003
ENSG00000272288	LOC101929243	101929243	0.361441	0.26788
ENSG00000134697	GNL2	29889	0.279418	0.267847
ENSG00000130713	EXOSC2	23404	0.0813232	0.267756
ENSG00000175643	RMI2	116028	0.0495186	0.26762
ENSG00000074696	HACD3	51495	0.126801	0.267614
ENSG00000178802	MPI	4351	0.392489	0.267528
ENSG00000105518	TMEM205	374882	0.273854	0.267278
ENSG00000133313	CNDP2	55748	0.199311	0.267261
ENSG00000179222	MAGED1	9500	0.0299355	0.267206
ENSG00000171453	POLR1C	9533	0.35839	0.267103
[truncated: 62,794 more rows]

## Sheet: Statistics
ANNOTATIONS			PRIMARY			CRPC
ENSEMBL	SYMBOL	ENTREZ	Coefficient	Pval	FDR	Coefficient	Pval	FDR
ENSG00000147955	SIGMAR1	10280	1	0	0	1	0	0
ENSG00000165283	STOML2	30968	0.321133	2.1537e-17	6.33807e-16	0.733603	2.51942e-43	7.22392e-39
ENSG00000164967	RPP25L	138716	0.469611	1.00502e-37	5.10913e-35	0.702801	2.12127e-38	4.05487e-34
ENSG00000178952	TUFM	7284	0.395155	3.05739e-26	2.83277e-24	0.695419	2.59429e-37	3.71931e-33
ENSG00000167775	CD320	51293	0.416715	2.81504e-29	3.95379e-27	0.693391	5.09347e-37	5.8418e-33
ENSG00000137100	DCTN3	11258	0.275391	5.08239e-13	8.28485e-12	0.670064	8.1382e-34	7.77822e-30
ENSG00000125656	CLPP	8192	0.468495	1.57042e-37	7.51775e-35	0.667778	1.61741e-33	1.32503e-29
ENSG00000106628	POLD2	5425	0.355431	3.32606e-21	1.5962e-19	0.666317	2.50134e-33	1.79302e-29
ENSG00000270170	NCBP2AS2	152217	0.441346	5.01823e-33	1.18631e-30	0.665122	3.5655e-33	2.27186e-29
ENSG00000174851	YIF1A	10897	0.477493	4.08913e-39	2.58132e-36	0.663049	6.5713e-33	3.76838e-29
ENSG00000140990	NDUFB10	4716	0.41937	1.14826e-29	1.70886e-27	0.660676	1.31546e-32	6.85787e-29
ENSG00000175334	BANF1	8815	0.379357	3.73373e-24	2.65451e-22	0.66026	1.4844e-32	7.0937e-29
ENSG00000099795	NDUFB7	4713	0.398403	1.10174e-26	1.07921e-24	0.652623	1.3231e-31	5.4196e-28
ENSG00000116649	SRM	6723	0.576174	5.44014e-60	4.46441e-56	0.651919	1.61364e-31	6.16904e-28
ENSG00000167965	MLST8	64223	0.312565	1.62997e-16	4.26383e-15	0.642417	2.23418e-30	5.12485e-27
ENSG00000179271	GADD45GIP1	90480	0.444122	1.81259e-33	4.64577e-31	0.640455	3.80067e-30	8.38281e-27
ENSG00000122705	CLTA	1211	0.392953	6.06784e-26	5.36257e-24	0.640239	4.02764e-30	8.55442e-27
ENSG00000198356	GET3	439	0.358799	1.32338e-21	6.68613e-20	0.633414	2.47724e-29	4.30484e-26
ENSG00000160446	ZDHHC12	84885	0.53521	1.75704e-50	4.80634e-47	0.63071	5.02547e-29	8.23401e-26
ENSG00000105364	MRPL4	51073	0.203226	1.277e-07	9.40239e-07	0.629302	7.24254e-29	1.12252e-25
ENSG00000104979	C19orf53	28974	0.486056	1.14643e-40	9.02148e-38	0.628077	9.93703e-29	1.35678e-25
ENSG00000004142	POLDIP2	26073	0.44931	2.63629e-34	7.3874e-32	0.627704	1.09413e-28	1.45917e-25
ENSG00000123144	TRIR	79002	0.401385	4.27413e-27	4.41596e-25	0.623824	2.94965e-28	3.40108e-25
ENSG00000100823	APEX1	328	0.113392	0.00343528	0.0109682	0.622463	4.16335e-28	4.29261e-25
ENSG00000105671	DDX49	54555	0.394574	3.66583e-26	3.33202e-24	0.620117	7.51001e-28	7.42533e-25
ENSG00000130520	LSM4	25804	0.43663	2.76953e-32	5.98104e-30	0.619466	8.83872e-28	8.44776e-25
ENSG00000105438	KDELR1	10945	0.467581	2.2619e-37	1.03306e-34	0.619318	9.17174e-28	8.62234e-25
ENSG00000053372	MRTO4	51154	0.354103	4.77048e-21	2.23524e-19	0.618937	1.00874e-27	9.18214e-25
ENSG00000099800	TIMM13	26517	0.387655	3.09199e-25	2.5338e-23	0.617025	1.62239e-27	1.28691e-24
ENSG00000007080	CCDC124	115098	0.374495	1.55518e-23	1.00266e-21	0.615933	2.12497e-27	1.60341e-24
ENSG00000074071	MRPS34	65993	0.433027	1.00332e-31	1.99432e-29	0.612164	5.35154e-27	3.29988e-24
ENSG00000168090	COPS6	10980	0.404041	1.82351e-27	1.98019e-25	0.611626	6.09971e-27	3.68204e-24
ENSG00000099624	ATP5F1D	513	0.433552	8.32324e-32	1.6895e-29	0.610658	7.71414e-27	4.33592e-24
ENSG00000168061	SAC3D1	29901	0.431339	1.82397e-31	3.46948e-29	0.607064	1.83174e-26	8.54006e-24
ENSG00000187713	TMEM203	94107	0.292688	1.39268e-14	2.82097e-13	0.603624	4.14822e-26	1.59654e-23
ENSG00000128524	ATP6V1F	9296	0.53214	8.0504e-50	1.9269e-46	0.603141	4.64884e-26	1.74243e-23
ENSG00000167468	GPX4	2879	0.403242	2.35824e-27	2.52741e-25	0.602894	4.92696e-26	1.79026e-23
ENSG00000172336	POP7	10248	0.451311	1.24163e-34	3.69562e-32	0.602176	5.83341e-26	2.06496e-23
ENSG00000174917	MICOS13	125988	0.427278	7.57855e-31	1.33543e-28	0.601187	7.3571e-26	2.51131e-23
ENSG00000112667	DNPH1	10591	0.529175	3.45017e-49	7.92779e-46	0.600547	8.5457e-26	2.87254e-23
ENSG00000130312	MRPL34	64981	0.431797	1.5513e-31	2.97048e-29	0.600453	8.73415e-26	2.90021e-23
ENSG00000173141	MRPL57	78988	0.480236	1.31557e-39	8.8909e-37	0.599322	1.13699e-25	3.43167e-23
ENSG00000141349	G6PC3	92579	0.56931	2.64685e-58	1.9006e-54	0.599266	1.15182e-25	3.44616e-23
ENSG00000166902	MRPL16	54948	0.390306	1.37381e-25	1.16399e-23	0.599185	1.17387e-25	3.48792e-23
ENSG00000172500	FIBP	9158	0.371472	3.7299e-23	2.30888e-21	0.599084	1.20161e-25	3.55193e-23
ENSG00000077348	EXOSC5	56915	0.453801	4.83369e-35	1.55124e-32	0.597935	1.5689e-25	4.34008e-23
ENSG00000140988	RPS2	6187	0.369523	6.52608e-23	3.90511e-21	0.59697	1.96065e-25	5.1107e-23
ENSG00000100348	TXN2	25828	0.408239	4.67311e-28	5.59264e-26	0.595573	2.70451e-25	6.62789e-23
ENSG00000145494	NDUFS6	4726	0.358773	1.33257e-21	6.72669e-20	0.59506	3.04181e-25	7.26815e-23
ENSG00000146701	MDH2	4191	0.255902	2.17923e-11	2.80875e-10	0.591384	7.02673e-25	1.46529e-22
ENSG00000010256	UQCRC1	7384	0.367358	1.20933e-22	6.9749e-21	0.591089	7.51147e-25	1.54392e-22
ENSG00000105193	RPS16	6217	0.306161	7.09275e-16	1.70336e-14	0.590259	9.05862e-25	1.79129e-22
ENSG00000214160	ALG3	10195	0.598442	9.49309e-66	2.72665e-61	0.589985	9.63673e-25	1.87969e-22
ENSG00000150779	TIMM8B	26521	0.353223	6.05173e-21	2.8013e-19	0.58729	1.76286e-24	3.08789e-22
ENSG00000124562	SNRPC	6631	0.310044	2.92091e-16	7.38846e-15	0.586791	1.97035e-24	3.40336e-22
ENSG00000137106	GRHPR	9380	0.368145	9.66817e-23	5.64993e-21	0.586039	2.3294e-24	3.95213e-22
ENSG00000147123	NDUFB11	54539	0.404341	1.65591e-27	1.8188e-25	0.585661	2.53319e-24	4.12695e-22
ENSG00000173113	TRMT112	51504	0.354319	4.49912e-21	2.11672e-19	0.585287	2.75202e-24	4.42066e-22
ENSG00000095906	NUBP2	10101	0.361194	6.82448e-22	3.6132e-20	0.584797	3.06736e-24	4.82584e-22
ENSG00000139579	NABP2	79035	0.376304	9.17119e-24	6.12604e-22	0.584296	3.42679e-24	5.19875e-22
ENSG00000179115	FARSA	2193	0.41807	1.78326e-29	2.56099e-27	0.583385	4.18861e-24	6.19072e-22
ENSG00000137124	ALDH1B1	219	0.0864658	0.0258775	0.0641384	0.583125	4.43495e-24	6.39543e-22
ENSG00000128185	DGCR6L	85359	0.406154	9.21284e-28	1.05006e-25	0.583122	4.43864e-24	6.39543e-22
ENSG00000141552	ANAPC11	51529	0.419168	1.22998e-29	1.82574e-27	0.583087	4.47263e-24	6.41219e-22
ENSG00000178741	COX5A	9377	0.422479	3.97821e-30	6.29554e-28	0.582343	5.26633e-24	7.38394e-22
ENSG00000004059	ARF5	381	0.295338	7.85e-15	1.64458e-13	0.578608	1.18863e-23	1.45647e-21
ENSG00000141873	SLC39A3	29985	0.424513	1.97614e-30	3.29998e-28	0.578395	1.24447e-23	1.51198e-21
ENSG00000136463	TACO1	51204	0.309011	3.70298e-16	9.21255e-15	0.577965	1.3659e-23	1.63185e-21
ENSG00000132591	ERAL1	26284	0.436831	2.57634e-32	5.6273e-30	0.577355	1.55794e-23	1.82703e-21
ENSG00000181924	COA4	51287	0.445564	1.06435e-33	2.83063e-31	0.575701	2.2235e-23	2.46156e-21
ENSG00000137038	DMAC1	90871	0.278373	2.78243e-13	4.69556e-12	0.574618	2.80334e-23	2.96658e-21
ENSG00000122140	MRPS2	51116	0.421638	5.30498e-30	8.28111e-28	0.574524	2.86012e-23	3.015e-21
ENSG00000171222	SCAND1	51282	0.436238	3.18774e-32	6.75718e-30	0.573547	3.52268e-23	3.56282e-21
ENSG00000166228	PCBD1	5092	0.557462	1.75215e-55	9.15021e-52	0.573013	3.94593e-23	3.89473e-21
ENSG00000213619	NDUFS3	4722	0.228851	2.44153e-09	2.34147e-08	0.572457	4.44027e-23	4.30121e-21
ENSG00000161981	SNRNP25	79622	0.466364	3.6683e-37	1.62096e-34	0.572387	4.50685e-23	4.34369e-21
ENSG00000099817	POLR2E	5434	0.329711	2.65737e-18	8.76811e-17	0.571878	5.01949e-23	4.78494e-21
ENSG00000158042	MRPL17	63875	0.429855	3.07621e-31	5.70042e-29	0.569954	7.53198e-23	6.81276e-21
ENSG00000179958	DCTPP1	79077	0.0769601	0.0474426	0.107031	0.569391	8.47654e-23	7.51307e-21
ENSG00000204673	AKT1S1	84335	0.449597	2.36699e-34	6.67305e-32	0.568719	9.75918e-23	8.47954e-21
ENSG00000197858	GPAA1	8733	0.244772	1.62708e-10	1.86525e-09	0.568484	1.02503e-22	8.78647e-21
ENSG00000254858	MPV17L2	84769	0.471943	3.93079e-38	2.09078e-35	0.56839	1.04549e-22	8.92185e-21
ENSG00000228300	FAM174C	55009	0.416103	3.45718e-29	4.82033e-27	0.564572	2.31119e-22	1.76247e-20
ENSG00000167862	MRPL58	3396	0.287196	4.48392e-14	8.43968e-13	0.563818	2.69974e-22	2.00284e-20
ENSG00000072506	HSD17B10	3028	0.395704	2.57534e-26	2.41733e-24	0.563482	2.89315e-22	2.12433e-20
ENSG00000114383	TUSC2	11334	0.39084	1.16574e-25	9.96518e-24	0.563429	2.92487e-22	2.13941e-20
ENSG00000125652	ALKBH7	84266	0.341776	1.249e-19	4.87373e-18	0.56284	3.30079e-22	2.36314e-20
ENSG00000079999	KEAP1	9817	0.175213	5.58277e-06	3.11816e-05	0.56268	3.41103e-22	2.41963e-20
ENSG00000100294	MCAT	27349	0.396139	2.24668e-26	2.12621e-24	0.562236	3.73577e-22	2.61577e-20
ENSG00000176022	B3GALT6	126792	0.433482	8.53432e-32	1.71889e-29	0.561579	4.2734e-22	2.94546e-20
ENSG00000122687	MRM2	29960	0.329023	3.15062e-18	1.03009e-16	0.560911	4.89783e-22	3.30437e-20
ENSG00000125901	MRPS26	64949	0.406176	9.14489e-28	1.04439e-25	0.5609	4.90899e-22	3.308e-20
ENSG00000104969	SGTA	6449	0.414077	6.80677e-29	9.15726e-27	0.560688	5.12517e-22	3.43706e-20
ENSG00000110717	NDUFS8	4728	0.447119	5.9742e-34	1.62648e-31	0.560597	5.22087e-22	3.48946e-20
ENSG00000100865	CINP	51550	0.443971	1.91651e-33	4.87141e-31	0.56059	5.22904e-22	3.49086e-20
ENSG00000130159	ECSIT	51295	0.341663	1.28613e-19	5.00894e-18	0.560201	5.65983e-22	3.75185e-20
ENSG00000130204	TOMM40	10452	0.40562	1.09505e-27	1.23829e-25	0.558824	7.48394e-22	4.72658e-20
ENSG00000130731	METTL26	84326	0.474128	1.6205e-38	9.3822e-36	0.558725	7.63477e-22	4.79544e-20
ENSG00000116221	MRPL37	51253	0.305543	8.15819e-16	1.94945e-14	0.558048	8.75519e-22	5.34691e-20
ENSG00000169976	SF3B5	83443	0.401356	4.31394e-27	4.44909e-25	0.557289	1.02042e-21	6.10827e-20
ENSG00000130193	THEM6	51337	0.467308	2.52093e-37	1.13137e-34	0.556949	1.0926e-21	6.44242e-20
ENSG00000108528	SLC25A11	8402	0.395583	2.6743e-26	2.49797e-24	0.556688	1.15142e-21	6.71835e-20
ENSG00000171135	JAGN1	84522	0.534128	3.00967e-50	7.85865e-47	0.556494	1.19733e-21	6.94164e-20
ENSG00000215021	PHB2	11331	0.161927	2.76017e-05	0.00013552	0.556119	1.29082e-21	7.39497e-20
ENSG00000137207	YIPF3	25844	0.353883	5.06266e-21	2.3625e-19	0.555301	1.52069e-21	8.51566e-20
ENSG00000105669	COPE	11316	0.475362	9.79871e-39	5.80296e-36	0.554685	1.71999e-21	9.45683e-20
ENSG00000053371	AKR7A2	8574	0.220165	9.86355e-09	8.6308e-08	0.554466	1.79685e-21	9.81354e-20
ENSG00000179085	DPM3	54344	0.405328	1.20381e-27	1.35328e-25	0.554083	1.93942e-21	1.04528e-19
ENSG00000172301	COPRS	55352	0.212872	3.04888e-08	2.47028e-07	0.553849	2.03183e-21	1.08685e-19
ENSG00000233927	RPS28	6234	0.34765	2.68368e-20	1.1428e-18	0.553803	2.05046e-21	1.09262e-19
ENSG00000131043	AAR2	25980	0.248614	8.21982e-11	9.85983e-10	0.553774	2.06238e-21	1.0961e-19
ENSG00000132661	NXT1	29107	0.221307	8.23569e-09	7.29753e-08	0.553477	2.18784e-21	1.14999e-19
ENSG00000164051	CCDC51	79714	0.342211	1.11581e-19	4.38126e-18	0.553465	2.19303e-21	1.15061e-19
ENSG00000139405	RITA1	84934	0.407349	6.24695e-28	7.33857e-26	0.553292	2.27008e-21	1.18669e-19
ENSG00000089693	MLF2	8079	0.423942	2.4064e-30	3.92715e-28	0.552265	2.78312e-21	1.41599e-19
ENSG00000161179	YDJC	150223	0.521119	1.67517e-47	3.56407e-44	0.551337	3.34349e-21	1.65147e-19
ENSG00000065268	WDR18	57418	0.284402	8.04952e-14	1.46377e-12	0.550741	3.76025e-21	1.82587e-19
ENSG00000175756	AURKAIP1	54998	0.376902	7.69701e-24	5.18352e-22	0.550576	3.88486e-21	1.87842e-19
ENSG00000183207	RUVBL2	10856	0.405535	1.12584e-27	1.26812e-25	0.5505	3.94308e-21	1.90177e-19
ENSG00000183978	COA3	28958	0.418459	1.56352e-29	2.26809e-27	0.548974	5.32082e-21	2.4787e-19
ENSG00000184076	UQCR10	29796	0.410252	2.41507e-28	3.03575e-26	0.548759	5.55018e-21	2.57508e-19
ENSG00000100075	SLC25A1	6576	0.472917	2.65011e-38	1.43619e-35	0.548405	5.94748e-21	2.72633e-19
ENSG00000167112	TRUB2	26995	0.348266	2.27966e-20	9.81672e-19	0.547955	6.49438e-21	2.93019e-19
ENSG00000100138	SNU13	4809	0.459737	4.93909e-36	1.80717e-33	0.547148	7.60099e-21	3.35555e-19
ENSG00000176101	SSNA1	8636	0.385983	5.13619e-25	4.06963e-23	0.54618	9.17459e-21	3.96478e-19
ENSG00000103266	STUB1	10273	0.273827	6.94951e-13	1.11016e-11	0.545289	1.09028e-20	4.6211e-19
ENSG00000125835	SNRPB	6628	0.373415	2.12825e-23	1.34942e-21	0.545015	1.14948e-20	4.82535e-19
ENSG00000149547	EI24	9538	0.318313	4.22346e-17	1.19398e-15	0.544961	1.16164e-20	4.86597e-19
ENSG00000100804	PSMB5	5693	0.318891	3.68069e-17	1.05297e-15	0.544204	1.3445e-20	5.51535e-19
ENSG00000119421	NDUFA8	4702	0.396256	2.16575e-26	2.053e-24	0.544169	1.35342e-20	5.54382e-19
ENSG00000064545	TMEM161A	54929	0.280732	1.71884e-13	2.98125e-12	0.544165	1.35445e-20	5.54408e-19
ENSG00000007520	TSR3	115939	0.354434	4.36056e-21	2.0549e-19	0.54413	1.36362e-20	5.57363e-19
ENSG00000172531	PPP1CA	5499	0.389255	1.89665e-25	1.58824e-23	0.543838	1.44256e-20	5.86285e-19
ENSG00000163382	NAXE	128240	0.352552	7.25053e-21	3.31878e-19	0.5432	1.63086e-20	6.51278e-19
ENSG00000174276	ZNHIT2	741	0.398247	1.15758e-26	1.12898e-24	0.543109	1.65973e-20	6.60962e-19
ENSG00000090263	MRPS33	51650	0.366902	1.37605e-22	7.87325e-21	0.543101	1.66217e-20	6.61477e-19
ENSG00000174547	MRPL11	65003	0.113465	0.00341446	0.010912	0.543088	1.66649e-20	6.62738e-19
ENSG00000169689	CENPX	201254	0.464526	7.58774e-37	3.18159e-34	0.542914	1.72295e-20	6.8188e-19
ENSG00000188486	H2AX	3014	0.423606	2.70146e-30	4.38377e-28	0.542898	1.72836e-20	6.82605e-19
ENSG00000127554	GFER	2671	0.282931	1.0924e-13	1.95614e-12	0.541975	2.06278e-20	8.01438e-19
ENSG00000159111	MRPL10	124995	0.359075	1.22643e-21	6.24577e-20	0.541384	2.30961e-20	8.81802e-19
ENSG00000135624	CCT7	10574	0.261489	7.65616e-12	1.04766e-10	0.541365	2.318e-20	8.83829e-19
ENSG00000211450	SELENOH	280636	0.140364	0.000285539	0.00115172	0.541003	2.48367e-20	9.40742e-19
ENSG00000131475	VPS25	84313	0.334476	8.0717e-19	2.84291e-17	0.540903	2.53159e-20	9.56049e-19
ENSG00000100142	POLR2F	5435	0.417141	2.43941e-29	3.45701e-27	0.5409	2.53292e-20	9.56049e-19
ENSG00000115241	PPM1G	5496	0.361871	5.65294e-22	3.02358e-20	0.540717	2.62295e-20	9.86332e-19
ENSG00000126768	TIMM17B	10245	0.401145	4.6143e-27	4.74183e-25	0.540518	2.72425e-20	1.01841e-18
ENSG00000127445	PIN1	5300	0.301567	1.99217e-15	4.52154e-14	0.540292	2.84388e-20	1.05625e-18
ENSG00000114686	MRPL3	11222	0.275499	4.97317e-13	8.11371e-12	0.539831	3.10445e-20	1.14194e-18
ENSG00000108107	RPL28	6158	0.404297	1.67941e-27	1.8411e-25	0.538975	3.6515e-20	1.3112e-18
ENSG00000133265	HSPBP1	23640	0.392031	8.07367e-26	7.01652e-24	0.538809	3.76866e-20	1.34737e-18
ENSG00000125743	SNRPD2	6633	0.281105	1.59207e-13	2.77729e-12	0.538704	3.84364e-20	1.3699e-18
ENSG00000130725	UBE2M	9040	0.465351	5.47767e-37	2.34825e-34	0.5383	4.14938e-20	1.46792e-18
ENSG00000125611	CHCHD5	84269	0.400944	4.91937e-27	5.00165e-25	0.537725	4.62505e-20	1.61331e-18
ENSG00000128463	EMC4	51234	0.387559	3.18359e-25	2.60144e-23	0.537518	4.80919e-20	1.66942e-18
ENSG00000155876	RRAGA	10670	0.40749	5.96576e-28	7.03703e-26	0.537045	5.25725e-20	1.8042e-18
ENSG00000089220	PEBP1	5037	0.444112	1.81965e-33	4.64577e-31	0.536436	5.89563e-20	1.99709e-18
ENSG00000146834	MEPCE	56257	0.287186	4.49355e-14	8.45502e-13	0.53603	6.36222e-20	2.13236e-18
ENSG00000126247	CAPNS1	826	0.477603	3.90742e-39	2.53006e-36	0.535523	6.99585e-20	2.33111e-18
ENSG00000197451	HNRNPAB	3182	0.339354	2.33288e-19	8.77618e-18	0.534787	8.02908e-20	2.63308e-18
ENSG00000184990	SIVA1	10572	0.209782	4.86012e-08	3.82242e-07	0.534048	9.21641e-20	2.98433e-18
ENSG00000149792	MRPL49	740	0.163852	2.20623e-05	0.000110206	0.533511	1.01848e-19	3.26655e-18
ENSG00000135617	PRADC1	84279	0.419722	1.01913e-29	1.53256e-27	0.532663	1.19241e-19	3.77789e-18
ENSG00000134809	TIMM10	26519	0.337716	3.54828e-19	1.3016e-17	0.532169	1.30672e-19	4.0948e-18
ENSG00000185608	MRPL40	64976	0.49155	1.09667e-41	1.02446e-38	0.531985	1.35187e-19	4.20187e-18
ENSG00000168101	NUDT16L1	84309	0.314983	9.26921e-17	2.49751e-15	0.531849	1.38635e-19	4.29505e-18
ENSG00000105640	RPL18A	6142	0.268056	2.16769e-12	3.23269e-11	0.531674	1.43203e-19	4.42102e-18
ENSG00000167130	DOLPP1	57171	0.329357	2.90066e-18	9.52163e-17	0.531619	1.4467e-19	4.45355e-18
ENSG00000166133	RPUSD2	27079	0.246374	1.22568e-10	1.43282e-09	0.530663	1.72587e-19	5.24215e-18
ENSG00000182154	MRPL41	64975	0.440609	6.56369e-33	1.5082e-30	0.530561	1.75855e-19	5.32448e-18
ENSG00000133935	ERG28	11161	0.492584	7.01708e-42	6.71827e-39	0.530449	1.79522e-19	5.42407e-18
ENSG00000117395	EBNA1BP2	10969	0.260368	9.4624e-12	1.27838e-10	0.5304	1.81137e-19	5.4671e-18
ENSG00000105248	YJU2	55702	0.326129	6.4189e-18	2.01935e-16	0.530263	1.85771e-19	5.5893e-18
ENSG00000122034	GTF3A	2971	0.451614	1.1074e-34	3.34814e-32	0.529943	1.9704e-19	5.89126e-18
ENSG00000129354	AP1M2	10053	0.356251	2.6605e-21	1.28755e-19	0.528647	2.49909e-19	7.28214e-18
ENSG00000183617	MRPL54	116541	0.293884	1.07614e-14	2.20939e-13	0.528565	2.53691e-19	7.36989e-18
ENSG00000169738	DCXR	51181	0.519976	2.88097e-47	5.91062e-44	0.527704	2.96924e-19	8.47978e-18
ENSG00000164081	TEX264	51368	0.519518	3.57865e-47	7.08881e-44	0.527617	3.01696e-19	8.6075e-18
ENSG00000084623	EIF3I	8668	0.371985	3.21792e-23	2.01146e-21	0.527572	3.04156e-19	8.66906e-18
ENSG00000149923	PPP4C	5531	0.323867	1.11335e-17	3.39113e-16	0.526289	3.8422e-19	1.06855e-17
ENSG00000141698	NT5C3B	115024	0.348052	2.41221e-20	1.0341e-18	0.525319	4.58112e-19	1.2504e-17
ENSG00000175792	RUVBL1	8607	0.360484	8.30838e-22	4.34281e-20	0.525015	4.83995e-19	1.31044e-17
ENSG00000107341	UBE2R2	54926	0.341679	1.28078e-19	4.99146e-18	0.524891	4.94922e-19	1.33813e-17
ENSG00000167969	ECI1	1632	0.432649	1.14718e-31	2.24913e-29	0.524451	5.35946e-19	1.4409e-17
ENSG00000175573	C11orf68	83638	0.266139	3.14466e-12	4.56636e-11	0.524263	5.54368e-19	1.48625e-17
ENSG00000181817	LSM10	84967	0.374974	1.35277e-23	8.81064e-22	0.523923	5.89435e-19	1.56926e-17
ENSG00000161016	RPL8	6132	0.305996	7.36263e-16	1.76375e-14	0.523817	6.00871e-19	1.59674e-17
ENSG00000066044	ELAVL1	1994	0.360044	9.385e-22	4.87011e-20	0.523497	6.36486e-19	1.68435e-17
ENSG00000178896	EXOSC4	54512	0.347716	2.6367e-20	1.12442e-18	0.522927	7.05139e-19	1.84897e-17
ENSG00000123297	TSFM	10102	0.342465	1.04475e-19	4.11631e-18	0.522565	7.52527e-19	1.96067e-17
ENSG00000170604	IRF2BP1	26145	0.302627	1.57233e-15	3.61e-14	0.521822	8.59671e-19	2.22166e-17
ENSG00000007376	RPUSD1	113000	0.455049	3.00357e-35	9.74802e-33	0.521706	8.77684e-19	2.25905e-17
ENSG00000129562	DAD1	1603	0.40516	1.27118e-27	1.42623e-25	0.521612	8.92544e-19	2.29421e-17
ENSG00000169727	GPS1	2873	0.376134	9.63824e-24	6.4082e-22	0.521238	9.54294e-19	2.43222e-17
ENSG00000089157	RPLP0	6175	0.308671	4.00273e-16	9.89754e-15	0.521047	9.87423e-19	2.50441e-17
ENSG00000226950	DANCR	57291	0.460191	4.14074e-36	1.53461e-33	0.520396	1.10905e-18	2.77486e-17
ENSG00000101444	AHCY	191	0.432446	1.23262e-31	2.40027e-29	0.51892	1.44169e-18	3.49578e-17
ENSG00000119333	WDR34	89891	0.357805	1.73916e-21	8.65216e-20	0.518678	1.50474e-18	3.62871e-17
ENSG00000112578	BYSL	705	0.329934	2.51437e-18	8.32974e-17	0.51867	1.50688e-18	3.63083e-17
ENSG00000167085	PHB	5245	0.325558	7.37982e-18	2.30149e-16	0.518658	1.51003e-18	3.63688e-17
ENSG00000105058	FAM32A	26017	0.304764	9.72812e-16	2.30161e-14	0.518359	1.59223e-18	3.82201e-17
ENSG00000089009	RPL6	6128	0.258442	1.35859e-11	1.79784e-10	0.518031	1.68721e-18	4.02308e-17
ENSG00000130332	LSM7	51690	0.291749	1.70393e-14	3.40105e-13	0.517842	1.7445e-18	4.15105e-17
ENSG00000130811	EIF3G	8666	0.269972	1.49034e-12	2.27935e-11	0.517701	1.7886e-18	4.24541e-17
ENSG00000184436	THAP7	80764	0.369493	6.58224e-23	3.93462e-21	0.517512	1.84913e-18	4.37058e-17
ENSG00000105676	ARMC6	93436	0.2499	6.52284e-11	7.95551e-10	0.517177	1.96188e-18	4.60351e-17
ENSG00000179010	MRFAP1	93621	0.272911	8.33955e-13	1.31648e-11	0.517176	1.96194e-18	4.60351e-17
ENSG00000156603	MED19	219541	0.147783	0.000132415	0.000571838	0.5168	2.09655e-18	4.88337e-17
ENSG00000160075	SSU72	29101	0.364066	3.06091e-22	1.68747e-20	0.516395	2.25146e-18	5.19567e-17
ENSG00000178307	TMEM11	8834	0.410582	2.16677e-28	2.74769e-26	0.516273	2.30021e-18	5.29751e-17
ENSG00000132004	FBXW9	84261	0.108976	0.0049358	0.0151228	0.516213	2.32444e-18	5.34472e-17
ENSG00000106330	MOSPD3	64598	0.48547	1.46893e-40	1.1103e-37	0.516063	2.38668e-18	5.47248e-17
ENSG00000108561	C1QBP	708	0.273657	7.18929e-13	1.14592e-11	0.516057	2.38885e-18	5.47527e-17
ENSG00000167797	CDK2AP2	10263	0.499736	3.06505e-43	3.66816e-40	0.516039	2.39656e-18	5.49074e-17
ENSG00000173456	RNF26	79102	-0.00548549	0.887802	0.933002	0.515081	2.83517e-18	6.41544e-17
ENSG00000105552	BCAT2	587	0.391226	1.03506e-25	8.92777e-24	0.514944	2.90395e-18	6.55847e-17
ENSG00000130175	PRKCSH	5589	0.310373	2.70749e-16	6.88497e-15	0.514891	2.93083e-18	6.61179e-17
ENSG00000213563	C8orf82	414919	0.438287	1.52417e-32	3.39654e-30	0.514623	3.07136e-18	6.89355e-17
ENSG00000164077	MON1A	84315	0.581214	2.95863e-61	2.83265e-57	0.514479	3.14961e-18	7.05812e-17
ENSG00000179091	CYC1	1537	0.351262	1.02543e-20	4.6092e-19	0.51435	3.22131e-18	7.20193e-17
ENSG00000126249	PDCD2L	84306	0.360819	7.57157e-22	3.9794e-20	0.513542	3.70929e-18	8.14368e-17
ENSG00000137168	PPIL1	51645	0.233723	1.08815e-09	1.10322e-08	0.513288	3.87633e-18	8.46827e-17
ENSG00000147684	NDUFB9	4715	0.38417	8.87863e-25	6.81862e-23	0.513085	4.01623e-18	8.74724e-17
ENSG00000162244	RPL29	6159	0.36774	1.08471e-22	6.27502e-21	0.512878	4.16347e-18	9.03703e-17
ENSG00000145912	NHP2	55651	0.294597	9.22161e-15	1.91102e-13	0.511994	4.85376e-18	1.03589e-16
ENSG00000117411	B4GALT2	8704	0.346404	3.72914e-20	1.5557e-18	0.511881	4.9498e-18	1.05482e-16
ENSG00000183010	PYCR1	5831	0.409223	3.38637e-28	4.15662e-26	0.511351	5.42443e-18	1.14913e-16
ENSG00000109084	TMEM97	27346	0.229938	2.04195e-09	1.98476e-08	0.511044	5.72012e-18	1.20288e-16
ENSG00000170473	PYM1	84305	0.484651	2.07528e-40	1.50904e-37	0.510929	5.83503e-18	1.22346e-16
ENSG00000189046	ALKBH2	121642	0.422504	3.94452e-30	6.25947e-28	0.510293	6.51171e-18	1.35053e-16
ENSG00000174903	RAB1B	81876	0.184859	1.61944e-06	9.90935e-06	0.510127	6.70034e-18	1.38764e-16
ENSG00000130726	TRIM28	10155	0.286126	5.61489e-14	1.04384e-12	0.509806	7.0818e-18	1.45769e-16
ENSG00000167770	OTUB1	55611	0.367741	1.0845e-22	6.27502e-21	0.509542	7.4106e-18	1.51504e-16
ENSG00000146109	ABT1	29777	0.133833	0.000544805	0.00208054	0.509398	7.59555e-18	1.54954e-16
ENSG00000185236	RAB11B	9230	0.291919	1.64325e-14	3.29136e-13	0.508901	8.27266e-18	1.67871e-16
ENSG00000163832	ELP6	54859	0.386086	4.97915e-25	3.9616e-23	0.508836	8.36595e-18	1.69584e-16
ENSG00000130311	DDA1	79016	0.436786	2.61803e-32	5.6967e-30	0.508555	8.77834e-18	1.77254e-16
ENSG00000172757	CFL1	1072	0.467572	2.2697e-37	1.03306e-34	0.508093	9.50124e-18	1.9071e-16
ENSG00000205138	SDHAF1	644096	0.248232	8.80064e-11	1.05017e-09	0.50797	9.70346e-18	1.94633e-16
ENSG00000198680	TUSC1	286319	0.250088	6.30508e-11	7.70137e-10	0.507598	1.03388e-17	2.0687e-16
ENSG00000178057	NDUFAF3	25915	0.584194	5.16342e-62	7.41531e-58	0.507261	1.09519e-17	2.17845e-16
ENSG00000160113	NR2F6	2063	0.448308	3.83532e-34	1.06435e-31	0.506555	1.23511e-17	2.42731e-16
ENSG00000183011	NAA38	84316	0.440265	7.43902e-33	1.70253e-30	0.506317	1.2862e-17	2.51391e-16
ENSG00000073536	NLE1	54475	0.305237	8.7427e-16	2.08047e-14	0.506202	1.31174e-17	2.56034e-16
ENSG00000083845	RPS5	6193	0.291667	1.73446e-14	3.45598e-13	0.505906	1.37923e-17	2.67932e-16
ENSG00000165280	VCP	7415	0.199695	2.12085e-07	1.50392e-06	0.505859	1.39044e-17	2.69744e-16
ENSG00000163528	CHCHD4	131474	0.417615	2.07947e-29	2.95681e-27	0.505715	1.42476e-17	2.75839e-16
ENSG00000242485	MRPL20	55052	0.292715	1.38459e-14	2.80854e-13	0.505518	1.47333e-17	2.84189e-16
ENSG00000229117	RPL41	6171	0.103709	0.00748217	0.0218601	0.505223	1.54877e-17	2.96745e-16
ENSG00000285339	VPS28	51160	0.24331	2.10388e-10	2.37254e-09	0.504686	1.69619e-17	3.21978e-16
ENSG00000117118	SDHB	6390	0.206269	8.18784e-08	6.20761e-07	0.5044	1.78026e-17	3.36933e-16
ENSG00000184752	NDUFA12	55967	0.431976	1.45616e-31	2.79763e-29	0.504286	1.81487e-17	3.42918e-16
ENSG00000170515	PA2G4	5036	0.501207	1.59553e-43	1.95011e-40	0.504074	1.88107e-17	3.54609e-16
ENSG00000119574	ZBTB45	84878	0.323517	1.21201e-17	3.68185e-16	0.503747	1.98765e-17	3.72374e-16
ENSG00000105197	TIMM50	92609	0.377283	6.88289e-24	4.69024e-22	0.503714	1.99899e-17	3.74131e-16
ENSG00000007255	TRAPPC6A	79090	0.298414	4.00558e-15	8.6896e-14	0.5037	2.00351e-17	3.74855e-16
ENSG00000055950	MRPL43	84545	0.3982	1.17481e-26	1.14384e-24	0.503688	2.0076e-17	3.75499e-16
ENSG00000139637	C12orf10	60314	0.457906	1.00307e-35	3.42983e-33	0.503502	2.0716e-17	3.86671e-16
ENSG00000106400	ZNHIT1	10467	0.399847	6.97404e-27	6.99169e-25	0.503501	2.07205e-17	3.86671e-16
ENSG00000172053	QARS1	5859	0.273237	7.81603e-13	1.23962e-11	0.503136	2.20339e-17	4.0839e-16
ENSG00000125971	DYNLRB1	83658	0.477165	4.67977e-39	2.89064e-36	0.503105	2.21503e-17	4.10149e-16
ENSG00000137054	POLR1E	64425	0.297528	4.86653e-15	1.04507e-13	0.503058	2.2323e-17	4.12947e-16
ENSG00000165916	PSMC3	5702	0.276076	4.42863e-13	7.27072e-12	0.502728	2.35981e-17	4.33736e-16
ENSG00000127884	ECHS1	1892	0.494937	2.52605e-42	2.54577e-39	0.50256	2.42739e-17	4.45159e-16
ENSG00000168653	NDUFS5	4725	0.327565	4.51276e-18	1.44341e-16	0.501747	2.78205e-17	5.04712e-16
ENSG00000136718	IMP4	92856	0.287864	3.89494e-14	7.40386e-13	0.50159	2.85621e-17	5.15719e-16
ENSG00000128309	MPST	4357	0.508551	5.83386e-45	8.81911e-42	0.501541	2.88003e-17	5.19202e-16
ENSG00000143761	ARF1	375	0.50353	5.65085e-44	7.37757e-41	0.501505	2.8975e-17	5.21695e-16
ENSG00000174684	B4GAT1	11041	0.402498	2.99403e-27	3.16744e-25	0.501488	2.90544e-17	5.22961e-16
ENSG00000136938	ANP32B	10541	0.169472	1.13058e-05	5.96494e-05	0.501372	2.96234e-17	5.322e-16
ENSG00000137720	C11orf1	64776	0.368227	9.4452e-23	5.53088e-21	0.501065	3.11859e-17	5.57304e-16
ENSG00000184897	H1-10	8971	0.257146	1.73005e-11	2.26148e-10	0.500671	3.33077e-17	5.92452e-16
ENSG00000175283	DOLK	22845	0.394315	3.97338e-26	3.60017e-24	0.500453	3.45453e-17	6.13134e-16
ENSG00000185813	PCYT2	5833	0.497437	8.45356e-43	9.33874e-40	0.500339	3.52085e-17	6.23361e-16
ENSG00000103502	CDIPT	10423	0.415835	3.783e-29	5.26185e-27	0.500271	3.56063e-17	6.30015e-16
ENSG00000162076	FLYWCH2	114984	0.385718	5.56658e-25	4.39852e-23	0.500241	3.57861e-17	6.32416e-16
ENSG00000130748	TMEM160	54958	0.332178	1.43752e-18	4.9037e-17	0.499723	3.90087e-17	6.84096e-16
ENSG00000188229	TUBB4B	10383	0.316241	6.89518e-17	1.88976e-15	0.499717	3.90495e-17	6.84393e-16
ENSG00000175130	MARCKSL1	65108	0.173898	6.57604e-06	3.61736e-05	0.499335	4.1616e-17	7.25164e-16
ENSG00000161980	POLR3K	51728	0.410554	2.18679e-28	2.76696e-26	0.499219	4.2421e-17	7.37621e-16
ENSG00000107874	CUEDC2	79004	0.299007	3.51463e-15	7.69721e-14	0.499167	4.27946e-17	7.42551e-16
ENSG00000063241	ISOC2	79763	0.308152	4.50827e-16	1.10911e-14	0.498313	4.93011e-17	8.4698e-16
ENSG00000074842	MYDGF	56005	0.407211	6.53245e-28	7.61169e-26	0.498291	4.94831e-17	8.49598e-16
ENSG00000149136	SSRP1	6749	0.00219702	0.954938	0.973028	0.497967	5.2211e-17	8.91629e-16
ENSG00000177600	RPLP2	6181	0.354045	4.84602e-21	2.26509e-19	0.497401	5.73369e-17	9.71644e-16
ENSG00000137547	MRPL15	29088	0.377255	6.93963e-24	4.71928e-22	0.49715	5.97646e-17	1.0095e-15
ENSG00000180992	MRPL14	64928	0.360852	7.50292e-22	3.94693e-20	0.497091	6.03459e-17	1.01812e-15
ENSG00000125651	GTF2F1	2962	0.26836	2.04332e-12	3.05673e-11	0.497056	6.06973e-17	1.02302e-15
ENSG00000133250	ZNF414	84330	0.312107	1.81311e-16	4.70648e-15	0.49691	6.21786e-17	1.04566e-15
ENSG00000116857	TMEM9	252839	0.378731	4.49295e-24	3.13225e-22	0.496663	6.47624e-17	1.08561e-15
ENSG00000244038	DDOST	1650	0.20714	7.20086e-08	5.50531e-07	0.496104	7.10059e-17	1.18163e-15
ENSG00000075415	SLC25A3	5250	0.126953	0.00104374	0.00375133	0.495958	7.27232e-17	1.20706e-15
ENSG00000108826	MRPL27	51264	0.355463	3.29739e-21	1.58509e-19	0.49513	8.33258e-17	1.36487e-15
ENSG00000004779	NDUFAB1	4706	0.229054	2.36171e-09	2.27061e-08	0.495081	8.39847e-17	1.37448e-15
ENSG00000198937	CCDC167	154467	0.463694	1.05276e-36	4.36668e-34	0.49412	9.82937e-17	1.58291e-15
ENSG00000139343	SNRPF	6636	0.344017	6.97378e-20	2.81722e-18	0.493747	1.04477e-16	1.6731e-15
ENSG00000213465	ARL2	402	0.387412	3.3291e-25	2.71648e-23	0.49321	1.14028e-16	1.81339e-15
ENSG00000179632	MAF1	84232	0.389529	1.7437e-25	1.46657e-23	0.493123	1.15667e-16	1.83791e-15
ENSG00000166166	TRMT61A	115708	0.282391	1.22156e-13	2.17589e-12	0.492875	1.20432e-16	1.90308e-15
ENSG00000203950	RTL8A	26071	0.484705	2.02851e-40	1.49394e-37	0.492757	1.2277e-16	1.93364e-15
ENSG00000141759	TXNL4A	10907	0.390585	1.26117e-25	1.07171e-23	0.492689	1.24126e-16	1.95338e-15
ENSG00000143256	PFDN2	5202	0.381093	2.23022e-24	1.62789e-22	0.492033	1.38096e-16	2.15431e-15
ENSG00000105447	GRWD1	83743	0.244907	1.58898e-10	1.82375e-09	0.491912	1.40834e-16	2.19404e-15
ENSG00000206053	JPT2	90861	0.295864	7.00068e-15	1.47417e-13	0.491807	1.43249e-16	2.22864e-15
ENSG00000161203	AP2M1	1173	0.314031	1.15833e-16	3.08522e-15	0.491529	1.49866e-16	2.3278e-15
ENSG00000242372	EIF6	3692	0.433496	8.49258e-32	1.7178e-29	0.491358	1.5406e-16	2.3884e-15
ENSG00000104853	CLPTM1	1209	0.340762	1.62341e-19	6.25464e-18	0.491306	1.55379e-16	2.40496e-15
ENSG00000167114	SLC27A4	10999	0.401766	3.78465e-27	3.92435e-25	0.491068	1.61478e-16	2.49195e-15
ENSG00000185475	TMEM179B	374395	0.4823	5.56618e-40	3.89938e-37	0.490781	1.69154e-16	2.59714e-15
ENSG00000184857	TMEM186	25880	-0.0205672	0.59678	0.732247	0.490756	1.69821e-16	2.60598e-15
ENSG00000177963	RIC8A	60626	0.244465	1.71746e-10	1.9622e-09	0.490227	1.84988e-16	2.81911e-15
ENSG00000096080	MRPS18A	55168	0.228328	2.66013e-09	2.53628e-08	0.490166	1.86805e-16	2.84303e-15
ENSG00000086504	MRPL28	10573	0.307439	5.30411e-16	1.29602e-14	0.489929	1.94084e-16	2.94288e-15
ENSG00000163902	RPN1	6184	0.337328	3.91674e-19	1.42855e-17	0.489737	2.00172e-16	3.02479e-15
ENSG00000184281	TSSC4	10078	0.240373	3.50676e-10	3.82645e-09	0.489155	2.19844e-16	3.29513e-15
ENSG00000100410	PHF5A	84844	0.0807692	0.0374562	0.0878835	0.4889	2.29035e-16	3.42305e-15
ENSG00000005075	POLR2J	5439	0.401089	4.69686e-27	4.80946e-25	0.488705	2.36341e-16	3.5249e-15
ENSG00000101363	MANBAL	63905	0.321524	1.96081e-17	5.80276e-16	0.488682	2.3719e-16	3.53664e-15
ENSG00000174748	RPL15	6138	0.339383	2.31565e-19	8.71706e-18	0.487801	2.73179e-16	4.02718e-15
ENSG00000136908	DPM2	8818	0.51441	3.92796e-46	6.4469e-43	0.487333	2.94416e-16	4.31033e-15
ENSG00000106355	LSM5	23658	0.293593	1.14585e-14	2.34497e-13	0.486988	3.111e-16	4.52763e-15
ENSG00000284753	EEF1AKMT4	110599564	0.480785	1.04711e-39	7.16083e-37	0.486595	3.31227e-16	4.79902e-15
ENSG00000133895	MEN1	4221	0.367751	1.08142e-22	6.27081e-21	0.485828	3.74312e-16	5.37977e-15
ENSG00000132581	SDF2	6388	0.257888	1.50687e-11	1.98355e-10	0.485593	3.88542e-16	5.57451e-15
ENSG00000103152	MPG	4350	0.259184	1.18228e-11	1.57614e-10	0.485589	3.88802e-16	5.57685e-15
ENSG00000132768	DPH2	1802	0.0683685	0.0783276	0.161604	0.485465	3.96509e-16	5.67887e-15
ENSG00000143314	MRPL24	79590	0.44664	7.14019e-34	1.91667e-31	0.485438	3.98211e-16	5.70183e-15
ENSG00000100029	PES1	23481	0.219768	1.04999e-08	9.15001e-08	0.485244	4.1071e-16	5.85739e-15
ENSG00000110107	PRPF19	27339	0.199744	2.10607e-07	1.49454e-06	0.485131	4.18145e-16	5.94716e-15
ENSG00000077312	SNRPA	6626	0.418336	1.63001e-29	2.35266e-27	0.484082	4.93686e-16	6.94235e-15
ENSG00000179950	PUF60	22827	0.112355	0.00374442	0.0118492	0.484005	4.99744e-16	7.02066e-15
ENSG00000157593	SLC35B2	347734	0.13015	0.000774595	0.0028726	0.483619	5.31165e-16	7.43299e-15
ENSG00000117419	ERI3	79033	0.377454	6.54556e-24	4.48164e-22	0.483577	5.34763e-16	7.47398e-15
ENSG00000125534	PPDPF	79144	0.449763	2.22412e-34	6.38822e-32	0.483321	5.56795e-16	7.7613e-15
ENSG00000155463	OXA1L	5018	0.407249	6.45405e-28	7.53563e-26	0.482991	5.8647e-16	8.14327e-15
ENSG00000170619	COMMD5	28991	0.318488	4.05084e-17	1.14631e-15	0.482599	6.23848e-16	8.63093e-15
ENSG00000105341	DMAC2	55101	0.440858	5.99605e-33	1.40017e-30	0.482438	6.39834e-16	8.8393e-15
ENSG00000171421	MRPL36	64979	0.460671	3.43575e-36	1.29846e-33	0.481284	7.66964e-16	1.04595e-14
ENSG00000179041	RRS1	23212	0.375167	1.27875e-23	8.35697e-22	0.480804	8.26901e-16	1.1205e-14
ENSG00000110651	CD81	975	0.287765	3.97753e-14	7.54837e-13	0.480626	8.50152e-16	1.14956e-14
ENSG00000164885	CDK5	1020	0.337066	4.18737e-19	1.52243e-17	0.48041	8.79431e-16	1.18412e-14
ENSG00000158417	EIF5B	9669	0.196872	3.16052e-07	2.17876e-06	0.480091	9.24325e-16	1.24049e-14
ENSG00000091947	TMEM101	84336	0.324129	1.04482e-17	3.19764e-16	0.479674	9.86452e-16	1.31709e-14
ENSG00000111481	COPZ1	22818	0.398007	1.24854e-26	1.21358e-24	0.479363	1.03545e-15	1.37579e-14
ENSG00000182307	C8orf33	65265	0.184181	1.7704e-06	1.07643e-05	0.479299	1.04575e-15	1.38818e-14
ENSG00000117448	AKR1A1	10327	0.362449	4.81193e-22	2.59794e-20	0.478929	1.10785e-15	1.46554e-14
ENSG00000110955	ATP5F1B	506	0.130772	0.000730349	0.00272116	0.478745	1.14002e-15	1.50428e-14
ENSG00000165688	PMPCA	23203	0.193317	5.18132e-07	3.44173e-06	0.478122	1.25584e-15	1.64274e-14
ENSG00000188846	RPL14	9045	0.366136	1.70924e-22	9.69274e-21	0.477978	1.28413e-15	1.6782e-14
ENSG00000011478	QPCTL	54814	0.200456	1.9026e-07	1.36176e-06	0.477825	1.31498e-15	1.71461e-14
ENSG00000167815	PRDX2	7001	0.283496	9.71844e-14	1.75173e-12	0.477406	1.40317e-15	1.82174e-14
ENSG00000124688	MAD2L1BP	9587	0.169763	1.09146e-05	5.77552e-05	0.477113	1.46815e-15	1.90037e-14
ENSG00000174109	C16orf91	283951	-0.00932258	0.810502	0.884552	0.477089	1.47367e-15	1.90636e-14
ENSG00000175707	KDF1	126695	0.334548	7.92645e-19	2.80034e-17	0.477064	1.47922e-15	1.91268e-14
ENSG00000148229	POLE3	54107	0.00813291	0.834309	0.900353	0.476993	1.4956e-15	1.93168e-14
ENSG00000130733	YIPF2	78992	0.214313	2.44717e-08	2.01487e-07	0.47676	1.55038e-15	1.99749e-14
ENSG00000037241	RPL26L1	51121	0.309316	3.45248e-16	8.6342e-15	0.476216	1.68628e-15	2.15899e-14
ENSG00000042753	AP2S1	1175	0.511128	1.79177e-45	2.85912e-42	0.475599	1.85426e-15	2.35931e-14
ENSG00000087302	RTRAF	51637	0.315603	8.01255e-17	2.17833e-15	0.475548	1.86888e-15	2.37739e-14
ENSG00000055070	SZRD1	26099	0.25833	1.38746e-11	1.83308e-10	0.475245	1.95795e-15	2.47969e-14
ENSG00000135446	CDK4	1019	-0.0716551	0.0649917	0.138898	0.475186	1.97587e-15	2.49963e-14
ENSG00000139266	MARCHF9	92979	0.460308	3.95689e-36	1.476e-33	0.474996	2.03417e-15	2.56602e-14
ENSG00000149357	LAMTOR1	55004	0.381947	1.72899e-24	1.27336e-22	0.474808	2.0938e-15	2.63025e-14
ENSG00000124702	KLHDC3	116138	0.368749	8.13962e-23	4.8105e-21	0.474585	2.16673e-15	2.71651e-14
ENSG00000101220	C20orf27	54976	0.303858	1.19308e-15	2.78378e-14	0.474377	2.23683e-15	2.79646e-14
ENSG00000126934	MAP2K2	5605	0.385655	5.67208e-25	4.46958e-23	0.474143	2.3186e-15	2.88923e-14
ENSG00000116288	PARK7	11315	0.406016	9.63256e-28	1.09395e-25	0.474002	2.36922e-15	2.94975e-14
ENSG00000107175	CREB3	10488	0.313209	1.40316e-16	3.69746e-15	0.473842	2.42797e-15	3.01113e-14
ENSG00000079462	PAFAH1B3	5050	0.485715	1.32453e-40	1.02821e-37	0.473836	2.43023e-15	3.01328e-14
ENSG00000084092	NOA1	84273	0.0761247	0.0499087	0.111648	0.473815	2.43803e-15	3.02164e-14
ENSG00000063177	RPL18	6141	0.354132	4.73237e-21	2.21919e-19	0.473173	2.68916e-15	3.30573e-14
ENSG00000062485	CS	1431	0.154495	6.39921e-05	0.000293988	0.473066	2.73327e-15	3.35636e-14
ENSG00000175581	MRPL48	51642	0.420009	9.24573e-30	1.39769e-27	0.472817	2.83911e-15	3.47814e-14
ENSG00000114902	SPCS1	28972	0.376429	8.8422e-24	5.92696e-22	0.471708	3.36101e-15	4.05342e-14
ENSG00000114767	RRP9	9136	0.316543	6.42134e-17	1.77088e-15	0.471591	3.42173e-15	4.12145e-14
ENSG00000076248	UNG	7374	0.166122	1.68866e-05	8.61579e-05	0.47069	3.92209e-15	4.67795e-14
ENSG00000164897	TMUB1	83590	0.397351	1.53537e-26	1.47985e-24	0.470564	3.9981e-15	4.75971e-14
ENSG00000110104	CCDC86	79080	0.375749	1.07866e-23	7.08967e-22	0.470328	4.14349e-15	4.92053e-14
ENSG00000185085	INTS5	80789	0.380545	2.62487e-24	1.88718e-22	0.46977	4.50744e-15	5.32373e-14
ENSG00000179218	CALR	811	0.271093	1.19538e-12	1.84941e-11	0.469346	4.80557e-15	5.64135e-14
ENSG00000167900	TK1	7083	0.290923	2.03362e-14	4.01309e-13	0.469205	4.90862e-15	5.75173e-14
ENSG00000166595	CIAO2B	51647	0.354534	4.24385e-21	2.00483e-19	0.468567	5.40289e-15	6.28594e-14
ENSG00000175602	CCDC85B	11007	0.376018	9.97211e-24	6.59203e-22	0.468389	5.54982e-15	6.43991e-14
ENSG00000230337	EXOSC10-AS1	105376736	0.166684	1.57953e-05	8.09999e-05	0.468361	5.57283e-15	6.46268e-14
ENSG00000143294	PRCC	5546	0.173139	7.2236e-06	3.94224e-05	0.468108	5.78931e-15	6.69478e-14
ENSG00000183684	ALYREF	10189	0.115973	0.00276353	0.00902045	0.468033	5.85447e-15	6.76603e-14
ENSG00000179965	ZNF771	51333	0.294982	8.48124e-15	1.77165e-13	0.467855	6.0135e-15	6.93445e-14
ENSG00000127125	PPCS	79717	0.186645	1.27854e-06	7.94779e-06	0.467816	6.04806e-15	6.96748e-14
ENSG00000100216	TOMM22	56993	0.301759	1.90901e-15	4.34138e-14	0.467489	6.35182e-15	7.2889e-14
ENSG00000115268	RPS15	6209	0.346479	3.65562e-20	1.52836e-18	0.467121	6.71241e-15	7.66487e-14
ENSG00000167747	C19orf48	84798	0.358876	1.29558e-21	6.55726e-20	0.466886	6.95259e-15	7.91391e-14
ENSG00000112110	MRPL18	29074	0.432044	1.42135e-31	2.73991e-29	0.466856	6.9834e-15	7.94741e-14
ENSG00000169957	ZNF768	79724	0.161267	2.97861e-05	0.000145387	0.466722	7.1247e-15	8.09697e-14
ENSG00000167136	ENDOG	2021	0.293189	1.2504e-14	2.54623e-13	0.466402	7.47368e-15	8.46338e-14
ENSG00000176410	DNAJC30	84277	0.361726	5.88573e-22	3.14517e-20	0.466376	7.5032e-15	8.49513e-14
ENSG00000167700	MFSD3	113655	0.39514	3.07147e-26	2.84123e-24	0.46631	7.57643e-15	8.57297e-14
ENSG00000132341	RAN	5901	0.309528	3.2888e-16	8.25362e-15	0.466297	7.59123e-15	8.58802e-14
ENSG00000133027	PEMT	10400	0.477568	3.96388e-39	2.53006e-36	0.466249	7.6465e-15	8.64543e-14
ENSG00000149809	TM7SF2	7108	0.44254	3.24149e-33	7.85685e-31	0.46608	7.84099e-15	8.84441e-14
ENSG00000186501	TMEM222	84065	0.39255	6.87544e-26	6.02992e-24	0.465686	8.3153e-15	9.34999e-14
ENSG00000171858	RPS21	6227	0.281994	1.32584e-13	2.35217e-12	0.46552	8.52445e-15	9.57202e-14
ENSG00000001036	FUCA2	2519	0.369446	6.67187e-23	3.97991e-21	0.465411	8.66349e-15	9.71036e-14
ENSG00000159335	PTMS	5763	0.438988	1.18268e-32	2.67477e-30	0.46514	9.01975e-15	1.00789e-13
ENSG00000167088	SNRPD1	6632	0.19793	2.72334e-07	1.89374e-06	0.465044	9.14953e-15	1.02159e-13
ENSG00000168496	FEN1	2237	0.215669	1.98727e-08	1.66098e-07	0.464899	9.34852e-15	1.04138e-13
ENSG00000151729	SLC25A4	291	0.0871502	0.0247202	0.0617281	0.46467	9.67223e-15	1.07431e-13
ENSG00000149273	RPS3	6188	0.193188	5.27398e-07	3.50004e-06	0.4646	9.77294e-15	1.08486e-13
ENSG00000136933	RABEPK	10244	0.272667	8.75412e-13	1.37851e-11	0.464426	1.0029e-14	1.1111e-13
ENSG00000147155	EBP	10682	0.213072	2.95787e-08	2.40332e-07	0.4644	1.00674e-14	1.11453e-13
ENSG00000125991	ERGIC3	51614	0.39061	1.25135e-25	1.06494e-23	0.464312	1.02001e-14	1.12726e-13
ENSG00000035141	FAM136A	84908	0.30395	1.16862e-15	2.73004e-14	0.464303	1.02126e-14	1.1282e-13
ENSG00000177700	POLR2L	5441	0.376045	9.89501e-24	6.5486e-22	0.463668	1.12203e-14	1.23075e-13
ENSG00000171792	RHNO1	83695	0.287335	4.35448e-14	8.21218e-13	0.463578	1.13702e-14	1.246e-13
ENSG00000130165	ELOF1	84337	0.474109	1.63325e-38	9.3822e-36	0.463478	1.15396e-14	1.26288e-13
ENSG00000101464	PIGU	128869	0.382963	1.27595e-24	9.60639e-23	0.463282	1.18802e-14	1.29793e-13
ENSG00000142534	RPS11	6205	0.261998	6.95145e-12	9.58996e-11	0.462991	1.24005e-14	1.35066e-13
ENSG00000188986	NELFB	25920	0.186485	1.306e-06	8.101e-06	0.462893	1.25823e-14	1.3676e-13
ENSG00000090273	NUDC	10726	0.261946	7.0203e-12	9.66869e-11	0.46288	1.26059e-14	1.3699e-13
ENSG00000178035	IMPDH2	3615	0.275142	5.34284e-13	8.67248e-12	0.462713	1.29215e-14	1.40181e-13
ENSG00000101361	NOP56	10528	0.314946	9.35037e-17	2.5182e-15	0.462372	1.35876e-14	1.46796e-13
ENSG00000154723	ATP5PF	522	0.189469	8.75694e-07	5.62624e-06	0.462275	1.37816e-14	1.48669e-13
ENSG00000112651	MRPL2	51069	0.247295	1.04048e-10	1.22732e-09	0.461748	1.4895e-14	1.59539e-13
ENSG00000117410	ATP6V0B	533	0.463685	1.05661e-36	4.36668e-34	0.461683	1.50369e-14	1.61029e-13
ENSG00000160014	CALM3	808	0.259679	1.07735e-11	1.44362e-10	0.46162	1.51761e-14	1.62397e-13
ENSG00000103507	BCKDK	10295	0.43711	2.33062e-32	5.11002e-30	0.461418	1.56338e-14	1.66829e-13
ENSG00000168028	RPSA	3921	0.309245	3.50978e-16	8.75845e-15	0.461292	1.59269e-14	1.69875e-13
ENSG00000166441	RPL27A	6157	0.264782	4.08422e-12	5.82034e-11	0.461261	1.59988e-14	1.70596e-13
ENSG00000168569	TMEM223	79064	0.404222	1.72019e-27	1.88222e-25	0.461227	1.60796e-14	1.71426e-13
ENSG00000156471	PTDSS1	9791	0.361178	6.85305e-22	3.62498e-20	0.461095	1.63933e-14	1.74414e-13
ENSG00000090432	MUL1	79594	0.194781	4.23152e-07	2.85037e-06	0.460871	1.69407e-14	1.79604e-13
ENSG00000182810	DDX28	55794	0.21687	1.65038e-08	1.39339e-07	0.460822	1.70623e-14	1.8076e-13
ENSG00000136942	RPL35	11224	0.294552	9.31189e-15	1.92834e-13	0.460635	1.7538e-14	1.8532e-13
ENSG00000117877	CD3EAP	10849	0.473089	2.4717e-38	1.35226e-35	0.460603	1.7619e-14	1.86073e-13
ENSG00000224877	NDUFAF8	284184	0.37605	9.88e-24	6.54621e-22	0.460537	1.77913e-14	1.8772e-13
ENSG00000063322	MED29	55588	0.444492	1.58146e-33	4.11072e-31	0.460415	1.81113e-14	1.90781e-13
ENSG00000196262	PPIA	5478	0.423946	2.40337e-30	3.92715e-28	0.460286	1.84568e-14	1.94206e-13
ENSG00000159063	ALG8	79053	0.533567	3.97484e-50	9.9276e-47	0.460234	1.8599e-14	1.95667e-13
ENSG00000147677	EIF3H	8667	0.15996	3.46071e-05	0.000166964	0.460229	1.86109e-14	1.95756e-13
ENSG00000259956	RBM15B	29890	0.108455	0.00514721	0.0157052	0.460046	1.91159e-14	2.0081e-13
ENSG00000125648	SLC25A23	79085	0.4691	1.23335e-37	6.10774e-35	0.459955	1.9373e-14	2.0325e-13
ENSG00000169188	APEX2	27301	0.314437	1.05342e-16	2.82248e-15	0.459458	2.08309e-14	2.17273e-13
ENSG00000104472	CHRAC1	54108	0.271688	1.06295e-12	1.65253e-11	0.459445	2.08695e-14	2.17567e-13
ENSG00000178719	GRINA	2907	0.38299	1.26545e-24	9.53989e-23	0.459332	2.12175e-14	2.21025e-13
ENSG00000214026	MRPL23	6150	0.327657	4.41227e-18	1.41284e-16	0.459116	2.18958e-14	2.27388e-13
ENSG00000172366	MCRIP2	84331	0.442101	3.80775e-33	9.1763e-31	0.458925	2.2516e-14	2.3328e-13
ENSG00000120509	PDZD11	51248	0.556086	3.66336e-55	1.75368e-51	0.458875	2.26792e-14	2.34759e-13
ENSG00000151465	CDC123	8872	0.151224	9.15595e-05	0.000408865	0.458836	2.28092e-14	2.3588e-13
ENSG00000125445	MRPS7	51081	0.220719	9.03909e-09	7.96152e-08	0.458647	2.34454e-14	2.42121e-13
ENSG00000115128	SF3B6	51639	0.191332	6.80099e-07	4.44413e-06	0.4586	2.36046e-14	2.43459e-13
ENSG00000116685	KIAA2013	90231	0.396326	2.11894e-26	2.01195e-24	0.458423	2.42227e-14	2.4934e-13
ENSG00000237190	CDKN2AIPNL	91368	0.326517	5.8364e-18	1.84723e-16	0.457725	2.68072e-14	2.74026e-13
ENSG00000108106	UBE2S	27338	0.26455	4.2705e-12	6.07977e-11	0.457613	2.72473e-14	2.78227e-13
ENSG00000105171	POP4	10775	0.318841	3.72535e-17	1.0631e-15	0.457569	2.74209e-14	2.799e-13
ENSG00000128311	TST	7263	0.518098	6.9927e-47	1.21726e-43	0.456931	3.00779e-14	3.05336e-13
ENSG00000116898	MRPS15	64960	0.441612	4.55276e-33	1.0852e-30	0.45681	3.06098e-14	3.10242e-13
ENSG00000159199	ATP5MC1	516	0.411973	1.36877e-28	1.78297e-26	0.456285	3.30237e-14	3.32358e-13
ENSG00000078808	SDF4	51150	0.345287	5.00166e-20	2.05375e-18	0.456173	3.35609e-14	3.37173e-13
ENSG00000138363	ATIC	471	0.271127	1.1875e-12	1.83871e-11	0.456023	3.42942e-14	3.44118e-13
ENSG00000143368	SF3B4	10262	0.312368	1.70656e-16	4.44597e-15	0.455805	3.53892e-14	3.54114e-13
ENSG00000214253	FIS1	51024	0.320446	2.53931e-17	7.4046e-16	0.455531	3.68161e-14	3.67047e-13
ENSG00000102898	NUTF2	10204	0.40277	2.74353e-27	2.90779e-25	0.455439	3.73071e-14	3.71426e-13
ENSG00000148334	PTGES2	80142	0.326134	6.41103e-18	2.01798e-16	0.455427	3.73751e-14	3.72038e-13
ENSG00000163541	SUCLG1	8802	0.0984309	0.011156	0.0309803	0.455273	3.82107e-14	3.79811e-13
ENSG00000175213	ZNF408	79797	0.147265	0.000139878	0.00060077	0.455105	3.91438e-14	3.88297e-13
ENSG00000175550	DRAP1	10589	0.390344	1.35803e-25	1.15232e-23	0.455076	3.93113e-14	3.89756e-13
ENSG00000167645	YIF1B	90522	0.429141	3.95168e-31	7.18367e-29	0.45426	4.4198e-14	4.3341e-13
ENSG00000129255	MPDU1	9526	0.351127	1.06316e-20	4.76762e-19	0.45414	4.49685e-14	4.40288e-13
ENSG00000065518	NDUFB4	4710	0.406414	8.46551e-28	9.74552e-26	0.454122	4.50839e-14	4.41342e-13
ENSG00000129055	ANAPC13	25847	0.380409	2.733e-24	1.96001e-22	0.454087	4.53088e-14	4.43468e-13
ENSG00000123472	ATPAF1	64756	0.342148	1.13417e-19	4.45029e-18	0.453163	5.17228e-14	5.01368e-13
ENSG00000126767	ELK1	2002	0.210597	4.30112e-08	3.40797e-07	0.453121	5.20351e-14	5.04055e-13
ENSG00000177971	IMP3	55272	0.435753	3.79341e-32	7.89539e-30	0.45303	5.27125e-14	5.10013e-13
ENSG00000103145	HCFC1R1	54985	0.329368	2.89304e-18	9.50205e-17	0.45297	5.31651e-14	5.13526e-13
ENSG00000126254	RBM42	79171	0.301698	1.93487e-15	4.39671e-14	0.452817	5.43422e-14	5.24366e-13
ENSG00000175390	EIF3F	8665	0.227326	3.13306e-09	2.95289e-08	0.452575	5.62537e-14	5.41263e-13
ENSG00000048162	NOP16	51491	0.425547	1.38247e-30	2.37089e-28	0.452364	5.79729e-14	5.56218e-13
ENSG00000100028	SNRPD3	6634	0.117337	0.00245897	0.00812497	0.452008	6.09927e-14	5.83629e-13
ENSG00000131143	COX4I1	1327	0.351645	9.25322e-21	4.19204e-19	0.451713	6.36028e-14	6.06378e-13
ENSG00000169105	CHST14	113189	0.171566	8.76393e-06	4.71169e-05	0.451531	6.52732e-14	6.21168e-13
ENSG00000142230	SAE1	10055	0.19313	5.31674e-07	3.52598e-06	0.451385	6.6642e-14	6.33353e-13
ENSG00000204954	C12orf73	728568	0.202886	1.34145e-07	9.84535e-07	0.451306	6.73944e-14	6.39761e-13
ENSG00000113068	PFDN1	5201	0.508372	6.32978e-45	9.09035e-42	0.45119	6.8512e-14	6.49511e-13
ENSG00000106305	AIMP2	7965	0.211191	3.93297e-08	3.13573e-07	0.451151	6.8893e-14	6.52907e-13
ENSG00000140319	SRP14	6727	0.2434	2.07083e-10	2.33941e-09	0.451032	7.00711e-14	6.63326e-13
ENSG00000170043	TRAPPC1	58485	0.48942	2.73734e-41	2.41918e-38	0.450881	7.15874e-14	6.76652e-13
ENSG00000130313	PGLS	25796	0.419002	1.30114e-29	1.91651e-27	0.450788	7.25364e-14	6.84832e-13
ENSG00000100413	POLR3H	171568	0.345251	5.04907e-20	2.07174e-18	0.45049	7.56651e-14	7.11326e-13
ENSG00000171612	SLC25A33	84275	0.307324	5.44563e-16	1.32834e-14	0.450462	7.59733e-14	7.13995e-13
ENSG00000144120	TMEM177	80775	0.112042	0.00384287	0.0121247	0.450125	7.96796e-14	7.45279e-13
ENSG00000175536	LIPT2	387787	0.246021	1.30492e-10	1.51744e-09	0.449803	8.33965e-14	7.7713e-13
ENSG00000108344	PSMD3	5709	0.204704	1.02987e-07	7.69524e-07	0.449611	8.56918e-14	7.97352e-13
ENSG00000176087	SLC35A4	113829	0.459321	5.80432e-36	2.08393e-33	0.449469	8.74299e-14	8.12339e-13
ENSG00000198931	APRT	353	0.518979	4.61615e-47	8.83915e-44	0.449271	8.99139e-14	8.32989e-13
ENSG00000120942	UBIAD1	29914	0.260299	9.58611e-12	1.29357e-10	0.44907	9.24997e-14	8.557e-13
ENSG00000128581	IFT22	64792	0.348026	2.42925e-20	1.03985e-18	0.448909	9.4624e-14	8.73661e-13
ENSG00000163479	SSR2	6746	0.348381	2.21106e-20	9.53561e-19	0.448748	9.67975e-14	8.93009e-13
ENSG00000167930	FAM234A	83986	0.365722	1.92117e-22	1.08731e-20	0.448027	1.07139e-13	9.78969e-13
ENSG00000100162	CENPM	79019	0.434915	5.12101e-32	1.05819e-29	0.447873	1.09484e-13	9.9864e-13
ENSG00000143575	HAX1	10456	0.46565	4.86745e-37	2.11826e-34	0.447808	1.10479e-13	1.00662e-12
ENSG00000111652	COPS7A	50813	0.317169	5.53839e-17	1.53771e-15	0.447794	1.10703e-13	1.00816e-12
ENSG00000106591	MRPL32	64983	0.237175	6.07076e-10	6.37192e-09	0.447703	1.12132e-13	1.02053e-12
ENSG00000142507	PSMB6	5694	0.352635	7.09031e-21	3.25582e-19	0.447391	1.17151e-13	1.0635e-12
ENSG00000114779	ABHD14B	84836	0.502491	8.99612e-44	1.1484e-40	0.447357	1.1771e-13	1.06824e-12
ENSG00000108639	SYNGR2	9144	0.473463	2.12398e-38	1.18458e-35	0.447334	1.18079e-13	1.07108e-12
ENSG00000141741	MIEN1	84299	0.471483	4.73336e-38	2.49457e-35	0.447265	1.19235e-13	1.08088e-12
ENSG00000156253	RWDD2B	10069	0.264894	3.99707e-12	5.70889e-11	0.446346	1.3561e-13	1.21739e-12
ENSG00000011485	PPP5C	5536	0.178381	3.74517e-06	2.15529e-05	0.446188	1.38635e-13	1.24299e-12
ENSG00000156411	ATP5MPL	9556	0.342214	1.11488e-19	4.38058e-18	0.44616	1.39187e-13	1.24735e-12
ENSG00000177352	CCDC71	64925	0.0501802	0.196555	0.333326	0.445982	1.42684e-13	1.27709e-12
ENSG00000175854	SWI5	375757	0.418629	1.47642e-29	2.15808e-27	0.445138	1.60521e-13	1.42232e-12
ENSG00000110108	TMEM109	79073	0.20954	5.03955e-08	3.95056e-07	0.445031	1.62923e-13	1.4427e-12
ENSG00000111639	MRPL51	51258	0.325415	7.64038e-18	2.37501e-16	0.444898	1.65972e-13	1.46721e-12
ENSG00000100116	GCAT	23464	0.382164	1.62044e-24	1.19956e-22	0.444659	1.71567e-13	1.51225e-12
ENSG00000138796	HADH	3033	0.299272	3.31507e-15	7.29353e-14	0.444368	1.78669e-13	1.57002e-12
ENSG00000173465	ZNRD2	10534	0.323621	1.18182e-17	3.59206e-16	0.44377	1.94116e-13	1.69821e-12
ENSG00000187049	TMEM216	51259	0.182565	2.18669e-06	1.31053e-05	0.443107	2.12801e-13	1.84758e-12
ENSG00000171159	C9orf16	79095	0.374535	1.53696e-23	9.93146e-22	0.443048	2.14548e-13	1.8619e-12
ENSG00000065057	NTHL1	4913	0.148429	0.000123623	0.000537953	0.443025	2.1522e-13	1.86689e-12
ENSG00000074319	TSG101	7251	0.223105	6.18817e-09	5.57877e-08	0.442715	2.24641e-13	1.94156e-12
ENSG00000136950	ARPC5L	81873	0.34923	1.76446e-20	7.73146e-19	0.441761	2.56233e-13	2.19393e-12
ENSG00000131469	RPL27	6155	0.281774	1.38723e-13	2.45199e-12	0.441688	2.58831e-13	2.21503e-12
ENSG00000109881	CCDC34	91057	0.149207	0.00011377	0.000498133	0.441656	2.59975e-13	2.22383e-12
ENSG00000225921	NOL7	51406	0.370633	4.74836e-23	2.90799e-21	0.441603	2.61872e-13	2.23839e-12
ENSG00000159423	ALDH4A1	8659	0.452161	9.00494e-35	2.76625e-32	0.441506	2.65396e-13	2.26531e-12
ENSG00000011009	LYPLA2	11313	0.224874	4.66026e-09	4.2764e-08	0.441367	2.70518e-13	2.30507e-12
ENSG00000071462	BUD23	114049	0.324487	9.57896e-18	2.94731e-16	0.441221	2.76021e-13	2.34847e-12
ENSG00000112695	COX7A2	1347	0.277283	3.47101e-13	5.77278e-12	0.4412	2.76831e-13	2.35467e-12
ENSG00000177830	CHID1	66005	0.328044	4.01161e-18	1.29174e-16	0.441109	2.80304e-13	2.37997e-12
ENSG00000066322	ELOVL1	64834	0.294549	9.31833e-15	1.92898e-13	0.440865	2.89864e-13	2.45532e-12
ENSG00000106635	BCL7B	9275	0.333455	1.04372e-18	3.62495e-17	0.440848	2.90516e-13	2.45976e-12
ENSG00000168268	NT5DC2	64943	0.0827753	0.0329566	0.0788494	0.440728	2.95342e-13	2.4962e-12
ENSG00000162734	PEA15	8682	0.345684	4.5067e-20	1.85849e-18	0.440248	3.15458e-13	2.6502e-12
ENSG00000172922	RNASEH2C	84153	0.229217	2.2993e-09	2.21691e-08	0.440226	3.16412e-13	2.65743e-12
ENSG00000167658	EEF2	1938	0.210618	4.28743e-08	3.39853e-07	0.440018	3.25581e-13	2.72884e-12
ENSG00000100353	EIF3D	8664	0.249539	6.9605e-11	8.45877e-10	0.439953	3.28489e-13	2.75e-12
ENSG00000167118	URM1	81605	0.308521	4.1425e-16	1.02263e-14	0.439358	3.56308e-13	2.96687e-12
ENSG00000162396	PARS2	25973	0.140872	0.000271222	0.00109914	0.439241	3.62093e-13	3.01286e-12
ENSG00000116459	ATP5PB	515	0.118496	0.00222484	0.0074388	0.439141	3.67048e-13	3.05098e-12
ENSG00000115539	PDCL3	79031	0.189286	8.97642e-07	5.75631e-06	0.438858	3.81487e-13	3.1591e-12
ENSG00000151552	QDPR	5860	0.0306674	0.430147	0.588034	0.438779	3.85661e-13	3.19136e-12
ENSG00000114054	PCCB	5096	0.289748	2.61286e-14	5.09836e-13	0.438658	3.92048e-13	3.24141e-12
ENSG00000097021	ACOT7	11332	0.321013	2.21689e-17	6.51736e-16	0.438429	4.04501e-13	3.33763e-12
ENSG00000126062	TMEM115	11070	0.404541	1.55244e-27	1.7183e-25	0.438109	4.22521e-13	3.47581e-12
ENSG00000177051	FBXO46	23403	0.322905	1.40537e-17	4.23207e-16	0.4379	4.34719e-13	3.57257e-12
ENSG00000025772	TOMM34	10953	0.279109	2.39568e-13	4.0752e-12	0.437715	4.45744e-13	3.6595e-12
ENSG00000012061	ERCC1	2067	0.256478	1.9586e-11	2.54206e-10	0.437487	4.59782e-13	3.76612e-12
ENSG00000102103	PQBP1	10084	0.348983	1.8841e-20	8.2056e-19	0.437236	4.75753e-13	3.88585e-12
ENSG00000141858	SAMD1	90378	0.253669	3.28754e-11	4.16801e-10	0.437071	4.86483e-13	3.96502e-12
ENSG00000099330	OCEL1	79629	0.336639	4.66797e-19	1.69395e-17	0.436955	4.94248e-13	4.02373e-12
ENSG00000131462	TUBG1	7283	0.550728	6.26232e-54	2.76722e-50	0.436589	5.19379e-13	4.2098e-12
ENSG00000181991	MRPS11	64963	0.393536	5.06392e-26	4.53111e-24	0.436547	5.22321e-13	4.23185e-12
ENSG00000108518	PFN1	5216	0.404814	1.42141e-27	1.58242e-25	0.436232	5.45046e-13	4.39856e-12
ENSG00000141101	NOB1	28987	0.221402	8.11303e-09	7.19773e-08	0.436099	5.54919e-13	4.47069e-12
ENSG00000138629	UBL7	84993	0.396659	1.90848e-26	1.82114e-24	0.435935	5.67419e-13	4.56242e-12
ENSG00000160404	TOR2A	27433	0.271762	1.04735e-12	1.6296e-11	0.43559	5.94495e-13	4.76144e-12
ENSG00000165724	ZMYND19	116225	0.368625	8.43229e-23	4.96814e-21	0.435323	6.1628e-13	4.92715e-12
ENSG00000087111	PIGS	94005	-0.182829	2.11276e-06	1.26861e-05	0.435321	6.16465e-13	4.92715e-12
ENSG00000053501	USE1	55850	0.331548	1.68271e-18	5.70622e-17	0.435146	6.31128e-13	5.03305e-12
ENSG00000172586	CHCHD1	118487	0.384943	7.03476e-25	5.47577e-23	0.434435	6.94536e-13	5.50198e-12
ENSG00000064490	RFXANK	8625	0.299699	3.01611e-15	6.67927e-14	0.434308	7.06532e-13	5.58929e-12
ENSG00000160813	PPP1R35	221908	0.233144	1.19909e-09	1.20866e-08	0.434141	7.22572e-13	5.70438e-12
ENSG00000185721	DRG1	4733	0.283672	9.36957e-14	1.69203e-12	0.433611	7.75787e-13	6.09178e-12
ENSG00000128228	SDF2L1	23753	0.451352	1.22267e-34	3.65815e-32	0.433493	7.88153e-13	6.18296e-12
ENSG00000005022	SLC25A5	292	-0.0110989	0.775285	0.86162	0.433212	8.18468e-13	6.40151e-12
ENSG00000119977	TCTN3	26123	0.0440298	0.257222	0.408236	0.433185	8.21389e-13	6.42203e-12
ENSG00000084090	STARD7	56910	0.167108	1.50179e-05	7.73308e-05	0.432831	8.61217e-13	6.71024e-12
ENSG00000107223	EDF1	8721	0.342605	1.00725e-19	3.99046e-18	0.43273	8.73029e-13	6.79212e-12
ENSG00000151093	OXSM	54995	0.300604	2.46819e-15	5.53631e-14	0.43262	8.8587e-13	6.88362e-12
ENSG00000167004	PDIA3	2923	0.241344	2.96391e-10	3.26672e-09	0.432612	8.86854e-13	6.89033e-12
ENSG00000169189	NSMCE1	197370	0.461249	2.74305e-36	1.0505e-33	0.432586	8.89913e-13	6.91222e-12
ENSG00000102178	UBL4A	8266	0.333815	9.53397e-19	3.33138e-17	0.43225	9.30851e-13	7.20677e-12
ENSG00000172809	RPL38	6169	0.27927	2.31796e-13	3.95471e-12	0.43216	9.42099e-13	7.28403e-12
ENSG00000104976	SNAPC2	6618	0.461865	2.15671e-36	8.42802e-34	0.431902	9.75045e-13	7.52252e-12
ENSG00000149823	VPS51	738	0.120292	0.00190187	0.00645322	0.431552	1.02156e-12	7.85919e-12
ENSG00000169714	CNBP	7555	0.236096	7.2939e-10	7.56588e-09	0.431311	1.05493e-12	8.09531e-12
ENSG00000184207	PGP	283871	0.30298	1.45293e-15	3.35871e-14	0.43091	1.11276e-12	8.5015e-12
ENSG00000136270	TBRG4	9238	0.34223	1.11029e-19	4.36853e-18	0.43085	1.1216e-12	8.55882e-12
ENSG00000213593	TMX2	51075	0.22928	2.27571e-09	2.19638e-08	0.430819	1.12633e-12	8.59027e-12
ENSG00000178078	STAP2	55620	0.326368	6.05422e-18	1.91196e-16	0.430654	1.15127e-12	8.75955e-12
ENSG00000110700	RPS13	6207	0.223082	6.21072e-09	5.59735e-08	0.430267	1.21199e-12	9.18742e-12
ENSG00000172663	TMEM134	80194	0.486679	8.80287e-41	7.22401e-38	0.430221	1.21934e-12	9.23949e-12
ENSG00000204628	RACK1	10399	0.345045	5.32919e-20	2.18045e-18	0.430216	1.22019e-12	9.24467e-12
ENSG00000181929	PRKAG1	5571	0.248563	8.29431e-11	9.94503e-10	0.430131	1.23397e-12	9.33797e-12
ENSG00000165644	COMTD1	118881	0.437328	2.15473e-32	4.74247e-30	0.430096	1.23974e-12	9.37794e-12
ENSG00000100350	FOXRED2	80020	0.395892	2.42771e-26	2.28623e-24	0.429975	1.25972e-12	9.51527e-12
ENSG00000171490	RSL1D1	26156	0.108513	0.0051233	0.0156397	0.42984	1.28245e-12	9.67165e-12
ENSG00000165689	ENTR1	10807	0.227957	2.82646e-09	2.68462e-08	0.429734	1.30072e-12	9.80043e-12
ENSG00000134056	MRPS36	92259	0.254155	3.00746e-11	3.83237e-10	0.429314	1.37497e-12	1.03232e-11
ENSG00000123131	PRDX4	10549	0.371958	3.24313e-23	2.02502e-21	0.429155	1.4042e-12	1.05262e-11
ENSG00000165282	PIGO	84720	-0.139574	0.000309208	0.0012388	0.429016	1.43029e-12	1.0698e-11
ENSG00000214530	STARD10	10809	0.395508	2.73762e-26	2.55296e-24	0.428208	1.59118e-12	1.18074e-11
ENSG00000126267	COX6B1	1340	0.42425	2.16415e-30	3.5827e-28	0.428019	1.63117e-12	1.20807e-11
ENSG00000182518	FAM104B	90736	0.411191	1.77252e-28	2.27282e-26	0.42795	1.64601e-12	1.21828e-11
ENSG00000205981	DNAJC19	131118	0.314911	9.42688e-17	2.53761e-15	0.427775	1.68443e-12	1.24526e-11
ENSG00000117751	PPP1R8	5511	0.0379826	0.328444	0.487101	0.427602	1.72316e-12	1.27177e-11
ENSG00000214706	IFRD2	7866	0.348826	1.96443e-20	8.53605e-19	0.427263	1.80163e-12	1.32321e-11
ENSG00000105677	TMEM147	10430	0.419148	1.23814e-29	1.83311e-27	0.427133	1.83276e-12	1.34435e-11
ENSG00000236552	RPL13AP5	728658	0.122312	0.00159021	0.00548356	0.427098	1.84126e-12	1.35007e-11
ENSG00000145022	TCTA	6988	0.451579	1.12253e-34	3.3761e-32	0.427017	1.86079e-12	1.36313e-11
ENSG00000136930	PSMB7	5695	0.354874	3.87026e-21	1.8359e-19	0.426706	1.93838e-12	1.41531e-11
ENSG00000100442	FKBP3	2287	0.170396	1.01081e-05	5.38345e-05	0.426598	1.9659e-12	1.43285e-11
ENSG00000141378	PTRH2	51651	0.403176	2.40848e-27	2.56689e-25	0.426575	1.97186e-12	1.43646e-11
ENSG00000108523	RNF167	26001	0.370478	4.96458e-23	3.01789e-21	0.42647	1.99925e-12	1.45401e-11
ENSG00000197982	C1orf122	127687	0.419983	9.32504e-30	1.40598e-27	0.426291	2.04661e-12	1.48687e-11
ENSG00000224051	CPTP	80772	0.430272	2.65672e-31	4.95504e-29	0.425982	2.13117e-12	1.5433e-11
ENSG00000172428	COPS9	150678	0.318149	4.391e-17	1.2383e-15	0.425614	2.23603e-12	1.61353e-11
ENSG00000134291	TMEM106C	79022	0.0177504	0.647981	0.771131	0.4256	2.24006e-12	1.61624e-11
ENSG00000107815	TWNK	56652	0.242648	2.36182e-10	2.64421e-09	0.425444	2.28618e-12	1.64703e-11
ENSG00000105373	NOP53	29997	0.214008	2.56435e-08	2.10502e-07	0.424876	2.46221e-12	1.76409e-11
ENSG00000131467	PSME3	10197	0.169615	1.11128e-05	5.87065e-05	0.424836	2.47509e-12	1.77265e-11
ENSG00000188186	LAMTOR4	389541	0.300832	2.34621e-15	5.2792e-14	0.424631	2.5421e-12	1.81724e-11
ENSG00000169021	UQCRFS1	7386	0.109135	0.00487295	0.0149494	0.423531	2.93259e-12	2.07364e-11
ENSG00000087365	SF3B2	10992	0.0934573	0.0159979	0.0423796	0.423404	2.98123e-12	2.10648e-11
ENSG00000099797	TECR	9524	0.378867	4.31574e-24	3.03078e-22	0.423195	3.0633e-12	2.16021e-11
ENSG00000212864	RNF208	727800	0.155193	5.92264e-05	0.000273749	0.423118	3.09383e-12	2.17879e-11
ENSG00000162377	COA7	65260	0.264389	4.4046e-12	6.24746e-11	0.423112	3.09626e-12	2.17999e-11
ENSG00000204237	OXLD1	339229	0.451701	1.07188e-34	3.25788e-32	0.4225	3.35166e-12	2.34653e-11
ENSG00000172354	GNB2	2783	0.396493	2.01066e-26	1.91229e-24	0.422349	3.4179e-12	2.38708e-11
ENSG00000143183	TMCO1	54499	0.271153	1.18127e-12	1.82955e-11	0.421832	3.65351e-12	2.54357e-11
ENSG00000197785	ATAD3A	55210	0.323437	1.23577e-17	3.75204e-16	0.42183	3.65459e-12	2.54401e-11
ENSG00000228594	FNDC10	643988	0.404347	1.65222e-27	1.81824e-25	0.421759	3.68818e-12	2.56429e-11
ENSG00000099341	PSMD8	5714	0.345133	5.20764e-20	2.13224e-18	0.421672	3.72971e-12	2.59065e-11
ENSG00000130724	CHMP2A	27243	0.314073	1.14713e-16	3.05928e-15	0.421317	3.90475e-12	2.7024e-11
ENSG00000221829	FANCG	2189	0.198211	2.61743e-07	1.82518e-06	0.421232	3.94761e-12	2.72667e-11
ENSG00000156261	CCT8	10694	0.211546	3.72789e-08	2.98298e-07	0.421158	3.98524e-12	2.75015e-11
ENSG00000171148	TADA3	10474	0.411446	1.62955e-28	2.09417e-26	0.421019	4.05728e-12	2.79585e-11
ENSG00000178821	TMEM52	339456	0.515876	1.98278e-46	3.35002e-43	0.42098	4.07759e-12	2.80949e-11
ENSG00000159884	CCDC107	203260	0.262368	6.47935e-12	8.96234e-11	0.420748	4.20127e-12	2.88776e-11
ENSG00000162961	DPY30	84661	0.364306	2.86203e-22	1.58543e-20	0.420547	4.31107e-12	2.9565e-11
ENSG00000198816	ZNF358	140467	0.315314	8.57525e-17	2.31923e-15	0.420527	4.32194e-12	2.96325e-11
ENSG00000126432	PRDX5	25824	0.274846	5.66881e-13	9.16277e-12	0.420222	4.49485e-12	3.07408e-11
ENSG00000099783	HNRNPM	4670	-0.0347515	0.371287	0.530654	0.419929	4.6669e-12	3.18415e-11
ENSG00000113845	TIMMDC1	51300	0.28259	1.1723e-13	2.09204e-12	0.419871	4.70201e-12	3.20582e-11
ENSG00000137818	RPLP1	6176	0.34705	3.14474e-20	1.32538e-18	0.419807	4.74022e-12	3.22995e-11
ENSG00000089597	GANAB	23193	-0.0547245	0.158968	0.283299	0.419674	4.822e-12	3.28217e-11
ENSG00000125691	RPL23	9349	0.351263	1.02529e-20	4.6092e-19	0.41959	4.87437e-12	3.31427e-11
ENSG00000196290	NIF3L1	60491	-0.036669	0.345461	0.505927	0.419576	4.88255e-12	3.31904e-11
ENSG00000154518	ATP5MC3	518	0.210809	4.16554e-08	3.30784e-07	0.419392	4.99926e-12	3.38994e-11
ENSG00000221821	C6orf226	441150	0.391825	8.60336e-26	7.45429e-24	0.419366	5.01584e-12	3.40038e-11
ENSG00000100577	GSTZ1	2954	0.435818	3.70609e-32	7.74168e-30	0.419292	5.0636e-12	3.42871e-11
ENSG00000237310	GS1-124K5.4	100289098	0.306996	5.86714e-16	1.4239e-14	0.419199	5.1241e-12	3.46599e-11
ENSG00000108604	SMARCD2	6603	0.303087	1.41863e-15	3.2846e-14	0.41915	5.15642e-12	3.48333e-11
ENSG00000106367	AP1S1	1174	0.281682	1.41382e-13	2.49284e-12	0.419119	5.17711e-12	3.49566e-11
ENSG00000184162	NR2C2AP	126382	0.384791	7.3634e-25	5.70837e-23	0.418898	5.32524e-12	3.58934e-11
ENSG00000181610	MRPS23	51649	0.323974	1.08484e-17	3.30603e-16	0.418587	5.5412e-12	3.72265e-11
ENSG00000142186	SCYL1	57410	0.356539	2.45932e-21	1.19725e-19	0.41848	5.6172e-12	3.7693e-11
ENSG00000143222	UFC1	51506	0.304532	1.02524e-15	2.41471e-14	0.41829	5.75515e-12	3.85375e-11
ENSG00000099901	RANBP1	5902	0.147536	0.000135923	0.00058553	0.418202	5.81963e-12	3.89328e-11
ENSG00000260442	ATP2A1-AS1	100289092	0.320823	2.31997e-17	6.7926e-16	0.418005	5.96758e-12	3.98159e-11
ENSG00000262814	MRPL12	6182	0.378831	4.36183e-24	3.0594e-22	0.417878	6.06495e-12	4.04231e-11
ENSG00000144867	SRPRB	58477	0.44751	5.16546e-34	1.413e-31	0.417664	6.23243e-12	4.14623e-11
ENSG00000173264	GPR137	56834	0.340622	1.68335e-19	6.47255e-18	0.417617	6.27024e-12	4.16896e-11
ENSG00000163468	CCT3	7203	0.280755	1.71066e-13	2.96885e-12	0.417498	6.36604e-12	4.22874e-11
ENSG00000138085	ATRAID	51374	0.329014	3.15763e-18	1.0318e-16	0.41732	6.51171e-12	4.3185e-11
ENSG00000159596	TMEM69	51249	0.455253	2.77802e-35	9.06724e-33	0.417256	6.56436e-12	4.3509e-11
ENSG00000163159	VPS72	6944	0.28112	1.58723e-13	2.7697e-12	0.417188	6.62155e-12	4.38627e-11
ENSG00000070756	PABPC1	26986	0.235076	8.66724e-10	8.88137e-09	0.416911	6.85875e-12	4.53188e-11
ENSG00000049656	CLPTM1L	81037	0.453334	5.77394e-35	1.82244e-32	0.416882	6.88355e-12	4.54513e-11
ENSG00000129187	DCTD	1635	0.372984	2.41111e-23	1.51704e-21	0.416409	7.30984e-12	4.80392e-11
ENSG00000086475	SEPHS1	22929	0.210778	4.18525e-08	3.32258e-07	0.416156	7.54809e-12	4.94942e-11
ENSG00000115053	NCL	4691	0.117098	0.0025101	0.00827079	0.416155	7.5485e-12	4.94942e-11
ENSG00000090447	TFAP4	7023	0.229492	2.19787e-09	2.12446e-08	0.415963	7.73392e-12	5.06521e-11
ENSG00000168883	USP39	10713	0.290817	2.08013e-14	4.09924e-13	0.415815	7.88072e-12	5.15605e-11
ENSG00000100304	TTLL12	23170	0.310725	2.49634e-16	6.38309e-15	0.4158	7.89574e-12	5.16529e-11
ENSG00000146670	CDCA5	113130	0.154895	6.12232e-05	0.000282231	0.415164	8.55576e-12	5.56595e-11
ENSG00000143612	C1orf43	25912	0.213759	2.66349e-08	2.18079e-07	0.415103	8.62193e-12	5.60582e-11
ENSG00000177383	MAGEF1	64110	0.349216	1.77114e-20	7.74302e-19	0.414886	8.86192e-12	5.74648e-11
ENSG00000121073	SLC35B1	10237	0.410993	1.89237e-28	2.4211e-26	0.414885	8.86229e-12	5.74648e-11
ENSG00000184967	NOC4L	79050	0.317936	4.61816e-17	1.29726e-15	0.414783	8.97757e-12	5.81332e-11
ENSG00000171425	ZNF581	51545	0.28955	2.72513e-14	5.30123e-13	0.414689	9.08445e-12	5.87855e-11
ENSG00000205937	RNPS1	10921	0.235771	7.70559e-10	7.96558e-09	0.414683	9.091e-12	5.88212e-11
ENSG00000135940	COX5B	1329	0.418136	1.74396e-29	2.51083e-27	0.414669	9.10747e-12	5.89078e-11
ENSG00000165215	CLDN3	1365	0.327202	4.93474e-18	1.57312e-16	0.414477	9.33007e-12	6.02661e-11
ENSG00000105723	GSK3A	2931	0.418028	1.8088e-29	2.58474e-27	0.414402	9.41902e-12	6.08064e-11
ENSG00000131652	THOC6	79228	0.195308	3.93301e-07	2.6668e-06	0.414385	9.43858e-12	6.09189e-11
ENSG00000183155	RABIF	5877	0.214871	2.24677e-08	1.86161e-07	0.414067	9.82364e-12	6.31696e-11
ENSG00000116586	LAMTOR2	28956	0.425216	1.55001e-30	2.63433e-28	0.41361	1.04046e-11	6.66156e-11
ENSG00000168273	SMIM4	440957	0.347043	3.15045e-20	1.32682e-18	0.413382	1.07068e-11	6.83811e-11
ENSG00000161999	JMJD8	339123	0.272884	8.38586e-13	1.32342e-11	0.41317	1.09951e-11	7.00815e-11
ENSG00000119487	MAPKAP1	79109	0.198438	2.53474e-07	1.77247e-06	0.413064	1.11424e-11	7.09419e-11
ENSG00000167113	COQ4	51117	0.254632	2.75501e-11	3.51849e-10	0.412986	1.12519e-11	7.15915e-11
ENSG00000116670	MAD2L2	10459	0.332672	1.27028e-18	4.36953e-17	0.412838	1.14624e-11	7.28336e-11
ENSG00000189114	BLOC1S3	388552	0.379195	3.91711e-24	2.76775e-22	0.41261	1.17942e-11	7.47431e-11
ENSG00000065054	SLC9A3R2	9351	0.400165	6.30279e-27	6.34087e-25	0.412493	1.19684e-11	7.57385e-11
ENSG00000137161	CNPY3	10695	0.477581	3.94354e-39	2.53006e-36	0.412199	1.2416e-11	7.82548e-11
ENSG00000172270	BSG	682	0.544966	1.25364e-52	4.00085e-49	0.412006	1.272e-11	8.00528e-11
ENSG00000156709	AIFM1	9131	0.261885	7.10232e-12	9.77696e-11	0.411945	1.28162e-11	8.06139e-11
ENSG00000132646	PCNA	5111	0.14684	0.0001463	0.00062634	0.411926	1.28464e-11	8.07687e-11
ENSG00000165264	NDUFB6	4712	0.394584	3.65366e-26	3.32622e-24	0.41179	1.30676e-11	8.20245e-11
ENSG00000101945	SUV39H1	6839	0.321398	2.02086e-17	5.96856e-16	0.41165	1.32974e-11	8.33026e-11
ENSG00000185825	BCAP31	10134	0.3765	8.65891e-24	5.81768e-22	0.411594	1.33913e-11	8.38449e-11
ENSG00000100983	GSS	2937	0.446617	7.20011e-34	1.92377e-31	0.41156	1.34472e-11	8.41571e-11
ENSG00000125970	RALY	22913	0.390826	1.17066e-25	9.99238e-24	0.411286	1.39153e-11	8.68696e-11
ENSG00000119705	SLIRP	81892	0.420552	7.68437e-30	1.17714e-27	0.411148	1.41558e-11	8.82466e-11
ENSG00000108312	UBTF	7343	0.208042	6.2998e-08	4.86284e-07	0.411113	1.42168e-11	8.85785e-11
ENSG00000065978	YBX1	4904	0.32601	6.60749e-18	2.07414e-16	0.41098	1.44557e-11	8.9901e-11
ENSG00000128050	PAICS	10606	0.334712	7.6047e-19	2.69495e-17	0.410904	1.4592e-11	9.06997e-11
ENSG00000116120	FARSB	10056	0.350534	1.24624e-20	5.54102e-19	0.410546	1.52561e-11	9.45709e-11
ENSG00000164062	APEH	327	0.223814	5.52507e-09	5.01878e-08	0.410006	1.63142e-11	1.0076e-10
ENSG00000142937	RPS8	6202	0.273149	7.95469e-13	1.25884e-11	0.409995	1.63366e-11	1.00876e-10
ENSG00000059573	ALDH18A1	5832	0.0789352	0.0420162	0.0966394	0.40988	1.65722e-11	1.02254e-10
ENSG00000101182	PSMA7	5688	0.175331	5.50146e-06	3.07663e-05	0.409812	1.67122e-11	1.0304e-10
ENSG00000106803	SEC61B	10952	0.376883	7.73872e-24	5.20551e-22	0.409523	1.73227e-11	1.06461e-10
ENSG00000162585	FAAP20	199990	0.299084	3.45516e-15	7.57563e-14	0.409455	1.74679e-11	1.07249e-10
ENSG00000180035	ZNF48	197407	0.184896	1.61155e-06	9.86627e-06	0.409428	1.75261e-11	1.07573e-10
ENSG00000163481	RNF25	64320	0.24229	2.51429e-10	2.80127e-09	0.409247	1.79229e-11	1.0982e-10
ENSG00000130764	LRRC47	57470	0.187355	1.16306e-06	7.28196e-06	0.409181	1.80698e-11	1.10685e-10
ENSG00000074201	CLNS1A	1207	0.138597	0.000341019	0.00135506	0.409078	1.83015e-11	1.12008e-10
ENSG00000149929	HIRIP3	8479	0.199746	2.10548e-07	1.49431e-06	0.40878	1.89898e-11	1.15899e-10
ENSG00000148450	MSRB2	22921	0.338906	2.61672e-19	9.76721e-18	0.408287	2.01805e-11	1.22709e-10
ENSG00000157020	SEC13	6396	0.283432	9.84829e-14	1.77346e-12	0.408029	2.08334e-11	1.26434e-10
ENSG00000158604	TMED4	222068	0.39231	7.40543e-26	6.46512e-24	0.407928	2.10937e-11	1.27896e-10
ENSG00000111669	TPI1	7167	0.229998	2.02203e-09	1.96641e-08	0.407772	2.15031e-11	1.30241e-10
ENSG00000144043	TEX261	113419	0.419609	1.05884e-29	1.57986e-27	0.407535	2.21408e-11	1.33736e-10
ENSG00000262919	CCNQ	92002	0.365576	2.00196e-22	1.13192e-20	0.407093	2.3378e-11	1.40601e-10
ENSG00000123975	CKS2	1164	0.344515	6.12215e-20	2.49247e-18	0.40705	2.35015e-11	1.41315e-10
ENSG00000160606	TLCD1	116238	0.499575	3.29273e-43	3.86022e-40	0.406745	2.4399e-11	1.46358e-10
ENSG00000130717	UCK1	83549	0.274513	6.05993e-13	9.72654e-12	0.406424	2.53772e-11	1.5175e-10
ENSG00000173660	UQCRH	7388	0.318824	3.7401e-17	1.06625e-15	0.406395	2.54669e-11	1.52254e-10
ENSG00000106638	TBL2	26608	0.352591	7.1749e-21	3.2894e-19	0.405719	2.76648e-11	1.64384e-10
ENSG00000124444	ZNF576	79177	0.241893	2.69429e-10	2.98733e-09	0.405584	2.81254e-11	1.6693e-10
ENSG00000198585	NUDT16	131870	0.233456	1.13803e-09	1.15014e-08	0.405469	2.8525e-11	1.69127e-10
ENSG00000141696	P3H4	10609	0.23063	1.82162e-09	1.78297e-08	0.405403	2.87543e-11	1.70434e-10
ENSG00000142168	SOD1	6647	0.280998	1.62752e-13	2.83656e-12	0.405339	2.89813e-11	1.7169e-10
ENSG00000166226	CCT2	10576	0.146358	0.000153906	0.000656115	0.405188	2.95212e-11	1.74636e-10
ENSG00000169814	BTD	686	0.29096	2.01772e-14	3.98446e-13	0.404864	3.07104e-11	1.81185e-10
ENSG00000171861	MRM3	55178	0.319046	3.54793e-17	1.01753e-15	0.404589	3.17571e-11	1.8686e-10
ENSG00000126457	PRMT1	3276	0.180944	2.69743e-06	1.59401e-05	0.404585	3.17733e-11	1.86937e-10
ENSG00000172893	DHCR7	1717	0.366844	1.39895e-22	7.99631e-21	0.404446	3.23176e-11	1.89827e-10
ENSG00000188807	TMEM201	199953	0.298138	4.25553e-15	9.2075e-14	0.404444	3.23256e-11	1.89855e-10
ENSG00000133243	BTBD2	55643	0.352547	7.26204e-21	3.3214e-19	0.404313	3.28446e-11	1.92589e-10
ENSG00000107140	TESK1	7016	0.443516	2.26595e-33	5.73426e-31	0.404171	3.34181e-11	1.9563e-10
ENSG00000135390	ATP5MC2	517	0.385416	6.09828e-25	4.79228e-23	0.404161	3.34567e-11	1.95816e-10
ENSG00000160345	C9orf116	138162	0.365166	2.24707e-22	1.26057e-20	0.404102	3.36996e-11	1.97097e-10
ENSG00000164587	RPS14	6208	0.221794	7.62378e-09	6.78989e-08	0.403653	3.55896e-11	2.07221e-10
ENSG00000129932	DOHH	83475	0.377353	6.74143e-24	4.5993e-22	0.403607	3.57876e-11	2.08311e-10
ENSG00000137692	DCUN1D5	84259	0.29159	1.76327e-14	3.5061e-13	0.403559	3.59988e-11	2.0937e-10
ENSG00000111667	USP5	8078	0.146213	0.000156274	0.000665418	0.403322	3.70493e-11	2.15022e-10
ENSG00000049541	RFC2	5982	0.184116	1.78559e-06	1.0852e-05	0.403282	3.72274e-11	2.15989e-10
ENSG00000105254	TBCB	1155	0.353816	5.1548e-21	2.39966e-19	0.402999	3.85276e-11	2.22992e-10
ENSG00000120053	GOT1	2805	0.354461	4.32857e-21	2.0415e-19	0.402897	3.90058e-11	2.25577e-10
ENSG00000177854	TMEM187	8269	0.223611	5.70754e-09	5.169e-08	0.402787	3.95317e-11	2.28388e-10
ENSG00000138614	INTS14	81556	-0.0374805	0.334883	0.494293	0.402457	4.11398e-11	2.36987e-10
ENSG00000167799	NUDT8	254552	0.488793	3.5792e-41	3.11526e-38	0.402393	4.14625e-11	2.38702e-10
ENSG00000167526	RPL13	6137	0.37062	4.76612e-23	2.91325e-21	0.40213	4.28015e-11	2.4567e-10
ENSG00000124733	MEA1	4201	0.34295	9.20885e-20	3.66599e-18	0.401915	4.393e-11	2.51669e-10
ENSG00000105968	H2AZ2	94239	0.294966	8.51239e-15	1.77752e-13	0.401741	4.48601e-11	2.56537e-10
ENSG00000006015	REX1BD	55049	0.351464	9.71534e-21	4.39447e-19	0.401735	4.48934e-11	2.56701e-10
ENSG00000162910	MRPL55	128308	0.352176	8.02274e-21	3.66348e-19	0.401664	4.52808e-11	2.58736e-10
ENSG00000130255	RPL36	25873	0.28337	9.97477e-14	1.79511e-12	0.401489	4.62443e-11	2.63794e-10
ENSG00000099804	CDC34	997	0.416648	2.87971e-29	4.02494e-27	0.401432	4.6563e-11	2.65427e-10
ENSG00000011304	PTBP1	5725	0.195042	4.0811e-07	2.75973e-06	0.401315	4.72265e-11	2.6905e-10
ENSG00000155368	DBI	1622	0.411572	1.56302e-28	2.01318e-26	0.40125	4.75969e-11	2.7089e-10
ENSG00000108298	RPL19	6143	0.345864	4.29792e-20	1.77877e-18	0.401211	4.78185e-11	2.72071e-10
ENSG00000189227	C15orf61	145853	0.144612	0.000184731	0.000775836	0.401202	4.78752e-11	2.72366e-10
ENSG00000089248	ERP29	10961	0.387914	2.85682e-25	2.34778e-23	0.400817	5.01434e-11	2.84142e-10
ENSG00000176340	COX8A	1351	0.34258	1.01403e-19	4.01454e-18	0.40065	5.11599e-11	2.89531e-10
ENSG00000075785	RAB7A	7879	0.343296	8.41627e-20	3.36446e-18	0.400579	5.16039e-11	2.91899e-10
ENSG00000127837	AAMP	14	0.271817	1.0361e-12	1.61516e-11	0.400504	5.20707e-11	2.94308e-10
ENSG00000183751	TBL3	10607	0.214072	2.53942e-08	2.08574e-07	0.400479	5.22253e-11	2.95123e-10
ENSG00000146540	C7orf50	84310	0.285815	5.99216e-14	1.11039e-12	0.40046	5.2344e-11	2.95678e-10
ENSG00000146066	HIGD2A	192286	0.349329	1.71877e-20	7.56587e-19	0.400401	5.27159e-11	2.97602e-10
ENSG00000105672	ETV2	2116	0.465493	5.18012e-37	2.23738e-34	0.400339	5.3108e-11	2.99727e-10
ENSG00000180879	SSR4	6748	0.410974	1.90431e-28	2.43096e-26	0.400307	5.33131e-11	3.00737e-10
ENSG00000114631	PODXL2	50512	0.36652	1.53331e-22	8.72952e-21	0.399999	5.53226e-11	3.11398e-10
ENSG00000221916	C19orf73	55150	0.468396	1.63381e-37	7.75656e-35	0.399878	5.61354e-11	3.15571e-10
ENSG00000196456	ZNF775	285971	0.238388	4.93501e-10	5.25082e-09	0.399837	5.6407e-11	3.17036e-10
ENSG00000013583	HEBP1	50865	0.0846297	0.0292161	0.0711998	0.399666	5.75799e-11	3.22995e-10
ENSG00000138073	PREB	10113	0.447787	4.65813e-34	1.28032e-31	0.39955	5.83832e-11	3.27213e-10
ENSG00000130669	PAK4	10298	0.234395	9.72025e-10	9.90036e-09	0.399418	5.93175e-11	3.32027e-10
ENSG00000182180	MRPS16	51021	0.263241	5.48613e-12	7.66045e-11	0.398763	6.41531e-11	3.57212e-10
ENSG00000005486	RHBDD2	57414	0.381896	1.75562e-24	1.29131e-22	0.398726	6.44318e-11	3.5852e-10
ENSG00000173457	PPP1R14B	26472	0.402089	3.41316e-27	3.57139e-25	0.398519	6.605e-11	3.66848e-10
ENSG00000182117	NOP10	55505	0.37001	5.67755e-23	3.42591e-21	0.398513	6.60917e-11	3.67044e-10
ENSG00000135486	HNRNPA1	3178	0.186611	1.28431e-06	7.98025e-06	0.398466	6.64697e-11	3.68965e-10
ENSG00000183624	HMCES	56941	0.0789177	0.0420619	0.0967349	0.398234	6.8337e-11	3.78597e-10
ENSG00000178980	SELENOW	6415	0.38525	6.41178e-25	5.01122e-23	0.398106	6.9387e-11	3.83968e-10
ENSG00000070761	CFAP20	29105	-0.0563229	0.147127	0.266825	0.397943	7.07491e-11	3.91015e-10
ENSG00000163348	PYGO2	90780	0.296563	6.0109e-15	1.27557e-13	0.397908	7.10396e-11	3.92432e-10
ENSG00000169230	PRELID1	27166	0.427161	7.89147e-31	1.38632e-28	0.397893	7.11668e-11	3.93021e-10
ENSG00000167881	SRP68	6730	0.0908121	0.0192583	0.0497905	0.397824	7.17593e-11	3.95912e-10
ENSG00000265688	MAFG-DT	92659	0.135324	0.000471258	0.0018236	0.397668	7.31053e-11	4.02873e-10
ENSG00000100591	AHSA1	10598	0.37488	1.39004e-23	9.02267e-22	0.397642	7.33319e-11	4.04044e-10
ENSG00000164978	NUDT2	318	0.189134	9.16249e-07	5.86891e-06	0.39729	7.6465e-11	4.20136e-10
ENSG00000126067	PSMB2	5690	0.377915	5.71491e-24	3.94109e-22	0.397084	7.83612e-11	4.29773e-10
ENSG00000115685	PPP1R7	5510	0.394936	3.27336e-26	3.0038e-24	0.396804	8.10099e-11	4.43155e-10
ENSG00000117408	IPO13	9670	0.268086	2.15531e-12	3.21667e-11	0.396721	8.18162e-11	4.47224e-10
ENSG00000115457	IGFBP2	3485	0.424914	1.72074e-30	2.89876e-28	0.396716	8.18593e-11	4.47417e-10
ENSG00000126756	UXT	8409	0.299703	3.01361e-15	6.67631e-14	0.396533	8.36595e-11	4.56561e-10
ENSG00000145220	LYAR	55646	0.151693	8.70131e-05	0.000390322	0.396065	8.84325e-11	4.80778e-10
ENSG00000106636	YKT6	10652	0.297571	4.82065e-15	1.03561e-13	0.39582	9.10323e-11	4.94023e-10
ENSG00000248487	ABHD14A	25864	0.505198	2.66822e-44	3.56455e-41	0.395562	9.38579e-11	5.08587e-10
ENSG00000170860	LSM3	27258	0.33912	2.47723e-19	9.27065e-18	0.395545	9.40434e-11	5.09496e-10
ENSG00000149600	COMMD7	149951	0.299397	3.22463e-15	7.12183e-14	0.395462	9.49667e-11	5.14171e-10
ENSG00000103024	NME3	4832	0.280255	1.89559e-13	3.27397e-12	0.395397	9.56992e-11	5.17586e-10
ENSG00000137154	RPS6	6194	0.267657	2.34281e-12	3.48119e-11	0.395393	9.57525e-11	5.17776e-10
ENSG00000198331	HYLS1	219844	0.385363	6.19571e-25	4.85556e-23	0.395299	9.68184e-11	5.23097e-10
ENSG00000147669	POLR2K	5440	0.239345	4.18694e-10	4.51086e-09	0.395125	9.88254e-11	5.33137e-10
ENSG00000179627	ZBTB42	100128927	0.263386	5.33691e-12	7.47207e-11	0.395065	9.95344e-11	5.36558e-10
ENSG00000168393	DTYMK	1841	0.35478	3.96995e-21	1.88163e-19	0.394752	1.03273e-10	5.55614e-10
ENSG00000169223	LMAN2	10960	0.337927	3.36215e-19	1.23649e-17	0.394596	1.0519e-10	5.65028e-10
ENSG00000198034	RPS4X	6191	0.26273	6.04805e-12	8.40218e-11	0.394416	1.07449e-10	5.76298e-10
ENSG00000176912	TYMSOS	494514	0.185962	1.39979e-06	8.64822e-06	0.394252	1.09545e-10	5.86716e-10
ENSG00000179526	SHARPIN	81858	0.376419	8.86724e-24	5.93681e-22	0.394144	1.10937e-10	5.93674e-10
ENSG00000136827	TOR1A	1861	0.13945	0.000313083	0.0012534	0.393932	1.1374e-10	6.07426e-10
ENSG00000152475	ZNF837	116412	0.245702	1.38078e-10	1.60046e-09	0.39389	1.14303e-10	6.10202e-10
ENSG00000187051	RPS19BP1	91582	0.443387	2.37585e-33	5.986e-31	0.393804	1.15464e-10	6.15775e-10
ENSG00000134153	EMC7	56851	0.329756	2.62753e-18	8.68461e-17	0.393687	1.17061e-10	6.23709e-10
ENSG00000174744	BRMS1	25855	0.310053	2.91479e-16	7.37623e-15	0.393498	1.19698e-10	6.36518e-10
ENSG00000233276	GPX1	2876	0.413589	8.00813e-29	1.06488e-26	0.393168	1.24428e-10	6.60322e-10
ENSG00000130005	GAMT	2593	0.541192	8.64671e-52	2.61427e-48	0.392658	1.32083e-10	6.98042e-10
ENSG00000130545	CRB3	92359	0.325862	6.85116e-18	2.14477e-16	0.392531	1.34057e-10	7.07627e-10
ENSG00000183726	TMEM50A	23585	0.386918	3.86861e-25	3.12563e-23	0.392524	1.34175e-10	7.08115e-10
ENSG00000168291	PDHB	5162	0.169566	1.1178e-05	5.90186e-05	0.392511	1.34378e-10	7.09057e-10
ENSG00000106245	BUD31	8896	0.267603	2.36752e-12	3.51608e-11	0.392481	1.34842e-10	7.11377e-10
ENSG00000160972	PPP1R16A	84988	0.368067	9.88532e-23	5.77096e-21	0.392175	1.39765e-10	7.34643e-10
ENSG00000167515	TRAPPC2L	51693	0.382812	1.3347e-24	1.00224e-22	0.39216	1.40007e-10	7.35762e-10
ENSG00000174173	TRMT10C	54931	0.202326	1.45452e-07	1.06021e-06	0.392136	1.404e-10	7.37643e-10
ENSG00000179918	SEPHS2	22928	0.264205	4.56272e-12	6.46376e-11	0.392079	1.41343e-10	7.41918e-10
ENSG00000130826	DKC1	1736	0.228688	2.50781e-09	2.40062e-08	0.391991	1.42799e-10	7.49151e-10
ENSG00000235173	HGH1	51236	0.450943	1.42682e-34	4.22492e-32	0.391973	1.43106e-10	7.50484e-10
ENSG00000246705	H2AJ	55766	0.468823	1.37787e-37	6.67114e-35	0.391874	1.44757e-10	7.58383e-10
ENSG00000163170	BOLA3	388962	0.450375	1.76672e-34	5.15173e-32	0.391253	1.55646e-10	8.10907e-10
ENSG00000188368	PRR19	284338	0.36879	8.04465e-23	4.75927e-21	0.390996	1.60365e-10	8.3277e-10
ENSG00000008018	PSMB1	5689	0.236292	7.05526e-10	7.33688e-09	0.390993	1.60438e-10	8.32998e-10
ENSG00000141030	COPS3	8533	0.264908	3.98686e-12	5.69613e-11	0.390955	1.61134e-10	8.36157e-10
ENSG00000182544	MFSD5	84975	0.456135	1.9823e-35	6.54445e-33	0.390902	1.62135e-10	8.41047e-10
ENSG00000149476	TKFC	26007	0.329984	2.48319e-18	8.23597e-17	0.39037	1.72484e-10	8.91184e-10
ENSG00000065427	KARS1	3735	0.341416	1.3709e-19	5.31385e-18	0.390197	1.75982e-10	9.07952e-10
ENSG00000173272	MZT2A	653784	0.321177	2.13131e-17	6.28186e-16	0.390098	1.78028e-10	9.17431e-10
ENSG00000163344	PMVK	10654	0.317053	5.69337e-17	1.57845e-15	0.390023	1.79583e-10	9.24448e-10
ENSG00000006712	PAF1	54623	0.170533	9.94129e-06	5.30002e-05	0.38984	1.83433e-10	9.42747e-10
ENSG00000187514	PTMA	5757	0.246158	1.27356e-10	1.48608e-09	0.389788	1.84533e-10	9.47889e-10
ENSG00000068120	COASY	80347	0.308895	3.80287e-16	9.44061e-15	0.389667	1.87153e-10	9.60486e-10
ENSG00000129103	SUMF2	25870	0.0874462	0.0242338	0.0606795	0.38929	1.95502e-10	1.00029e-09
ENSG00000082515	MRPL22	29093	0.392533	6.91251e-26	6.05319e-24	0.389077	2.00388e-10	1.02337e-09
ENSG00000172725	CORO1B	57175	0.495795	1.73623e-42	1.81341e-39	0.388963	2.03036e-10	1.03616e-09
ENSG00000172009	THOP1	7064	0.396923	1.75677e-26	1.68477e-24	0.388732	2.08533e-10	1.06138e-09
ENSG00000149541	B3GAT3	26229	0.385805	5.42122e-25	4.28956e-23	0.388679	2.09829e-10	1.0675e-09
ENSG00000272047	GTF2H5	404672	0.324188	1.03008e-17	3.15757e-16	0.388646	2.10625e-10	1.07117e-09
ENSG00000122386	ZNF205	7755	0.303467	1.30255e-15	3.02811e-14	0.387851	2.30852e-10	1.16607e-09
ENSG00000166794	PPIB	5479	0.266164	3.12948e-12	4.54546e-11	0.387778	2.32814e-10	1.17536e-09
ENSG00000051620	HEBP2	23593	0.317037	5.71459e-17	1.58357e-15	0.387769	2.33038e-10	1.17629e-09
ENSG00000281500	SLC37A4	2542	0.0360678	0.353432	0.514257	0.387665	2.35839e-10	1.18928e-09
ENSG00000196363	WDR5	11091	0.124783	0.00127305	0.00448736	0.387654	2.36151e-10	1.19054e-09
ENSG00000101421	CHMP4B	128866	0.219889	1.03015e-08	8.98661e-08	0.387588	2.37953e-10	1.19909e-09
ENSG00000145050	MANF	7873	0.288943	3.1002e-14	5.98423e-13	0.387326	2.45248e-10	1.23292e-09
ENSG00000103254	ANTKMT	65990	0.379342	3.75011e-24	2.66285e-22	0.387118	2.51165e-10	1.26013e-09
ENSG00000254999	BRK1	55845	0.298803	3.67629e-15	8.02677e-14	0.386877	2.58225e-10	1.29352e-09
ENSG00000117543	DPH5	51611	0.179392	3.29243e-06	1.9126e-05	0.386871	2.58409e-10	1.29399e-09
ENSG00000129518	EAPP	55837	-0.0169697	0.662485	0.781912	0.386638	2.65399e-10	1.32655e-09
ENSG00000068001	HYAL2	8692	0.407326	6.29341e-28	7.37806e-26	0.386574	2.67368e-10	1.33512e-09
ENSG00000176125	UFSP1	402682	0.361097	7.0104e-22	3.7014e-20	0.386325	2.75098e-10	1.37121e-09
ENSG00000182551	ADI1	55256	0.014879	0.701939	0.810713	0.385828	2.91233e-10	1.44586e-09
ENSG00000102119	EMD	2010	0.221034	8.5998e-09	7.59557e-08	0.385638	2.97621e-10	1.47552e-09
ENSG00000140365	COMMD4	54939	0.344604	5.98133e-20	2.43686e-18	0.385607	2.98688e-10	1.48034e-09
ENSG00000149806	FAU	2197	0.299263	3.32169e-15	7.3053e-14	0.385604	2.98773e-10	1.4806e-09
ENSG00000198258	UBL5	59286	0.348624	2.07297e-20	8.97378e-19	0.385569	2.9996e-10	1.48596e-09
ENSG00000087995	METTL2A	339175	0.163566	2.28118e-05	0.000113634	0.385521	3.01636e-10	1.49382e-09
ENSG00000196453	ZNF777	27153	0.209005	5.45922e-08	4.25862e-07	0.385245	3.11298e-10	1.53801e-09
ENSG00000198171	DDRGK1	65992	0.268215	2.10157e-12	3.14224e-11	0.385027	3.19125e-10	1.57397e-09
ENSG00000124659	TBCC	6903	0.288553	3.36701e-14	6.46235e-13	0.384956	3.21739e-10	1.58645e-09
ENSG00000171130	ATP6V0E2	155066	0.369368	6.82158e-23	4.065e-21	0.384898	3.23862e-10	1.5964e-09
ENSG00000176946	THAP4	51078	0.258737	1.2856e-11	1.7044e-10	0.384662	3.32695e-10	1.63654e-09
ENSG00000143621	ILF2	3608	0.074294	0.0556891	0.122237	0.384652	3.33073e-10	1.63824e-09
ENSG00000198755	RPL10A	4736	0.176494	4.75453e-06	2.68505e-05	0.384592	3.3538e-10	1.64805e-09
ENSG00000175606	TMEM70	54968	0.272467	9.10821e-13	1.42957e-11	0.38448	3.39674e-10	1.66715e-09
ENSG00000173581	CCDC106	29903	0.426673	9.35232e-31	1.62801e-28	0.384474	3.39894e-10	1.66808e-09
ENSG00000124541	RRP36	88745	0.26944	1.65422e-12	2.50862e-11	0.384274	3.47734e-10	1.70422e-09
ENSG00000033011	ALG1	56052	0.283239	1.02501e-13	1.84062e-12	0.384196	3.50818e-10	1.71846e-09
ENSG00000117691	NENF	29937	0.306008	7.34392e-16	1.76073e-14	0.384149	3.52726e-10	1.72604e-09
ENSG00000109917	ZPR1	8882	0.1838	1.86116e-06	1.12767e-05	0.384046	3.5686e-10	1.74403e-09
ENSG00000105612	DNASE2	1777	-0.00926819	0.811587	0.8853	0.383968	3.60035e-10	1.7588e-09
ENSG00000064961	HMG20B	10362	0.547962	2.65864e-53	1.0909e-49	0.383649	3.73347e-10	1.81949e-09
ENSG00000108774	RAB5C	5878	0.101212	0.00905825	0.0258428	0.383587	3.75996e-10	1.83131e-09
ENSG00000185627	PSMD13	5719	0.202849	1.34865e-07	9.89065e-07	0.383546	3.77721e-10	1.8394e-09
ENSG00000006757	PNPLA4	8228	0.310246	2.78811e-16	7.07121e-15	0.38322	3.91998e-10	1.90359e-09
ENSG00000100290	BIK	638	0.255111	2.52209e-11	3.23108e-10	0.382954	4.03964e-10	1.95673e-09
ENSG00000176974	SHMT1	6470	-0.0658101	0.09018	0.18119	0.382846	4.08973e-10	1.97949e-09
ENSG00000163634	THOC7	80145	0.134088	0.000531486	0.00203473	0.382844	4.09053e-10	1.97971e-09
ENSG00000134287	ARF3	377	0.311959	1.87653e-16	4.85793e-15	0.382698	4.15843e-10	2.00985e-09
ENSG00000177733	HNRNPA0	10949	-0.0430844	0.267589	0.419876	0.382548	4.22966e-10	2.04136e-09
ENSG00000077549	CAPZB	832	0.373843	1.87953e-23	1.19833e-21	0.382485	4.25993e-10	2.05476e-09
ENSG00000169750	RAC3	5881	0.283759	9.20194e-14	1.66438e-12	0.382254	4.37282e-10	2.10531e-09
ENSG00000078061	ARAF	369	0.048821	0.208968	0.349076	0.382124	4.4376e-10	2.13471e-09
ENSG00000108788	MLX	6945	0.12602	0.00113726	0.0040545	0.382101	4.44942e-10	2.13968e-09
ENSG00000171443	ZNF524	147807	0.37648	8.71129e-24	5.84603e-22	0.381935	4.53319e-10	2.17756e-09
ENSG00000108439	PNPO	55163	0.460348	3.89554e-36	1.46261e-33	0.381921	4.54053e-10	2.18002e-09
ENSG00000105223	PLD3	23646	0.312054	1.83571e-16	4.75652e-15	0.381869	4.56724e-10	2.19193e-09
ENSG00000127184	COX7C	1350	0.312182	1.78181e-16	4.63086e-15	0.381858	4.57287e-10	2.19444e-09
ENSG00000092621	PHGDH	26227	0.0682035	0.0790517	0.162828	0.381509	4.75666e-10	2.27595e-09
ENSG00000037897	METTL1	4234	0.408782	3.91193e-28	4.75097e-26	0.381508	4.75702e-10	2.27595e-09
ENSG00000115234	SNX17	9784	0.21779	1.43067e-08	1.22081e-07	0.381368	4.83274e-10	2.30852e-09
ENSG00000089685	BIRC5	332	0.224623	4.85213e-09	4.44192e-08	0.381154	4.95102e-10	2.36168e-09
ENSG00000173726	TOMM20	9804	0.0940024	0.0153898	0.0409878	0.381096	4.98328e-10	2.37628e-09
ENSG00000137288	UQCC2	84300	0.400528	5.61613e-27	5.66992e-25	0.381085	4.98937e-10	2.37899e-09
ENSG00000277203	F8A1	8263	0.29422	1.00062e-14	2.0632e-13	0.380984	5.04652e-10	2.40403e-09
ENSG00000119888	EPCAM	4072	0.065289	0.0927624	0.185231	0.380858	5.11842e-10	2.43545e-09
ENSG00000136522	MRPL47	57129	0.306431	6.67154e-16	1.60893e-14	0.380645	5.24279e-10	2.49008e-09
ENSG00000116237	ICMT	23463	0.236983	6.27253e-10	6.5657e-09	0.380593	5.27327e-10	2.50352e-09
ENSG00000284832	POLR2A	5430	0.0540891	0.16387	0.289926	0.380214	5.50267e-10	2.60446e-09
ENSG00000137409	MTCH1	23787	0.257776	1.53855e-11	2.02154e-10	0.380202	5.51001e-10	2.60772e-09
ENSG00000186283	TOR3A	64222	0.0893056	0.021363	0.05445	0.379782	5.77595e-10	2.72458e-09
ENSG00000058262	SEC61A1	29927	0.42548	1.41466e-30	2.41861e-28	0.379743	5.80171e-10	2.73606e-09
ENSG00000175416	CLTB	1212	0.357341	1.97505e-21	9.75553e-20	0.379175	6.18279e-10	2.90241e-09
ENSG00000142541	RPL13A	23521	0.270275	1.40438e-12	2.1542e-11	0.378961	6.33251e-10	2.96614e-09
ENSG00000072062	PRKACA	5566	0.329072	3.11277e-18	1.0183e-16	0.378943	6.34535e-10	2.97142e-09
ENSG00000164818	DNAAF5	54919	0.152375	8.07782e-05	0.000364317	0.378939	6.34792e-10	2.97214e-09
ENSG00000172339	ALG14	199857	0.317646	4.94726e-17	1.38227e-15	0.378544	6.63436e-10	3.09572e-09
ENSG00000100316	RPL3	6122	0.338359	3.01026e-19	1.11448e-17	0.378127	6.94991e-10	3.2321e-09
ENSG00000135900	MRPL44	65080	0.0622162	0.109215	0.21095	0.378099	6.97229e-10	3.24172e-09
ENSG00000117362	APH1A	51107	0.0557529	0.151269	0.272637	0.377875	7.14791e-10	3.31826e-09
ENSG00000159377	PSMB4	5692	0.292926	1.32316e-14	2.68964e-13	0.377854	7.16461e-10	3.32574e-09
ENSG00000156697	UTP14A	10813	0.177039	4.43921e-06	2.52186e-05	0.377575	7.39124e-10	3.42456e-09
ENSG00000239672	NME1	4830	0.385682	5.62683e-25	4.44002e-23	0.377529	7.42907e-10	3.4407e-09
ENSG00000238227	TMEM250	90120	0.276204	4.3156e-13	7.09124e-12	0.37745	7.49464e-10	3.46883e-09
ENSG00000123159	GIPC1	10755	0.210452	4.39573e-08	3.4767e-07	0.377266	7.64967e-10	3.53516e-09
ENSG00000149100	EIF3M	10480	0.144201	0.000192775	0.000806551	0.37725	7.66276e-10	3.54093e-09
ENSG00000197345	MRPL21	219927	0.349057	1.84777e-20	8.05963e-19	0.377191	7.71351e-10	3.56208e-09
ENSG00000070423	RNF126	55658	0.341537	1.32873e-19	5.15387e-18	0.377159	7.74088e-10	3.5727e-09
ENSG00000134575	ACP2	53	0.298948	3.56033e-15	7.79433e-14	0.377003	7.87593e-10	3.63094e-09
ENSG00000165629	ATP5F1C	509	0.320879	2.28891e-17	6.71878e-16	0.376774	8.07929e-10	3.71902e-09
ENSG00000169718	DUS1L	64118	0.399178	8.62121e-27	8.56825e-25	0.376748	8.1021e-10	3.72862e-09
ENSG00000091483	FH	2271	0.308244	4.41372e-16	1.08678e-14	0.376716	8.13129e-10	3.74175e-09
ENSG00000170631	ZNF16	7564	0.192619	5.70336e-07	3.76933e-06	0.376707	8.13937e-10	3.74517e-09
ENSG00000068697	LAPTM4A	9741	0.0246228	0.526483	0.673928	0.376203	8.60678e-10	3.94494e-09
ENSG00000112167	SAYSD1	55776	0.501599	1.33998e-43	1.67337e-40	0.375973	8.82887e-10	4.04071e-09
ENSG00000176422	SPRYD4	283377	0.414707	5.51601e-29	7.54445e-27	0.375803	8.99673e-10	4.11195e-09
ENSG00000104883	PEX11G	92960	0.238852	4.55741e-10	4.87706e-09	0.375652	9.14853e-10	4.17435e-09
ENSG00000115661	STK16	8576	0.173833	6.62903e-06	3.64476e-05	0.375508	9.29526e-10	4.23816e-09
ENSG00000165775	FUNDC2	65991	0.319819	2.95008e-17	8.53309e-16	0.375082	9.74293e-10	4.42234e-09
ENSG00000121057	AKAP1	8165	0.193748	4.88262e-07	3.25725e-06	0.374722	1.01368e-09	4.59239e-09
ENSG00000114544	SLC41A3	54946	0.336163	5.26734e-19	1.89945e-17	0.374636	1.02335e-09	4.63363e-09
ENSG00000214022	REPIN1	29803	0.291853	1.66644e-14	3.33303e-13	0.37453	1.03537e-09	4.68586e-09
ENSG00000103202	NME4	4833	0.361897	5.61205e-22	3.00451e-20	0.374488	1.04021e-09	4.70554e-09
ENSG00000071539	TRIP13	9319	0.168344	1.29531e-05	6.75281e-05	0.374477	1.04142e-09	4.71064e-09
ENSG00000133597	ADCK2	90956	0.268186	2.11363e-12	3.15863e-11	0.374409	1.04932e-09	4.74413e-09
ENSG00000188493	C19orf54	284325	0.361969	5.50134e-22	2.95626e-20	0.374353	1.05582e-09	4.77238e-09
ENSG00000188938	FAM120AOS	158293	0.315309	8.58625e-17	2.32112e-15	0.374106	1.0849e-09	4.89224e-09
ENSG00000166347	CYB5A	1528	0.239419	4.13388e-10	4.46122e-09	0.374093	1.08639e-09	4.8982e-09
ENSG00000090581	GNPTG	84572	0.460754	3.32671e-36	1.26558e-33	0.373933	1.10563e-09	4.97908e-09
ENSG00000103363	ELOB	6923	0.413497	8.25557e-29	1.09525e-26	0.37357	1.15067e-09	5.16163e-09
ENSG00000149932	TMEM219	124446	0.351169	1.05134e-20	4.7183e-19	0.37349	1.16076e-09	5.20243e-09
ENSG00000180185	FAHD1	81889	0.309987	2.95908e-16	7.47841e-15	0.373367	1.17655e-09	5.26908e-09
ENSG00000169813	HNRNPF	3185	0.110955	0.00420222	0.0131251	0.373173	1.20195e-09	5.37273e-09
ENSG00000170275	CRTAP	10491	0.0612845	0.114635	0.219309	0.373145	1.20553e-09	5.38706e-09
ENSG00000196976	LAGE3	8270	0.423045	3.27647e-30	5.25745e-28	0.37308	1.21423e-09	5.42258e-09
ENSG00000167695	TLCD3A	79850	0.00289759	0.940593	0.965331	0.372995	1.22559e-09	5.46733e-09
ENSG00000117614	SYF2	25949	0.0618198	0.111496	0.214454	0.372919	1.23578e-09	5.50808e-09
ENSG00000117632	STMN1	3925	0.171183	9.18336e-06	4.92244e-05	0.372889	1.23982e-09	5.52437e-09
ENSG00000163050	COQ8A	56997	0.242625	2.37148e-10	2.65348e-09	0.372878	1.2414e-09	5.53055e-09
ENSG00000183048	SLC25A10	1468	0.458838	6.99718e-36	2.4966e-33	0.372461	1.2993e-09	5.76701e-09
ENSG00000110060	PUS3	83480	0.302878	1.48665e-15	3.42698e-14	0.37245	1.30095e-09	5.77341e-09
ENSG00000126903	SLC10A3	8273	0.318566	3.97673e-17	1.12756e-15	0.372372	1.31202e-09	5.81984e-09
ENSG00000160993	ALKBH4	54784	0.350585	1.22936e-20	5.47022e-19	0.372244	1.33057e-09	5.89759e-09
ENSG00000110442	COMMD9	29099	0.354358	4.45114e-21	2.09587e-19	0.372168	1.34164e-09	5.94389e-09
ENSG00000033050	ABCF2	10061	0.438948	1.19983e-32	2.7029e-30	0.372157	1.3433e-09	5.9508e-09
ENSG00000131188	PRR7	80758	0.382116	1.64383e-24	1.21375e-22	0.371861	1.38734e-09	6.13071e-09
ENSG00000162062	TEDC2	80178	0.251707	4.70282e-11	5.83863e-10	0.371807	1.39558e-09	6.16383e-09
ENSG00000139644	TMBIM6	7009	0.357377	1.95551e-21	9.66731e-20	0.371755	1.40343e-09	6.19468e-09
ENSG00000100105	PATZ1	23598	-0.060851	0.117227	0.223198	0.371718	1.40917e-09	6.21857e-09
ENSG00000061794	MRPS35	60488	0.298944	3.56351e-15	7.79833e-14	0.371505	1.4423e-09	6.35451e-09
ENSG00000100211	CBY1	25776	0.378393	4.96401e-24	3.44704e-22	0.371465	1.44857e-09	6.38163e-09
ENSG00000142676	RPL11	6135	0.194601	4.33912e-07	2.91806e-06	0.371398	1.45923e-09	6.42514e-09
ENSG00000196372	ASB13	79754	0.0729868	0.0601487	0.130185	0.371007	1.52264e-09	6.68688e-09
ENSG00000116863	ADPRHL2	54936	0.331323	1.77975e-18	5.99283e-17	0.370976	1.52785e-09	6.70874e-09
ENSG00000110711	AIP	9049	0.36514	2.26345e-22	1.26729e-20	0.370939	1.53401e-09	6.73474e-09
ENSG00000100300	TSPO	706	0.387014	3.75691e-25	3.04395e-23	0.370895	1.54134e-09	6.76503e-09
ENSG00000101856	PGRMC1	10857	-0.0318372	0.412758	0.571085	0.370714	1.57191e-09	6.8927e-09
ENSG00000172172	MRPL13	28998	0.189036	9.28426e-07	5.93781e-06	0.370665	1.58035e-09	6.92761e-09
ENSG00000108179	PPIF	10105	0.387071	3.69291e-25	2.99631e-23	0.370511	1.60711e-09	7.03521e-09
ENSG00000105732	ZNF574	64763	0.288645	3.3022e-14	6.35069e-13	0.370414	1.62403e-09	7.10442e-09
ENSG00000157778	PSMG3	84262	0.298743	3.72514e-15	8.12417e-14	0.369975	1.70334e-09	7.43322e-09
ENSG00000143977	SNRPG	6637	0.187572	1.12985e-06	7.08872e-06	0.369912	1.71502e-09	7.48019e-09
ENSG00000184900	SUMO3	6612	0.173678	6.75743e-06	3.70897e-05	0.369858	1.72511e-09	7.51964e-09
ENSG00000175203	DCTN2	10540	0.309828	3.06922e-16	7.72617e-15	0.369506	1.79212e-09	7.7898e-09
ENSG00000125457	MIF4GD	57409	0.209535	5.0434e-08	3.95304e-07	0.36945	1.80309e-09	7.83391e-09
ENSG00000184887	BTBD6	90135	0.394099	4.25014e-26	3.83883e-24	0.369198	1.85293e-09	8.03648e-09
ENSG00000105607	GCDH	2639	0.408963	3.68728e-28	4.50672e-26	0.369108	1.87089e-09	8.10824e-09
ENSG00000265354	TIMM23	100287932	0.253932	3.13267e-11	3.98485e-10	0.369023	1.88818e-09	8.17761e-09
ENSG00000164045	CDC25A	993	0.359235	1.17332e-21	6.0019e-20	0.368991	1.89481e-09	8.20382e-09
ENSG00000115806	GORASP2	26003	0.185699	1.44938e-06	8.93533e-06	0.368931	1.90708e-09	8.25572e-09
ENSG00000126878	AIF1L	83543	0.275146	5.33827e-13	8.66753e-12	0.368849	1.92416e-09	8.32398e-09
ENSG00000135404	CD63	967	0.256686	1.88447e-11	2.45195e-10	0.368826	1.92884e-09	8.34299e-09
ENSG00000105011	ASF1B	55723	0.256882	1.81708e-11	2.36963e-10	0.368752	1.94429e-09	8.40435e-09
ENSG00000144021	CIAO1	9391	-0.0227936	0.55766	0.700457	0.368565	1.98405e-09	8.56126e-09
ENSG00000078967	UBE2D4	51619	0.469304	1.1365e-37	5.72686e-35	0.368558	1.98553e-09	8.56687e-09
ENSG00000174444	RPL4	6124	0.294653	9.1102e-15	1.89144e-13	0.36847	2.00445e-09	8.6446e-09
ENSG00000096384	HSP90AB1	3326	0.182138	2.31128e-06	1.37988e-05	0.368044	2.09869e-09	9.02322e-09
ENSG00000165502	RPL36AL	6166	0.325632	7.24629e-18	2.2623e-16	0.368002	2.10815e-09	9.06252e-09
ENSG00000088986	DYNLL1	8655	0.338293	3.06133e-19	1.13092e-17	0.367922	2.1264e-09	9.13482e-09
ENSG00000138175	ARL3	403	0.118217	0.00227927	0.00759735	0.367841	2.14502e-09	9.21343e-09
ENSG00000147383	NSDHL	50814	0.259697	1.07376e-11	1.43915e-10	0.367795	2.15575e-09	9.2484e-09
ENSG00000077152	UBE2T	29089	0.231158	1.66912e-09	1.64436e-08	0.36768	2.18253e-09	9.3521e-09
ENSG00000166197	NOLC1	9221	0.0543214	0.162065	0.287517	0.367183	2.30233e-09	9.82437e-09
ENSG00000115255	REEP6	92840	0.495479	1.99385e-42	2.0453e-39	0.367166	2.30655e-09	9.83944e-09
ENSG00000112977	DAP	1611	0.339129	2.47133e-19	9.2546e-18	0.367079	2.3282e-09	9.92144e-09
ENSG00000152464	RPP38	10557	0.2259	3.94851e-09	3.66908e-08	0.367072	2.32989e-09	9.92792e-09
ENSG00000132383	RPA1	6117	-0.0431885	0.266434	0.418589	0.366987	2.35127e-09	1.00116e-08
ENSG00000184840	TMED9	54732	0.285313	6.65682e-14	1.22486e-12	0.366942	2.36265e-09	1.00547e-08
ENSG00000226887	ERVMER34-1	100288413	0.320863	2.29783e-17	6.7312e-16	0.366912	2.37028e-09	1.00843e-08
ENSG00000176396	EID2	163126	0.263855	4.87887e-12	6.87771e-11	0.366806	2.39745e-09	1.01946e-08
ENSG00000100714	MTHFD1	4522	0.325518	7.45096e-18	2.32241e-16	0.366561	2.46112e-09	1.0446e-08
ENSG00000234171	RNASEH1-AS1	100506054	0.364011	3.10886e-22	1.71062e-20	0.366493	2.47915e-09	1.05131e-08
ENSG00000253313	C1orf210	149466	0.243447	2.05384e-10	2.3225e-09	0.366439	2.49347e-09	1.05692e-08
ENSG00000172315	TP53RK	112858	0.291313	1.87077e-14	3.70829e-13	0.366407	2.50223e-09	1.06024e-08
ENSG00000173812	EIF1	10209	0.266967	2.67906e-12	3.93e-11	0.366378	2.50989e-09	1.06317e-08
ENSG00000221983	UBA52	7311	0.351749	8.99873e-21	4.07997e-19	0.366295	2.5322e-09	1.07191e-08
ENSG00000187566	NHLRC1	378884	0.14109	0.000265286	0.00107765	0.366294	2.53268e-09	1.07196e-08
ENSG00000148985	PGAP2	27315	0.418593	1.49444e-29	2.17889e-27	0.366175	2.56503e-09	1.08469e-08
ENSG00000184709	LRRC26	389816	0.257779	1.53778e-11	2.021e-10	0.366169	2.56678e-09	1.08534e-08
ENSG00000119203	CPSF3	51692	0.112103	0.00382346	0.0120727	0.365956	2.6259e-09	1.10855e-08
ENSG00000181915	ADO	84890	0.0998161	0.0100628	0.0283334	0.365872	2.64944e-09	1.11782e-08
ENSG00000189159	JPT1	51155	0.357912	1.68856e-21	8.42008e-20	0.365836	2.65985e-09	1.12176e-08
ENSG00000170855	TRIAP1	51499	0.224141	5.24258e-09	4.77501e-08	0.365776	2.67688e-09	1.12857e-08
ENSG00000117399	CDC20	991	0.18863	9.80535e-07	6.2343e-06	0.365667	2.70828e-09	1.14097e-08
ENSG00000084234	APLP2	334	0.364377	2.80559e-22	1.55717e-20	0.365466	2.76711e-09	1.16413e-08
ENSG00000104679	R3HCC1	203069	0.154466	6.41989e-05	0.000294844	0.365446	2.77303e-09	1.16653e-08
ENSG00000173545	ZNF622	90441	0.187293	1.17278e-06	7.33805e-06	0.365387	2.79056e-09	1.17313e-08
ENSG00000132507	EIF5A	1984	0.564576	3.66053e-57	2.33644e-53	0.365238	2.83508e-09	1.19063e-08
ENSG00000133315	MACROD1	28992	0.355141	3.59901e-21	1.71431e-19	0.364983	2.91349e-09	1.22097e-08
ENSG00000131477	RAMP2	10266	0.229916	2.04934e-09	1.99082e-08	0.364723	2.99509e-09	1.25315e-08
ENSG00000168286	THAP11	57215	0.0451313	0.245498	0.394193	0.364688	3.00652e-09	1.25747e-08
ENSG00000160213	CSTB	1476	0.363537	3.55077e-22	1.94076e-20	0.364681	3.00852e-09	1.25822e-08
ENSG00000168002	POLR2G	5436	0.303288	1.35589e-15	3.14704e-14	0.364643	3.02094e-09	1.26332e-08
ENSG00000108641	B9D1	27077	0.258744	1.28396e-11	1.70301e-10	0.364597	3.03575e-09	1.26905e-08
ENSG00000160087	UBE2J2	118424	0.265443	3.59638e-12	5.1739e-11	0.364565	3.04592e-09	1.27265e-08
ENSG00000131174	COX7B	1349	0.319363	3.28968e-17	9.44407e-16	0.364541	3.05367e-09	1.27561e-08
ENSG00000107872	FBXL15	79176	0.281545	1.45423e-13	2.55859e-12	0.364405	3.09821e-09	1.2928e-08
ENSG00000169955	ZNF747	65988	0.353867	5.08464e-21	2.36892e-19	0.364246	3.15108e-09	1.31343e-08
ENSG00000159055	MIS18A	54069	0.103796	0.00743216	0.021735	0.364228	3.15725e-09	1.3158e-08
ENSG00000107262	BAG1	573	0.202062	1.51103e-07	1.09916e-06	0.36419	3.16992e-09	1.32032e-08
ENSG00000196449	YRDC	79693	0.176679	4.64545e-06	2.62862e-05	0.363999	3.23512e-09	1.34514e-08
ENSG00000138326	RPS24	6229	0.279417	2.24939e-13	3.84458e-12	0.363997	3.23571e-09	1.34528e-08
ENSG00000139428	MMAB	326625	0.401108	4.66917e-27	4.78965e-25	0.363742	3.32459e-09	1.37924e-08
ENSG00000184220	CMSS1	84319	0.317029	5.72516e-17	1.58574e-15	0.363648	3.35793e-09	1.39236e-08
ENSG00000088247	KHSRP	8570	0.179319	3.32335e-06	1.92819e-05	0.363365	3.46017e-09	1.43227e-08
ENSG00000163884	KLF15	28999	0.428862	4.35804e-31	7.8974e-29	0.363357	3.4632e-09	1.43332e-08
ENSG00000186184	POLR1D	51082	0.323082	1.34675e-17	4.0718e-16	0.363293	3.48652e-09	1.44224e-08
ENSG00000100418	DESI1	27351	0.432064	1.41159e-31	2.73026e-29	0.362948	3.61652e-09	1.49161e-08
ENSG00000116096	SPR	6697	0.458158	9.10084e-36	3.14938e-33	0.362732	3.70011e-09	1.52389e-08
ENSG00000166199	ALKBH3	221120	0.142361	0.00023301	0.000957735	0.36266	3.72818e-09	1.53402e-08
ENSG00000137309	HMGA1	3159	0.356507	2.48064e-21	1.20559e-19	0.362469	3.80427e-09	1.56421e-08
ENSG00000132423	COQ3	51805	0.231917	1.47132e-09	1.46305e-08	0.362002	3.99653e-09	1.63715e-08
ENSG00000120742	SERP1	27230	0.289076	3.01389e-14	5.82548e-13	0.361938	4.02363e-09	1.6469e-08
ENSG00000187840	EIF4EBP1	1978	0.285889	5.90053e-14	1.09446e-12	0.36192	4.03117e-09	1.64969e-08
ENSG00000106028	SSBP1	6742	0.325923	6.7506e-18	2.11675e-16	0.361887	4.04554e-09	1.65498e-08
ENSG00000168701	TMEM208	29100	0.398365	1.11517e-26	1.08947e-24	0.361861	4.05642e-09	1.65896e-08
ENSG00000063245	EPN1	29924	0.389859	1.57619e-25	1.32958e-23	0.361771	4.09517e-09	1.67314e-08
ENSG00000125520	SLC2A4RG	56731	0.431328	1.83055e-31	3.4705e-29	0.361761	4.09935e-09	1.67461e-08
ENSG00000144659	SLC25A38	54977	0.452993	6.57069e-35	2.06259e-32	0.361592	4.17332e-09	1.70288e-08
ENSG00000181938	GINS3	64785	0.00606866	0.875966	0.926206	0.361563	4.1858e-09	1.70757e-08
ENSG00000196465	MYL6B	140465	0.231025	1.70631e-09	1.67869e-08	0.361434	4.24341e-09	1.72853e-08
ENSG00000158850	B4GALT3	8703	0.265361	3.65392e-12	5.25011e-11	0.361366	4.27347e-09	1.73991e-08
ENSG00000071655	MBD3	53615	0.343718	7.53969e-20	3.03304e-18	0.361214	4.34261e-09	1.76505e-08
ENSG00000153443	UBALD1	124402	0.360589	8.07071e-22	4.22627e-20	0.36117	4.36276e-09	1.77224e-08
ENSG00000132698	RAB25	57111	0.266688	2.82763e-12	4.12869e-11	0.361155	4.36954e-09	1.77487e-08
ENSG00000162729	IGSF8	93185	0.256394	1.98943e-11	2.57858e-10	0.361089	4.40027e-09	1.78608e-08
ENSG00000010278	CD9	928	0.115406	0.00289981	0.00941236	0.360977	4.45215e-09	1.80574e-08
ENSG00000260260	SNHG19	100507303	0.298435	3.98672e-15	8.65521e-14	0.360948	4.4657e-09	1.81111e-08
ENSG00000125352	RNF113A	7737	0.262535	6.27649e-12	8.69431e-11	0.36086	4.50742e-09	1.82699e-08
ENSG00000100243	CYB5R3	1727	0.302856	1.49372e-15	3.44191e-14	0.360797	4.53715e-09	1.83826e-08
ENSG00000127337	YEATS4	8089	0.00355321	0.927185	0.956885	0.360789	4.54117e-09	1.83963e-08
ENSG00000125734	GPR108	56927	0.339908	2.02289e-19	7.70591e-18	0.360789	4.54117e-09	1.83963e-08
ENSG00000147403	RPL10	6134	0.253838	3.18757e-11	4.05111e-10	0.360628	4.61833e-09	1.86858e-08
ENSG00000175063	UBE2C	11065	0.251738	4.6764e-11	5.80834e-10	0.360444	4.70869e-09	1.90198e-08
ENSG00000137055	PLAA	9373	0.0944983	0.0148541	0.0397406	0.360395	4.733e-09	1.91099e-08
ENSG00000263465	SRSF8	10929	0.266268	3.06736e-12	4.462e-11	0.360374	4.74318e-09	1.9147e-08
ENSG00000160688	FLAD1	80308	0.272947	8.28101e-13	1.30831e-11	0.360318	4.77133e-09	1.92552e-08
ENSG00000120333	MRPS14	63931	0.0156753	0.68681	0.799626	0.360302	4.77906e-09	1.92837e-08
ENSG00000186222	BLOC1S4	55330	0.432323	1.28755e-31	2.49875e-29	0.360258	4.80147e-09	1.93655e-08
ENSG00000143793	C1orf35	79169	0.259118	1.19708e-11	1.59403e-10	0.360222	4.81969e-09	1.9431e-08
ENSG00000221990	EXOC3-AS1	116349	0.317381	5.26779e-17	1.46683e-15	0.360054	4.90496e-09	1.97514e-08
ENSG00000198763	ND2	4536	0.380104	2.99233e-24	2.14065e-22	0.360019	4.92312e-09	1.98176e-08
ENSG00000117133	RPF1	80135	0.0740334	0.0565555	0.123732	0.359949	4.95932e-09	1.99487e-08
ENSG00000123415	SMUG1	23583	0.463187	1.28475e-36	5.19734e-34	0.359915	4.97723e-09	2.00157e-08
ENSG00000119523	ALG2	85365	0.208624	5.77797e-08	4.49202e-07	0.359834	5.01966e-09	2.0168e-08
ENSG00000132434	LANCL2	55915	0.190701	7.41175e-07	4.81202e-06	0.359812	5.03139e-09	2.02123e-08
ENSG00000144567	RETREG2	79137	0.348778	1.98969e-20	8.63277e-19	0.359533	5.18041e-09	2.07716e-08
ENSG00000104886	PLEKHJ1	55111	0.288717	3.25211e-14	6.26274e-13	0.35953	5.1816e-09	2.07735e-08
ENSG00000114850	SSR3	6747	0.242177	2.56425e-10	2.8534e-09	0.359306	5.30452e-09	2.12218e-08
ENSG00000136982	DSCC1	79075	0.242708	2.33734e-10	2.61885e-09	0.358982	5.48714e-09	2.19096e-08
ENSG00000125912	NCLN	56926	0.375032	1.32999e-23	8.6721e-22	0.358807	5.58838e-09	2.22875e-08
ENSG00000123143	PKN1	5585	0.100423	0.00961464	0.0272223	0.358672	5.66757e-09	2.25781e-08
ENSG00000142544	CTU1	90353	0.334849	7.3462e-19	2.60817e-17	0.35838	5.84263e-09	2.3232e-08
ENSG00000178096	BOLA1	51027	0.286548	5.13899e-14	9.60031e-13	0.357991	6.08458e-09	2.41171e-08
ENSG00000129195	PIMREG	54478	0.262137	6.76934e-12	9.35221e-11	0.35793	6.12342e-09	2.42577e-08
ENSG00000155366	RHOC	389	0.309268	3.49081e-16	8.71489e-15	0.357894	6.14647e-09	2.43439e-08
ENSG00000114391	RPL24	6152	0.288026	3.76405e-14	7.17168e-13	0.357814	6.19772e-09	2.4535e-08
ENSG00000176978	DPP7	29952	0.268167	2.12157e-12	3.16966e-11	0.357796	6.20915e-09	2.45701e-08
ENSG00000114491	UMPS	7372	0.086998	0.0249737	0.0622663	0.35771	6.26463e-09	2.47691e-08
ENSG00000166508	MCM7	4176	0.0570823	0.141742	0.259141	0.357428	6.45099e-09	2.54463e-08
ENSG00000111206	FOXM1	2305	0.0982039	0.0113449	0.0314289	0.357413	6.4614e-09	2.54839e-08
ENSG00000119335	SET	6418	0.0879096	0.0234886	0.0590557	0.357005	6.74104e-09	2.65248e-08
ENSG00000090621	PABPC4	8761	0.395185	3.02847e-26	2.81051e-24	0.356967	6.76712e-09	2.66219e-08
ENSG00000196683	TOMM7	54543	0.26379	4.93947e-12	6.95391e-11	0.356877	6.83107e-09	2.68459e-08
ENSG00000158526	TSR2	90121	0.239548	4.0431e-10	4.36982e-09	0.356851	6.84929e-09	2.69156e-08
ENSG00000115350	POLE4	56655	0.281541	1.45544e-13	2.55995e-12	0.356825	6.86758e-09	2.69782e-08
ENSG00000057608	GDI2	2665	0.0150378	0.698912	0.808445	0.356712	6.94885e-09	2.72825e-08
ENSG00000110011	DNAJC4	3338	0.412844	1.02576e-28	1.3484e-26	0.35668	6.97151e-09	2.73584e-08
ENSG00000134910	STT3A	3703	0.144629	0.000184389	0.000774627	0.356597	7.0319e-09	2.75746e-08
ENSG00000138028	CGREF1	10669	0.498041	6.48139e-43	7.30045e-40	0.356556	7.06188e-09	2.76808e-08
ENSG00000107833	NPM3	10360	0.13304	0.000588124	0.00222972	0.356315	7.24032e-09	2.83299e-08
ENSG00000086061	DNAJA1	3301	0.186296	1.33924e-06	8.29374e-06	0.356195	7.33089e-09	2.86511e-08
ENSG00000240857	RDH14	57665	0.286914	4.75805e-14	8.9293e-13	0.356151	7.36372e-09	2.87715e-08
ENSG00000040633	PHF23	79142	0.329479	2.81452e-18	9.26534e-17	0.355994	7.4844e-09	2.91993e-08
ENSG00000144713	RPL32	6161	0.330182	2.36402e-18	7.85887e-17	0.355915	7.54618e-09	2.94283e-08
ENSG00000225663	MCRIP1	348262	0.253612	3.32197e-11	4.20887e-10	0.355836	7.60798e-09	2.96456e-08
ENSG00000100632	ERH	2079	0.194656	4.30557e-07	2.89719e-06	0.355764	7.66426e-09	2.98462e-08
ENSG00000102100	SLC35A2	7355	0.268754	1.89211e-12	2.84237e-11	0.355749	7.67627e-09	2.98889e-08
ENSG00000126698	DNAJC8	22826	0.192393	5.88284e-07	3.88124e-06	0.35564	7.76351e-09	3.0208e-08
ENSG00000159069	FBXW5	54461	0.276864	3.7778e-13	6.24506e-12	0.355509	7.86918e-09	3.06e-08
ENSG00000167740	CYB5D2	124936	0.317794	4.77734e-17	1.3374e-15	0.355306	8.03533e-09	3.1198e-08
ENSG00000173207	CKS1B	1163	0.00324892	0.933405	0.960736	0.355099	8.20882e-09	3.18199e-08
ENSG00000136240	KDELR2	11014	0.330135	2.39202e-18	7.94735e-17	0.35505	8.25001e-09	3.19644e-08
ENSG00000138495	COX17	10063	0.473663	1.95797e-38	1.11362e-35	0.354836	8.4342e-09	3.26229e-08
ENSG00000197756	RPL37A	6168	0.291713	1.71734e-14	3.42425e-13	0.354758	8.50192e-09	3.2876e-08
ENSG00000108784	NAGLU	4669	0.226784	3.42157e-09	3.21164e-08	0.354618	8.62527e-09	3.3317e-08
ENSG00000006744	ELAC2	60528	0.282681	1.15042e-13	2.05619e-12	0.354575	8.66333e-09	3.3457e-08
ENSG00000188959	C9orf152	401546	-0.00815643	0.833836	0.900134	0.354552	8.68359e-09	3.35288e-08
ENSG00000071553	ATP6AP1	537	0.268211	2.10342e-12	3.14418e-11	0.354537	8.69757e-09	3.35805e-08
ENSG00000136261	BZW2	28969	0.163312	2.34988e-05	0.000116782	0.354349	8.86721e-09	3.4186e-08
ENSG00000165271	NOL6	65083	0.186136	1.36797e-06	8.46069e-06	0.354309	8.90351e-09	3.43109e-08
ENSG00000069998	HDHD5	27440	0.177964	3.94915e-06	2.26225e-05	0.354271	8.93869e-09	3.44372e-08
ENSG00000118705	RPN2	6185	0.103397	0.00766504	0.022324	0.354106	9.09129e-09	3.49828e-08
ENSG00000068438	FTSJ1	24140	0.191198	6.92683e-07	4.51813e-06	0.354067	9.12791e-09	3.51167e-08
ENSG00000162191	UBXN1	51035	0.232801	1.26976e-09	1.27632e-08	0.353706	9.47246e-09	3.63544e-08
ENSG00000228474	OST4	100128731	0.342551	1.02171e-19	4.04215e-18	0.353685	9.49252e-09	3.6429e-08
ENSG00000203883	SOX18	54345	0.163219	2.37566e-05	0.000117961	0.353667	9.50951e-09	3.64917e-08
ENSG00000108829	LRRC59	55379	0.180477	2.86483e-06	1.68393e-05	0.353636	9.53972e-09	3.6593e-08
ENSG00000093010	COMT	1312	0.333529	1.02452e-18	3.56256e-17	0.353515	9.65942e-09	3.70026e-08
ENSG00000111057	KRT18	3875	0.456938	1.45593e-35	4.86257e-33	0.353409	9.76475e-09	3.73886e-08
ENSG00000103275	UBE2I	7329	0.0931809	0.0163143	0.0430984	0.353004	1.01776e-08	3.88421e-08
ENSG00000165905	LARGE2	120071	0.0871982	0.0246408	0.0615591	0.352619	1.05865e-08	4.02822e-08
ENSG00000144647	POMGNT2	84892	0.325477	7.52582e-18	2.3432e-16	0.35261	1.05962e-08	4.03136e-08
ENSG00000142039	CCDC97	90324	0.167881	1.36929e-05	7.10109e-05	0.352448	1.07733e-08	4.09334e-08
ENSG00000182199	SHMT2	6472	0.298201	4.19691e-15	9.09094e-14	0.352333	1.09002e-08	4.13797e-08
ENSG00000126814	TRMT5	57570	0.0496947	0.200925	0.338808	0.352141	1.11155e-08	4.21442e-08
ENSG00000166002	SMCO4	56935	0.228609	2.54042e-09	2.42941e-08	0.352063	1.12045e-08	4.24477e-08
ENSG00000114503	NCBP2	22916	0.242686	2.34637e-10	2.62846e-09	0.35201	1.12655e-08	4.26479e-08
ENSG00000183828	NUDT14	256281	0.266112	3.16101e-12	4.58778e-11	0.351822	1.14824e-08	4.34062e-08
ENSG00000172269	DPAGT1	1798	0.275151	5.33235e-13	8.66035e-12	0.351765	1.15499e-08	4.36381e-08
ENSG00000132254	ARFIP2	23647	0.229112	2.33946e-09	2.25184e-08	0.351756	1.15601e-08	4.36738e-08
ENSG00000181163	NPM1	4869	0.258119	1.44318e-11	1.90321e-10	0.351546	1.18108e-08	4.45563e-08
ENSG00000170348	TMED10	10972	0.189231	9.04326e-07	5.79724e-06	0.351401	1.19855e-08	4.51828e-08
ENSG00000136810	TXN	7295	0.382273	1.56818e-24	1.16538e-22	0.351305	1.21037e-08	4.55955e-08
ENSG00000167792	NDUFV1	4723	0.210306	4.49334e-08	3.5495e-07	0.351224	1.22037e-08	4.59451e-08
ENSG00000041357	PSMA4	5685	0.262862	5.89739e-12	8.20479e-11	0.351197	1.22365e-08	4.60535e-08
ENSG00000117450	PRDX1	5052	0.407952	5.13189e-28	6.10355e-26	0.350886	1.26293e-08	4.74257e-08
ENSG00000168894	RNF181	51255	0.380424	2.72113e-24	1.95394e-22	0.350881	1.26363e-08	4.74458e-08
ENSG00000161057	PSMC2	5701	0.289343	2.84791e-14	5.52323e-13	0.350849	1.26778e-08	4.75861e-08
ENSG00000151353	TMEM18	129787	0.32006	2.78528e-17	8.09308e-16	0.350806	1.27332e-08	4.77783e-08
ENSG00000126106	TMEM53	79639	0.441517	4.71405e-33	1.119e-30	0.350603	1.29981e-08	4.86897e-08
ENSG00000159228	CBR1	873	0.281479	1.47429e-13	2.59072e-12	0.350542	1.30783e-08	4.89646e-08
ENSG00000172731	LRRC20	55222	0.0868578	0.0252092	0.0627581	0.350496	1.31391e-08	4.91727e-08
ENSG00000185651	UBE2L3	7332	0.381424	2.02094e-24	1.48078e-22	0.350479	1.31615e-08	4.92502e-08
ENSG00000109089	CDR2L	30850	-0.0913	0.0186166	0.0483817	0.350366	1.33137e-08	4.97774e-08
ENSG00000085871	MGST2	4258	0.240499	3.43116e-10	3.75006e-09	0.350358	1.33238e-08	4.98121e-08
ENSG00000008283	CYB561	1534	0.403203	2.38816e-27	2.54996e-25	0.350214	1.35208e-08	5.05025e-08
ENSG00000124383	MPHOSPH10	10199	0.242	2.64435e-10	2.93479e-09	0.350016	1.37938e-08	5.14349e-08
ENSG00000132467	UTP3	57050	-0.0589414	0.129198	0.2407	0.34992	1.39286e-08	5.18837e-08
ENSG00000067560	RHOA	387	0.0547789	0.158553	0.282755	0.349865	1.40064e-08	5.21466e-08
ENSG00000136521	NDUFB5	4711	0.158195	4.23038e-05	0.000200888	0.349612	1.43694e-08	5.33696e-08
ENSG00000105372	RPS19	6223	0.275654	4.82044e-13	7.88469e-12	0.349609	1.43744e-08	5.33849e-08
ENSG00000184831	APOO	79135	0.449594	2.36975e-34	6.67305e-32	0.349585	1.44091e-08	5.35068e-08
ENSG00000128928	IVD	3712	0.17868	3.60542e-06	2.07799e-05	0.349445	1.46135e-08	5.4241e-08
ENSG00000168936	TMEM129	92305	0.325494	7.49451e-18	2.33472e-16	0.349393	1.46907e-08	5.45111e-08
ENSG00000182704	TSKU	25987	0.0101102	0.794836	0.874659	0.349339	1.47708e-08	5.47929e-08
ENSG00000247315	ZCCHC3	85364	0.120506	0.00186629	0.00634373	0.348999	1.52876e-08	5.66114e-08
ENSG00000152234	ATP5F1A	498	0.194987	4.1125e-07	2.779e-06	0.348851	1.55167e-08	5.73967e-08
ENSG00000169683	LRRC45	201255	0.231267	1.63927e-09	1.61745e-08	0.348509	1.60607e-08	5.92941e-08
ENSG00000023734	STRAP	11171	-0.104495	0.00704007	0.0207	0.348228	1.65209e-08	6.08873e-08
ENSG00000134001	EIF2S1	1965	0.0242092	0.533454	0.67985	0.348201	1.65655e-08	6.10401e-08
ENSG00000218891	ZNF579	163033	0.300078	2.77377e-15	6.18072e-14	0.347903	1.70703e-08	6.27671e-08
ENSG00000213015	ZNF580	51157	0.255973	2.15101e-11	2.77424e-10	0.347742	1.73487e-08	6.36927e-08
ENSG00000141456	PELP1	27043	0.269628	1.59457e-12	2.4252e-11	0.347683	1.74521e-08	6.40434e-08
ENSG00000186205	2001-03-01	64757	0.418868	1.36161e-29	1.99535e-27	0.347416	1.79259e-08	6.56436e-08
ENSG00000170291	ELP5	23587	0.269572	1.61225e-12	2.45015e-11	0.347374	1.80001e-08	6.58984e-08
ENSG00000173402	DAG1	1605	-0.00922171	0.812514	0.886114	0.347277	1.81764e-08	6.65056e-08
ENSG00000084072	PPIE	10450	0.159568	3.61937e-05	0.000174031	0.347157	1.83965e-08	6.72252e-08
ENSG00000184924	PTRHD1	391356	0.305169	8.8782e-16	2.11096e-14	0.347085	1.85293e-08	6.76587e-08
ENSG00000245848	CEBPA	1050	0.421414	5.72735e-30	8.8921e-28	0.346899	1.88783e-08	6.88717e-08
ENSG00000148335	NTMT1	28989	0.102493	0.0082163	0.023731	0.346823	1.90232e-08	6.93607e-08
ENSG00000101365	IDH3B	3420	0.263363	5.3602e-12	7.50101e-11	0.346747	1.9167e-08	6.98273e-08
ENSG00000166189	HPS6	79803	0.275275	5.20187e-13	8.45801e-12	0.34668	1.92966e-08	7.02613e-08
ENSG00000182872	RBM10	8241	0.161612	2.86244e-05	0.000140193	0.346665	1.93266e-08	7.03642e-08
ENSG00000196419	XRCC6	2547	0.0300468	0.439542	0.596717	0.3465	1.96464e-08	7.14602e-08
ENSG00000149328	GLB1L2	89944	0.353125	6.21288e-21	2.87358e-19	0.346438	1.97691e-08	7.18474e-08
ENSG00000069482	GAL	51083	0.327889	4.16756e-18	1.33671e-16	0.346305	2.00346e-08	7.27706e-08
ENSG00000090372	STRN4	29888	0.294728	8.96351e-15	1.86561e-13	0.346215	2.02146e-08	7.33702e-08
ENSG00000106105	GARS1	2617	0.384877	7.17495e-25	5.57734e-23	0.346215	2.0215e-08	7.33702e-08
ENSG00000106049	HIBADH	11112	0.271796	1.04045e-12	1.62018e-11	0.345842	2.09817e-08	7.59895e-08
ENSG00000187778	MCRS1	10445	0.277274	3.47749e-13	5.7819e-12	0.345783	2.11064e-08	7.63978e-08
ENSG00000134308	YWHAQ	10971	0.0537349	0.166652	0.293879	0.345734	2.12089e-08	7.67445e-08
ENSG00000111640	GAPDH	2597	0.217874	1.41218e-08	1.20593e-07	0.345731	2.12149e-08	7.67613e-08
ENSG00000040487	SLC66A1	54896	0.369313	6.92942e-23	4.11645e-21	0.345595	2.15058e-08	7.77234e-08
ENSG00000164011	ZNF691	51058	0.194774	4.23604e-07	2.85308e-06	0.344909	2.30238e-08	8.28255e-08
ENSG00000163930	BAP1	8314	0.176594	4.69522e-06	2.65495e-05	0.344844	2.31733e-08	8.33269e-08
ENSG00000254531	FLJ20021	90024	0.269787	1.54558e-12	2.3569e-11	0.34455	2.38612e-08	8.565e-08
ENSG00000256073	URB1-AS1	84996	0.242445	2.4471e-10	2.73383e-09	0.344522	2.39279e-08	8.58732e-08
ENSG00000111665	CDCA3	83461	0.213343	2.83827e-08	2.314e-07	0.344337	2.43706e-08	8.73254e-08
ENSG00000106153	CHCHD2	51142	0.318673	3.87654e-17	1.10242e-15	0.344075	2.50118e-08	8.94831e-08
ENSG00000147400	CETN2	1069	0.236269	7.08253e-10	7.36125e-09	0.343725	2.58956e-08	9.24547e-08
ENSG00000188010	MORN2	729967	0.336497	4.83904e-19	1.75492e-17	0.343534	2.63882e-08	9.40614e-08
ENSG00000105281	SLC1A5	6510	0.428355	5.20298e-31	9.31106e-29	0.343493	2.6497e-08	9.43961e-08
ENSG00000188612	SUMO2	6613	0.198198	2.6224e-07	1.8282e-06	0.34339	2.67686e-08	9.52749e-08
ENSG00000160818	GPATCH4	54865	0.140037	0.000295125	0.00118755	0.343195	2.72897e-08	9.70275e-08
ENSG00000179262	RAD23A	5886	0.329914	2.52689e-18	8.3664e-17	0.342924	2.80278e-08	9.94727e-08
ENSG00000179943	FIZ1	84922	0.319616	3.09687e-17	8.92622e-16	0.342738	2.85485e-08	1.01146e-07
ENSG00000110871	COQ5	84274	0.26563	3.46944e-12	5.00884e-11	0.342577	2.90038e-08	1.02607e-07
ENSG00000164919	COX6C	1345	0.325894	6.79825e-18	2.12937e-16	0.34236	2.96323e-08	1.04681e-07
ENSG00000067829	IDH3G	3421	0.392895	6.17778e-26	5.45135e-24	0.342358	2.96391e-08	1.04699e-07
ENSG00000198783	ZNF830	91603	-0.0110072	0.777093	0.863011	0.342354	2.96502e-08	1.04732e-07
ENSG00000145919	BOD1	91272	-0.161096	3.03796e-05	0.000148095	0.342313	2.97707e-08	1.05119e-07
ENSG00000100528	CNIH1	10175	0.0884475	0.0226488	0.0572323	0.342007	3.06801e-08	1.0801e-07
ENSG00000125166	GOT2	2806	0.459381	5.67147e-36	2.04904e-33	0.341728	3.15341e-08	1.10786e-07
ENSG00000179772	FOXS1	2307	0.0767831	0.0479565	0.108012	0.341656	3.17581e-08	1.11497e-07
ENSG00000269293	ZSCAN16-AS1	100129195	0.322772	1.45153e-17	4.35422e-16	0.34156	3.20594e-08	1.12473e-07
ENSG00000100084	HIRA	7290	0.183837	1.8521e-06	1.12277e-05	0.341497	3.22568e-08	1.13124e-07
ENSG00000123989	CHPF	79586	0.494558	2.97935e-42	2.95084e-39	0.34133	3.27904e-08	1.14861e-07
ENSG00000102981	PARD6A	50855	0.213059	2.96362e-08	2.40697e-07	0.341108	3.35133e-08	1.17272e-07
ENSG00000160803	UBQLN4	56893	0.139793	0.000302469	0.00121435	0.340972	3.39626e-08	1.18707e-07
ENSG00000160877	NACC1	112939	0.34372	7.53639e-20	3.03304e-18	0.34097	3.39713e-08	1.18728e-07
ENSG00000143537	ADAM15	8751	0.356282	2.63766e-21	1.27758e-19	0.340969	3.39731e-08	1.18728e-07
ENSG00000198830	HMGN2	3151	0.0577139	0.137379	0.252763	0.340635	3.51034e-08	1.22463e-07
ENSG00000177889	UBE2N	7334	0.301197	2.16342e-15	4.88898e-14	0.340597	3.52341e-08	1.22889e-07
ENSG00000105568	PPP2R1A	5518	0.269786	1.54596e-12	2.3569e-11	0.340529	3.54696e-08	1.2368e-07
ENSG00000143819	EPHX1	2052	0.0843242	0.0298061	0.072404	0.340313	3.62287e-08	1.26158e-07
ENSG00000074582	BCS1L	617	0.369699	6.20468e-23	3.72054e-21	0.34029	3.63109e-08	1.26421e-07
ENSG00000141985	SH3GL1	6455	0.350206	1.36025e-20	6.01999e-19	0.340043	3.71977e-08	1.29305e-07
ENSG00000176058	TPRN	286262	0.370868	4.43856e-23	2.72699e-21	0.339852	3.78992e-08	1.31552e-07
ENSG00000176182	MYPOP	339344	0.348035	2.42322e-20	1.03805e-18	0.3398	3.80918e-08	1.32141e-07
ENSG00000150316	CWC15	51503	0.290459	2.24552e-14	4.40554e-13	0.339778	3.81716e-08	1.32393e-07
ENSG00000142669	SH3BGRL3	83442	0.335674	5.96377e-19	2.14118e-17	0.339697	3.84747e-08	1.33348e-07
ENSG00000158109	TPRG1L	127262	0.0850169	0.0284829	0.0696581	0.339668	3.85833e-08	1.33692e-07
ENSG00000122406	RPL5	6125	0.160267	3.34131e-05	0.000161676	0.339478	3.93078e-08	1.36054e-07
ENSG00000169567	HINT1	3094	0.158234	4.21181e-05	0.000200105	0.339438	3.94608e-08	1.36567e-07
ENSG00000177156	TALDO1	6888	0.390644	1.23834e-25	1.05543e-23	0.339408	3.95747e-08	1.3692e-07
ENSG00000101457	DNTTIP1	116092	0.134033	0.000534348	0.00204433	0.339342	3.98303e-08	1.37755e-07
ENSG00000147604	RPL7	6129	0.17188	8.43335e-06	4.54673e-05	0.339247	4.0204e-08	1.38938e-07
ENSG00000122390	NAA60	79903	0.274056	6.63973e-13	1.06304e-11	0.338744	4.22193e-08	1.45403e-07
ENSG00000132612	VPS4A	27183	0.340258	1.84861e-19	7.07013e-18	0.338706	4.23757e-08	1.45898e-07
ENSG00000233493	TMEM238	388564	0.419671	1.03688e-29	1.55519e-27	0.338608	4.27839e-08	1.47206e-07
ENSG00000165704	HPRT1	3251	0.303716	1.2317e-15	2.87038e-14	0.338239	4.43455e-08	1.52159e-07
ENSG00000164611	PTTG1	9232	0.222632	6.67336e-09	5.98706e-08	0.338158	4.46952e-08	1.5324e-07
ENSG00000065485	PDIA5	10954	0.147641	0.000134418	0.000579529	0.338145	4.47508e-08	1.53412e-07
ENSG00000196715	VKORC1L1	154807	0.208118	6.22935e-08	4.81543e-07	0.338131	4.48127e-08	1.53597e-07
ENSG00000125449	ARMC7	79637	0.117391	0.00244764	0.00809235	0.338128	4.48259e-08	1.53624e-07
ENSG00000197958	RPL12	6136	0.338963	2.57888e-19	9.63223e-18	0.338105	4.49263e-08	1.53949e-07
ENSG00000171953	ATPAF2	91647	0.464677	7.14898e-37	3.01965e-34	0.338085	4.50139e-08	1.54222e-07
ENSG00000125877	ITPA	3704	0.381055	2.25547e-24	1.6433e-22	0.337806	4.62474e-08	1.5824e-07
ENSG00000156928	MALSU1	115416	0.264187	4.5782e-12	6.48409e-11	0.337696	4.6744e-08	1.59853e-07
ENSG00000145592	RPL37	6167	0.291521	1.78957e-14	3.55716e-13	0.337552	4.7399e-08	1.61939e-07
ENSG00000063176	SPHK2	56848	0.143112	0.000215725	0.00089385	0.337444	4.79007e-08	1.63546e-07
ENSG00000166311	SMPD1	6609	0.179251	3.35226e-06	1.94418e-05	0.337386	4.81691e-08	1.64413e-07
ENSG00000150753	CCT5	22948	0.0433821	0.264294	0.416093	0.337121	4.94189e-08	1.68348e-07
ENSG00000164022	AIMP1	9255	0.119541	0.0020313	0.00684909	0.337064	4.96907e-08	1.69204e-07
ENSG00000141543	EIF4A3	9775	0.0187222	0.630111	0.757365	0.336832	5.08187e-08	1.72604e-07
ENSG00000239789	MRPS17	51373	0.359944	9.64684e-22	4.99696e-20	0.336675	5.15949e-08	1.75043e-07
ENSG00000274523	RCC1L	81554	0.404704	1.47291e-27	1.63342e-25	0.336436	5.28013e-08	1.78798e-07
ENSG00000140612	SEC11A	23478	0.10822	0.0052452	0.0159762	0.336263	5.3691e-08	1.81618e-07
ENSG00000168439	STIP1	10963	0.232103	1.42653e-09	1.42145e-08	0.336249	5.37599e-08	1.81825e-07
ENSG00000164087	POC1A	25886	0.293267	1.22948e-14	2.5063e-13	0.336172	5.41612e-08	1.831e-07
ENSG00000152147	GEMIN6	79833	0.370702	4.65523e-23	2.85705e-21	0.336122	5.44233e-08	1.83921e-07
ENSG00000166557	TMED3	23423	0.462491	1.68821e-36	6.73468e-34	0.336049	5.481e-08	1.85173e-07
ENSG00000156521	TYSND1	219743	0.173081	7.27547e-06	3.96903e-05	0.335984	5.51543e-08	1.86222e-07
ENSG00000141971	MVB12A	93343	0.381417	2.02487e-24	1.48177e-22	0.335913	5.55287e-08	1.87381e-07
ENSG00000115073	ACTR1B	10120	0.148034	0.00012893	0.000558677	0.335543	5.75444e-08	1.93693e-07
ENSG00000162517	PEF1	553115	0.308758	3.9241e-16	9.72895e-15	0.335491	5.78323e-08	1.94513e-07
ENSG00000159352	PSMD4	5710	0.299545	3.12117e-15	6.89864e-14	0.335337	5.86977e-08	1.97089e-07
ENSG00000154582	ELOC	6921	0.314587	1.01694e-16	2.72726e-15	0.335304	5.88831e-08	1.97654e-07
ENSG00000128944	KNSTRN	90417	0.214528	2.36786e-08	1.95377e-07	0.335059	6.02837e-08	2.01929e-07
ENSG00000076924	XAB2	56949	0.262774	5.99701e-12	8.33732e-11	0.334974	6.07769e-08	2.03557e-07
ENSG00000164086	DUSP7	1849	0.0865169	0.0257896	0.0639619	0.334941	6.09741e-08	2.04161e-07
ENSG00000176903	PNMA1	9240	-0.0618167	0.111514	0.214474	0.334909	6.11591e-08	2.0473e-07
ENSG00000079616	KIF22	3835	0.117568	0.00241075	0.00798094	0.334658	6.26522e-08	2.0924e-07
ENSG00000163950	SLBP	7884	0.274521	6.04972e-13	9.71287e-12	0.334633	6.28024e-08	2.09692e-07
ENSG00000139433	GLTP	51228	0.0637611	0.100676	0.197789	0.334631	6.28092e-08	2.09703e-07
ENSG00000091164	TXNL1	9352	0.217449	1.50855e-08	1.28156e-07	0.334463	6.38305e-08	2.12902e-07
ENSG00000161277	THAP8	199745	0.267042	2.64018e-12	3.88089e-11	0.334299	6.48434e-08	2.16042e-07
ENSG00000189077	TMEM120A	83862	0.431268	1.86979e-31	3.52165e-29	0.334224	6.53073e-08	2.17486e-07
ENSG00000134590	RTL8C	8933	0.349312	1.72657e-20	7.5944e-19	0.334008	6.66765e-08	2.21647e-07
ENSG00000141994	DUS3L	56931	0.0162295	0.676354	0.792	0.33399	6.67876e-08	2.21965e-07
ENSG00000108262	GIT1	28964	0.257825	1.52461e-11	2.0046e-10	0.333845	6.7723e-08	2.24865e-07
ENSG00000167977	KCTD5	54442	0.180553	2.83675e-06	1.66861e-05	0.333743	6.83875e-08	2.26927e-07
ENSG00000100246	DNAL4	10126	0.278367	2.78587e-13	4.69998e-12	0.333692	6.87175e-08	2.27956e-07
ENSG00000100263	RHBDD3	25807	0.186761	1.25886e-06	7.82971e-06	0.333668	6.88791e-08	2.28479e-07
ENSG00000168806	LCMT2	9836	0.113022	0.00354275	0.0112771	0.333481	7.01192e-08	2.32364e-07
ENSG00000103855	CD276	80381	-0.188798	9.58668e-07	6.11014e-06	0.333461	7.02506e-08	2.32772e-07
ENSG00000109062	SLC9A3R1	9368	0.334083	8.91309e-19	3.12966e-17	0.33336	7.09334e-08	2.34845e-07
ENSG00000173418	NAA20	51126	0.299127	3.42252e-15	7.50981e-14	0.333357	7.09516e-08	2.34878e-07
ENSG00000179163	FUCA1	2517	0.156433	5.15796e-05	0.000241129	0.333244	7.17223e-08	2.37251e-07
ENSG00000122692	SMU1	55234	0.0592953	0.126911	0.237465	0.333144	7.24067e-08	2.39377e-07
ENSG00000175701	MTLN	205251	0.318698	3.85355e-17	1.09642e-15	0.333131	7.2497e-08	2.3962e-07
ENSG00000172409	CLP1	10978	0.134561	0.000507664	0.00195239	0.333105	7.26793e-08	2.40154e-07
ENSG00000186577	SMIM29	221491	0.423419	2.88072e-30	4.66149e-28	0.332911	7.40379e-08	2.44418e-07
ENSG00000170779	CDCA4	55038	0.0390857	0.314582	0.472004	0.332881	7.42458e-08	2.45033e-07
ENSG00000177732	SOX12	6666	0.288033	3.75833e-14	7.16552e-13	0.33282	7.46841e-08	2.46381e-07
ENSG00000184508	HDDC3	374659	0.305049	9.12194e-16	2.16802e-14	0.332748	7.51922e-08	2.47914e-07
ENSG00000087460	GNAS	2778	0.449712	2.26672e-34	6.44614e-32	0.332739	7.52618e-08	2.48087e-07
ENSG00000182481	KPNA2	3838	0.170889	9.51921e-06	5.08964e-05	0.332672	7.57373e-08	2.49568e-07
ENSG00000198435	NRARP	441478	-0.116188	0.00271335	0.00886978	0.332641	7.59665e-08	2.50251e-07
ENSG00000127838	PNKD	25953	0.497022	1.01449e-42	1.09958e-39	0.332404	7.76972e-08	2.55542e-07
ENSG00000100526	CDKN3	1033	0.241603	2.8334e-10	3.13311e-09	0.332384	7.78488e-08	2.55996e-07
ENSG00000278759	TBCD	6904	0.0980603	0.0114658	0.0317256	0.332162	7.95088e-08	2.60991e-07
ENSG00000168256	NKIRAS2	28511	0.507174	1.09162e-44	1.52946e-41	0.332099	7.99794e-08	2.62461e-07
ENSG00000163754	GYG1	2992	-0.0597918	0.123755	0.232735	0.331767	8.25465e-08	2.70189e-07
ENSG00000167487	KLHL26	55295	0.381034	2.26977e-24	1.65047e-22	0.331708	8.30065e-08	2.71586e-07
ENSG00000136897	MRPL50	54534	0.143399	0.000209434	0.000870229	0.331638	8.3563e-08	2.73329e-07
ENSG00000163931	TKT	7086	0.235601	7.93158e-10	8.18301e-09	0.331613	8.37578e-08	2.73904e-07
ENSG00000109016	DHRS7B	25979	0.442756	2.99496e-33	7.35238e-31	0.331168	8.73685e-08	2.84818e-07
ENSG00000150787	PTS	5805	0.292203	1.54578e-14	3.11024e-13	0.331131	8.76754e-08	2.85737e-07
ENSG00000173409	ARV1	64801	0.251811	4.61483e-11	5.74554e-10	0.331068	8.82023e-08	2.87324e-07
ENSG00000178531	CTXN1	404217	0.266429	2.97304e-12	4.33139e-11	0.33094	8.92736e-08	2.905e-07
ENSG00000055044	NOP58	51602	0.103913	0.00736525	0.0215646	0.330791	9.05387e-08	2.94249e-07
ENSG00000240204	SMKR1	100287482	0.223905	5.44468e-09	4.9481e-08	0.330546	9.26588e-08	3.00646e-07
ENSG00000120438	TCP1	6950	0.094064	0.0153223	0.040825	0.330428	9.37041e-08	3.03708e-07
ENSG00000044574	HSPA5	3309	0.0569176	0.142897	0.260776	0.330387	9.40623e-08	3.0482e-07
ENSG00000125818	PSMF1	9491	0.378793	4.41118e-24	3.08587e-22	0.330298	9.48552e-08	3.07129e-07
ENSG00000143158	MPC2	25874	0.421463	5.63171e-30	8.76731e-28	0.330194	9.57978e-08	3.09954e-07
ENSG00000111142	METAP2	10988	-0.0878609	0.0235661	0.059222	0.330143	9.62593e-08	3.11377e-07
ENSG00000175938	ORAI3	93129	0.458778	7.16106e-36	2.5393e-33	0.330139	9.62945e-08	3.11473e-07
ENSG00000136045	PWP1	11137	0.215017	2.19698e-08	1.82351e-07	0.329969	9.78479e-08	3.16248e-07
ENSG00000186792	HYAL3	8372	0.396832	1.8078e-26	1.73082e-24	0.329949	9.80359e-08	3.16802e-07
ENSG00000167670	CHAF1A	10036	0.118541	0.00221604	0.0074111	0.329895	9.85337e-08	3.18195e-07
ENSG00000126602	TRAP1	10131	0.109528	0.00472046	0.0145359	0.329869	9.87729e-08	3.18932e-07
ENSG00000167325	RRM1	6240	-0.0410311	0.291082	0.446219	0.329604	1.01272e-07	3.26451e-07
ENSG00000143106	PSMA5	5686	0.225614	4.13579e-09	3.83194e-08	0.329558	1.01713e-07	3.27706e-07
ENSG00000180198	RCC1	1104	0.180281	2.93771e-06	1.72306e-05	0.329067	1.06523e-07	3.42049e-07
ENSG00000101412	E2F1	1869	0.237883	5.38017e-10	5.69178e-09	0.328974	1.07453e-07	3.44902e-07
ENSG00000147140	NONO	4841	0.192277	5.97771e-07	3.93886e-06	0.328881	1.08401e-07	3.47612e-07
ENSG00000083807	SLC27A5	10998	0.468347	1.66593e-37	7.78044e-35	0.328826	1.0896e-07	3.49288e-07
ENSG00000183520	UTP11	51118	0.218167	1.34914e-08	1.15621e-07	0.328804	1.09191e-07	3.49892e-07
ENSG00000106244	PDAP1	11333	0.243477	2.04293e-10	2.31152e-09	0.328772	1.09521e-07	3.5087e-07
ENSG00000102882	MAPK3	5595	0.22711	3.24519e-09	3.05007e-08	0.328753	1.09716e-07	3.51416e-07
ENSG00000143443	C1orf56	54964	0.327202	4.93376e-18	1.57312e-16	0.328711	1.10142e-07	3.52664e-07
ENSG00000184009	ACTG1	71	0.284765	7.46371e-14	1.36415e-12	0.328385	1.13565e-07	3.62915e-07
ENSG00000131238	PPT1	5538	0.149063	0.000115538	0.000505453	0.328373	1.13698e-07	3.63257e-07
ENSG00000166823	MESP1	55897	0.483091	3.99758e-40	2.83507e-37	0.328354	1.13894e-07	3.63825e-07
ENSG00000166171	DPCD	25911	0.38007	3.0229e-24	2.15983e-22	0.328269	1.14806e-07	3.6647e-07
ENSG00000143740	SNAP47	116841	0.107956	0.00535733	0.0162754	0.328156	1.16025e-07	3.70095e-07
ENSG00000104884	ERCC2	2068	0.149286	0.000112809	0.000494454	0.328096	1.16688e-07	3.72044e-07
ENSG00000139438	FAM222A	84915	0.422876	3.47197e-30	5.54021e-28	0.328095	1.16697e-07	3.72053e-07
ENSG00000142530	FAM71E1	112703	0.461978	2.06305e-36	8.11726e-34	0.327659	1.21549e-07	3.8619e-07
ENSG00000206279	DAXX	1616	0.271503	1.10236e-12	1.71148e-11	0.327657	1.21579e-07	3.86265e-07
ENSG00000170540	ARL6IP1	23204	0.247253	1.04821e-10	1.23618e-09	0.327494	1.23441e-07	3.9181e-07
ENSG00000105185	PDCD5	9141	0.374524	1.54207e-23	9.95326e-22	0.327435	1.24128e-07	3.93904e-07
ENSG00000164182	NDUFAF2	91942	0.314608	1.01197e-16	2.71649e-15	0.327212	1.26744e-07	4.01563e-07
ENSG00000243449	C4orf48	401115	0.240405	3.48763e-10	3.80888e-09	0.327113	1.2792e-07	4.05063e-07
ENSG00000123395	ATG101	60673	0.124188	0.00134362	0.0047147	0.326873	1.30807e-07	4.13399e-07
ENSG00000132432	SEC61G	23480	0.356173	2.71791e-21	1.31312e-19	0.32661	1.34057e-07	4.22978e-07
ENSG00000177954	RPS27	6232	0.130286	0.000764721	0.0028391	0.326431	1.36309e-07	4.29582e-07
ENSG00000116161	CACYBP	27101	0.339677	2.14681e-19	8.14555e-18	0.326431	1.36315e-07	4.29582e-07
ENSG00000160392	C19orf47	126526	0.267242	2.53981e-12	3.74967e-11	0.326228	1.38919e-07	4.37131e-07
ENSG00000100124	ANKRD54	129138	0.369922	5.82158e-23	3.50179e-21	0.326054	1.41177e-07	4.43685e-07
ENSG00000101160	CTSZ	1522	0.066411	0.0872739	0.176511	0.326047	1.4127e-07	4.43954e-07
ENSG00000186298	PPP1CC	5501	0.185177	1.553e-06	9.53224e-06	0.325883	1.43435e-07	4.50239e-07
ENSG00000182362	YBEY	54059	0.429395	3.61524e-31	6.65632e-29	0.325716	1.4569e-07	4.56921e-07
ENSG00000099821	POLRMT	5442	0.246056	1.29678e-10	1.50919e-09	0.325678	1.46203e-07	4.583e-07
ENSG00000136518	ACTL6A	86	-0.0120643	0.756332	0.849065	0.325677	1.46219e-07	4.58301e-07
ENSG00000132603	NIP7	51388	0.15278	7.72811e-05	0.000349725	0.325631	1.46844e-07	4.60083e-07
ENSG00000112118	MCM3	4172	0.016138	0.678075	0.793159	0.325595	1.47337e-07	4.61527e-07
ENSG00000089063	TMEM230	29058	0.463136	1.31088e-36	5.266e-34	0.32559	1.47398e-07	4.61618e-07
ENSG00000004487	KDM1A	23028	-0.1501	0.000103378	0.000456462	0.325518	1.48392e-07	4.64478e-07
ENSG00000013306	SLC25A39	51629	0.546154	6.7919e-53	2.29506e-49	0.325297	1.51464e-07	4.73396e-07
ENSG00000214114	MYCBP	26292	0.280202	1.91594e-13	3.30811e-12	0.325204	1.52777e-07	4.77264e-07
ENSG00000176619	LMNB2	84823	0.0864051	0.0259825	0.064364	0.325185	1.53035e-07	4.78019e-07
ENSG00000165698	SPACA9	11092	0.309614	3.2241e-16	8.10185e-15	0.325165	1.53325e-07	4.78847e-07
ENSG00000079785	DDX1	1653	-0.0842507	0.0299495	0.072715	0.325013	1.55506e-07	4.85104e-07
ENSG00000149418	ST14	6768	0.279424	2.24645e-13	3.84184e-12	0.325005	1.5561e-07	4.85375e-07
ENSG00000112658	SRF	6722	-0.0729517	0.0602725	0.130404	0.324951	1.5639e-07	4.8765e-07
ENSG00000078369	GNB1	2782	0.00765863	0.843843	0.906304	0.324949	1.56429e-07	4.87744e-07
ENSG00000113272	THG1L	54974	0.14184	0.000245773	0.00100551	0.32476	1.59185e-07	4.95608e-07
ENSG00000227500	SCAMP4	113178	0.432477	1.21949e-31	2.38278e-29	0.324733	1.59586e-07	4.96743e-07
ENSG00000177556	ATOX1	475	0.243037	2.20684e-10	2.48183e-09	0.324292	1.66221e-07	5.1617e-07
ENSG00000140691	ARMC5	79798	0.138299	0.000351296	0.00139231	0.324174	1.68041e-07	5.21145e-07
ENSG00000166851	PLK1	5347	0.137963	0.000363264	0.00143588	0.323874	1.72763e-07	5.34835e-07
ENSG00000169919	GUSB	2990	0.183316	1.9827e-06	1.19589e-05	0.323759	1.74616e-07	5.39928e-07
ENSG00000174013	FBXO45	200933	0.147125	0.000141956	0.000609104	0.323262	1.8279e-07	5.63895e-07
ENSG00000167513	CDT1	81620	0.308164	4.49536e-16	1.10641e-14	0.323091	1.85689e-07	5.72163e-07
ENSG00000198324	PHETA1	144717	0.24215	2.57631e-10	2.86536e-09	0.323087	1.85755e-07	5.72305e-07
ENSG00000105323	HNRNPUL1	11100	0.0779413	0.0446776	0.101781	0.323078	1.8591e-07	5.72722e-07
ENSG00000163882	POLR2H	5437	0.277971	3.01945e-13	5.06725e-12	0.323076	1.85945e-07	5.72796e-07
ENSG00000203724	C1orf53	388722	0.17271	7.61563e-06	4.1381e-05	0.32301	1.87076e-07	5.75849e-07
ENSG00000213853	EMP2	2013	0.18492	1.60659e-06	9.83907e-06	0.322942	1.88253e-07	5.79286e-07
ENSG00000107537	PHYH	5264	0.0510443	0.188948	0.323395	0.32279	1.90903e-07	5.86998e-07
ENSG00000117592	PRDX6	9588	0.162558	2.56553e-05	0.000126569	0.322699	1.92503e-07	5.91539e-07
ENSG00000142409	ZNF787	126208	0.340054	1.94856e-19	7.44248e-18	0.322563	1.94919e-07	5.9845e-07
ENSG00000167674	HDGFL2	84717	0.113327	0.00345383	0.0110207	0.322367	1.98456e-07	6.08429e-07
ENSG00000094804	CDC6	990	0.272461	9.11932e-13	1.43092e-11	0.322284	1.99979e-07	6.12804e-07
ENSG00000127564	PKMYT1	9088	0.118731	0.00217986	0.00729945	0.322151	2.02435e-07	6.19959e-07
ENSG00000182934	SRPRA	6734	0.232335	1.3725e-09	1.37247e-08	0.322106	2.03271e-07	6.22324e-07
ENSG00000164054	SHISA5	51246	0.446957	6.34669e-34	1.71974e-31	0.322054	2.04248e-07	6.24984e-07
ENSG00000178999	AURKB	9212	0.281181	1.56736e-13	2.73919e-12	0.322049	2.04342e-07	6.25204e-07
ENSG00000156502	SUPV3L1	6832	0.135201	0.000476971	0.00184397	0.322033	2.04638e-07	6.26008e-07
ENSG00000119328	ABITRAM	54942	0.0715484	0.0653931	0.139585	0.322029	2.04713e-07	6.26173e-07
ENSG00000133142	TCEAL4	79921	0.207431	6.89697e-08	5.28614e-07	0.321998	2.05296e-07	6.27689e-07
ENSG00000109534	GAR1	54433	0.145946	0.000160705	0.000683171	0.321584	2.13231e-07	6.50214e-07
ENSG00000096092	TMEM14A	28978	0.0246232	0.526475	0.673928	0.321352	2.17798e-07	6.63225e-07
ENSG00000171202	TMEM126A	84233	0.362751	4.42277e-22	2.39685e-20	0.321274	2.19351e-07	6.67671e-07
ENSG00000169221	TBC1D10B	26000	0.19566	3.74468e-07	2.54753e-06	0.321216	2.20528e-07	6.71109e-07
ENSG00000198856	OSTC	58505	0.182167	2.30275e-06	1.37507e-05	0.321142	2.2202e-07	6.75256e-07
ENSG00000146425	DYNLT1	6993	0.257236	1.7015e-11	2.2275e-10	0.321014	2.24615e-07	6.82535e-07
ENSG00000054116	TRAPPC3	27095	0.202203	1.48044e-07	1.07828e-06	0.320963	2.25672e-07	6.85383e-07
ENSG00000172992	DCAKD	79877	0.393263	5.5116e-26	4.90114e-24	0.320831	2.2841e-07	6.92963e-07
ENSG00000124160	NCOA5	57727	0.0810493	0.0367983	0.0865458	0.320823	2.28584e-07	6.93418e-07
ENSG00000145293	ENOPH1	58478	0.323069	1.35075e-17	4.0796e-16	0.320812	2.28814e-07	6.94005e-07
ENSG00000165140	FBP1	2203	-0.00659709	0.865264	0.919661	0.320759	2.29918e-07	6.97096e-07
ENSG00000205629	LCMT1	51451	0.422999	3.32785e-30	5.32502e-28	0.320754	2.30028e-07	6.97393e-07
ENSG00000243477	NAA80	24142	0.310632	2.55083e-16	6.50967e-15	0.320643	2.32354e-07	7.03888e-07
ENSG00000101439	CST3	1471	0.318026	4.52087e-17	1.27255e-15	0.320462	2.36226e-07	7.14975e-07
ENSG00000084754	HADHA	3030	0.159689	3.56976e-05	0.000171804	0.320449	2.36498e-07	7.15722e-07
ENSG00000011451	WIZ	58525	0.117609	0.00240218	0.00795535	0.320053	2.45189e-07	7.40227e-07
ENSG00000155660	PDIA4	9601	0.113598	0.00337668	0.0108027	0.319791	2.51103e-07	7.57124e-07
ENSG00000241127	YAE1	57002	0.259404	1.13458e-11	1.51444e-10	0.319582	2.55914e-07	7.71065e-07
ENSG00000072958	AP1M1	8907	0.422197	4.38158e-30	6.85831e-28	0.319545	2.56781e-07	7.73392e-07
ENSG00000101057	MYBL2	4605	0.14524	0.000173031	0.000731135	0.319501	2.57799e-07	7.76294e-07
ENSG00000171960	PPIH	10465	0.289625	2.68196e-14	5.22431e-13	0.319453	2.58923e-07	7.79432e-07
ENSG00000159363	ATP13A2	23400	0.294605	9.20565e-15	1.9084e-13	0.319343	2.61526e-07	7.86691e-07
ENSG00000106268	NUDT1	4521	0.365191	2.23154e-22	1.25308e-20	0.31934	2.61595e-07	7.86858e-07
ENSG00000136856	SLC2A8	29988	0.131312	0.000693856	0.00259395	0.319127	2.66709e-07	8.00894e-07
ENSG00000124299	PEPD	5184	0.211918	3.52402e-08	2.83208e-07	0.319094	2.67503e-07	8.02993e-07
ENSG00000214113	LYRM4	57128	0.362991	4.13664e-22	2.24815e-20	0.318902	2.72187e-07	8.15978e-07
ENSG00000167986	DDB1	1642	0.0449786	0.247101	0.396118	0.318857	2.73323e-07	8.19255e-07
ENSG00000161888	SPC24	147841	0.27074	1.28161e-12	1.97378e-11	0.318587	2.80066e-07	8.37889e-07
ENSG00000023318	ERP44	23071	0.214742	2.29153e-08	1.89624e-07	0.318585	2.80138e-07	8.3806e-07
ENSG00000031698	SARS1	6301	0.238475	4.86164e-10	5.17947e-09	0.31852	2.8177e-07	8.42591e-07
ENSG00000177628	GBA	2629	0.157523	4.56368e-05	0.000215451	0.318437	2.8391e-07	8.48283e-07
ENSG00000107281	NPDC1	56654	0.310329	2.73541e-16	6.94813e-15	0.318399	2.84869e-07	8.51016e-07
ENSG00000115484	CCT4	10575	-0.0272592	0.483162	0.63604	0.318151	2.91344e-07	8.69402e-07
ENSG00000140259	MFAP1	4236	-0.0655912	0.0912575	0.182875	0.318142	2.91566e-07	8.69889e-07
ENSG00000205808	PLPP6	403313	0.431636	1.64203e-31	3.13377e-29	0.31808	2.93209e-07	8.74428e-07
ENSG00000124225	PMEPA1	56937	0.216275	1.80974e-08	1.521e-07	0.318062	2.937e-07	8.75708e-07
ENSG00000179933	C14orf119	55017	0.221143	8.45253e-09	7.47814e-08	0.317796	3.00819e-07	8.9526e-07
ENSG00000131871	SELENOS	55829	0.314222	1.10782e-16	2.95856e-15	0.317759	3.01841e-07	8.9807e-07
ENSG00000071994	PDCD2	5134	0.172822	7.51153e-06	4.08462e-05	0.317756	3.01906e-07	8.98216e-07
ENSG00000171067	C11orf24	53838	0.363918	3.19072e-22	1.75398e-20	0.31774	3.02363e-07	8.9939e-07
ENSG00000149474	KAT14	57325	0.0986142	0.0110056	0.030632	0.317603	3.06102e-07	9.09662e-07
ENSG00000122378	PRXL2A	84293	0.109925	0.00457076	0.0141401	0.317596	3.06298e-07	9.10196e-07
ENSG00000108671	PSMD11	5717	0.292671	1.39796e-14	2.82965e-13	0.317349	3.13193e-07	9.29865e-07
ENSG00000125817	CENPB	1059	0.248561	8.29736e-11	9.94662e-10	0.317149	3.18895e-07	9.45619e-07
ENSG00000166352	C11orf74	119710	0.235494	8.07525e-10	8.31927e-09	0.317038	3.22091e-07	9.54604e-07
ENSG00000178988	MRFAP1L1	114932	0.28059	1.76982e-13	3.06596e-12	0.31698	3.23783e-07	9.59372e-07
ENSG00000118363	SPCS2	9789	0.313959	1.17812e-16	3.13174e-15	0.316846	3.27714e-07	9.70417e-07
ENSG00000131153	GINS2	51659	0.30867	4.00416e-16	9.89754e-15	0.316763	3.30167e-07	9.77177e-07
ENSG00000146731	CCT6A	908	0.23099	1.71634e-09	1.68683e-08	0.316681	3.32599e-07	9.83601e-07
ENSG00000086065	CHMP5	51510	0.132952	0.000593114	0.00224686	0.31655	3.36544e-07	9.93845e-07
ENSG00000132305	IMMT	10989	-0.0894303	0.0211814	0.0540833	0.316365	3.42187e-07	1.00905e-06
ENSG00000188706	ZDHHC9	51114	0.153745	6.9516e-05	0.000317033	0.316249	3.45767e-07	1.01893e-06
ENSG00000133316	WDR74	54663	0.202609	1.39631e-07	1.02114e-06	0.316137	3.49262e-07	1.02854e-06
ENSG00000164366	CCDC127	133957	0.394783	3.43378e-26	3.14599e-24	0.315864	3.57913e-07	1.05234e-06
ENSG00000138430	OLA1	29789	0.232419	1.35334e-09	1.35463e-08	0.315808	3.59716e-07	1.05732e-06
ENSG00000122873	CISD1	55847	0.187296	1.17234e-06	7.33608e-06	0.315805	3.59798e-07	1.0575e-06
ENSG00000141933	TPGS1	91978	0.184758	1.64103e-06	1.0034e-05	0.315598	3.66537e-07	1.07621e-06
ENSG00000198736	MSRB1	51734	0.467821	2.05534e-37	9.52171e-35	0.315547	3.68219e-07	1.08076e-06
ENSG00000113732	ATP6V0E1	8992	0.31357	1.29008e-16	3.41356e-15	0.315519	3.69158e-07	1.08324e-06
ENSG00000181852	RNF41	10193	0.289972	2.49115e-14	4.86914e-13	0.315511	3.69401e-07	1.0839e-06
ENSG00000136986	DERL1	79139	0.210793	4.1758e-08	3.31554e-07	0.315168	3.80928e-07	1.11561e-06
ENSG00000173599	PC	5091	0.374795	1.42521e-23	9.21971e-22	0.315122	3.82497e-07	1.11986e-06
ENSG00000115758	ODC1	4953	-0.00415388	0.914919	0.949462	0.315095	3.8341e-07	1.12236e-06
ENSG00000118600	RXYLT1	10329	0.0210604	0.588006	0.725189	0.315088	3.83652e-07	1.12295e-06
ENSG00000181027	FKRP	79147	0.0738456	0.057187	0.124894	0.315049	3.85003e-07	1.12664e-06
ENSG00000081177	EXD2	55218	0.131127	0.000706156	0.0026365	0.31504	3.85301e-07	1.12738e-06
ENSG00000136026	CKAP4	10970	0.133197	0.000579319	0.00219954	0.314905	3.89962e-07	1.14026e-06
ENSG00000164610	RP9	6100	0.274532	6.03679e-13	9.69752e-12	0.314839	3.92293e-07	1.14655e-06
ENSG00000079246	XRCC5	7520	-0.157559	4.54529e-05	0.000214653	0.314763	3.94947e-07	1.15395e-06
ENSG00000078902	TOLLIP	54472	0.351749	8.99801e-21	4.07997e-19	0.31463	3.99655e-07	1.16699e-06
ENSG00000004478	FKBP4	2288	0.372775	2.5613e-23	1.60802e-21	0.314514	4.0382e-07	1.17814e-06
ENSG00000250317	SMIM20	389203	0.163929	2.18656e-05	0.000109309	0.314289	4.12013e-07	1.20076e-06
ENSG00000177542	SLC25A22	79751	0.322443	1.57125e-17	4.70011e-16	0.313934	4.25232e-07	1.23633e-06
ENSG00000139531	SUOX	6821	0.399735	7.22643e-27	7.21951e-25	0.313537	4.40513e-07	1.27694e-06
ENSG00000129028	THAP10	56906	0.154288	6.54717e-05	0.000300257	0.313497	4.42069e-07	1.28126e-06
ENSG00000128011	LRFN1	57622	0.4752	1.04694e-38	6.13689e-36	0.313486	4.42517e-07	1.28242e-06
ENSG00000248275	TRIM52-AS1	100507602	0.179082	3.42527e-06	1.98271e-05	0.313393	4.4619e-07	1.29189e-06
ENSG00000121900	TMEM54	113452	0.353993	4.91363e-21	2.29482e-19	0.31336	4.47498e-07	1.29535e-06
ENSG00000155115	GTF3C6	112495	0.0584926	0.132144	0.245014	0.313245	4.52068e-07	1.30753e-06
ENSG00000183648	NDUFB1	4707	0.296945	5.52847e-15	1.17885e-13	0.313244	4.52118e-07	1.3076e-06
ENSG00000196636	SDHAF3	57001	0.218946	1.19434e-08	1.03202e-07	0.313025	4.60986e-07	1.33164e-06
ENSG00000164109	MAD2L1	4085	-0.00310577	0.936333	0.962574	0.312877	4.67095e-07	1.3484e-06
ENSG00000121766	ZCCHC17	51538	0.155359	5.81474e-05	0.000269095	0.31283	4.69033e-07	1.35359e-06
ENSG00000107371	EXOSC3	51010	0.158102	4.27498e-05	0.000202788	0.312823	4.69314e-07	1.35433e-06
ENSG00000168556	ING2	3622	0.148799	0.000118847	0.000518863	0.31278	4.71095e-07	1.35886e-06
ENSG00000182512	GLRX5	51218	0.343052	8.96716e-20	3.57225e-18	0.312528	4.81743e-07	1.38734e-06
ENSG00000132153	DHX30	22907	0.128451	0.000908377	0.00331376	0.312453	4.84966e-07	1.39613e-06
ENSG00000150776	NKAPD1	55216	0.0653667	0.0923735	0.184667	0.31237	4.88547e-07	1.40573e-06
ENSG00000133678	TMEM254	80195	0.261037	8.33981e-12	1.13526e-10	0.312346	4.89591e-07	1.40859e-06
ENSG00000184363	PKP3	11187	0.281376	1.50571e-13	2.63947e-12	0.3121	5.00345e-07	1.43759e-06
ENSG00000129235	TXNDC17	84817	0.410594	2.15819e-28	2.74286e-26	0.312046	5.02711e-07	1.44366e-06
ENSG00000172465	TCEAL1	9338	-0.0690963	0.0751973	0.156347	0.312045	5.0277e-07	1.44376e-06
ENSG00000123064	DDX54	79039	0.166468	1.62061e-05	8.29807e-05	0.312037	5.03126e-07	1.44464e-06
ENSG00000153904	DDAH1	23576	0.347392	2.87284e-20	1.22064e-18	0.311965	5.06329e-07	1.45325e-06
ENSG00000183527	PSMG1	8624	0.306289	6.88978e-16	1.65739e-14	0.311846	5.1167e-07	1.46755e-06
ENSG00000162851	TFB2M	64216	0.0137604	0.723392	0.826214	0.311834	5.12248e-07	1.46906e-06
ENSG00000103356	EARS2	124454	0.234855	8.99661e-10	9.20247e-09	0.311767	5.15252e-07	1.4772e-06
ENSG00000104147	OIP5	11339	0.0593399	0.126625	0.237015	0.311584	5.23662e-07	1.49984e-06
ENSG00000111540	RAB5B	5869	0.212957	3.00976e-08	2.44134e-07	0.311505	5.27335e-07	1.50969e-06
ENSG00000168118	RAB4A	5867	0.0792623	0.0411703	0.0950039	0.311457	5.29568e-07	1.51563e-06
ENSG00000155438	NIFK	84365	0.139774	0.000303053	0.00121638	0.311203	5.41532e-07	1.54755e-06
ENSG00000086232	EIF2AK1	27102	0.388177	2.63715e-25	2.17348e-23	0.310945	5.53969e-07	1.58041e-06
ENSG00000164053	ATRIP	84126	0.278521	2.69983e-13	4.56556e-12	0.310682	5.66974e-07	1.61559e-06
ENSG00000144848	ATG3	64422	-0.0241724	0.534076	0.680282	0.310339	5.84314e-07	1.66153e-06
ENSG00000168612	ZSWIM1	90204	0.178705	3.5942e-06	2.07235e-05	0.3102	5.91463e-07	1.68078e-06
ENSG00000119718	EIF2B2	8892	0.23598	7.438e-10	7.707e-09	0.310124	5.95465e-07	1.69148e-06
ENSG00000197568	HHLA3	11147	0.49143	1.15499e-41	1.05315e-38	0.309805	6.12321e-07	1.73686e-06
ENSG00000215845	TSTD1	100131187	0.272502	9.04614e-13	1.42099e-11	0.309587	6.24154e-07	1.76763e-06
ENSG00000180817	PPA1	5464	0.217785	1.43172e-08	1.22152e-07	0.309549	6.26232e-07	1.77299e-06
ENSG00000125995	ROMO1	140823	0.367781	1.07216e-22	6.22752e-21	0.309518	6.27906e-07	1.77711e-06
ENSG00000243317	STMP1	647087	0.293808	1.09395e-14	2.24355e-13	0.309487	6.29653e-07	1.78197e-06
ENSG00000101911	PRPS2	5634	0.268483	1.99482e-12	2.9904e-11	0.309436	6.32472e-07	1.78924e-06
ENSG00000150768	DLAT	1737	-0.13118	0.000702632	0.00262453	0.309383	6.35389e-07	1.79688e-06
ENSG00000166165	CKB	1152	0.146967	0.000144347	0.000618853	0.309376	6.35754e-07	1.79782e-06
ENSG00000214309	MBLAC1	255374	0.333978	9.1516e-19	3.20557e-17	0.309362	6.36562e-07	1.79998e-06
ENSG00000170421	KRT8	3856	0.370207	5.36574e-23	3.25142e-21	0.309272	6.41597e-07	1.81291e-06
ENSG00000196704	AMZ2	51321	0.176039	5.03482e-06	2.83138e-05	0.308835	6.66588e-07	1.87798e-06
ENSG00000276180	H4C9	8294	0.406299	8.78808e-28	1.00966e-25	0.308682	6.7551e-07	1.90143e-06
ENSG00000247077	PGAM5	192111	0.338873	2.63871e-19	9.84291e-18	0.308431	6.90484e-07	1.9411e-06
ENSG00000198712	COX2	4513	0.432843	1.07103e-31	2.11427e-29	0.308299	6.98467e-07	1.96239e-06
ENSG00000145337	PYURF	100996939	0.186281	1.3418e-06	8.30872e-06	0.307972	7.1867e-07	2.0155e-06
ENSG00000162073	PAQR4	124222	0.201473	1.64461e-07	1.18836e-06	0.307918	7.22039e-07	2.02415e-06
ENSG00000143319	ISG20L2	81875	-0.025855	0.505992	0.656237	0.307906	7.22805e-07	2.0262e-06
ENSG00000154096	THY1	7070	0.0512492	0.187176	0.321102	0.307881	7.24355e-07	2.02995e-06
ENSG00000105401	CDC37	11140	0.344718	5.80553e-20	2.3686e-18	0.307823	7.28009e-07	2.03929e-06
ENSG00000253719	ATXN7L3B	552889	0.0194853	0.616229	0.746663	0.30779	7.30141e-07	2.04486e-06
ENSG00000131669	NINJ1	4814	0.301032	2.24452e-15	5.06229e-14	0.307729	7.34016e-07	2.05491e-06
ENSG00000264364	DYNLL2	140735	0.130257	0.000766783	0.00284657	0.307557	7.45076e-07	2.08333e-06
ENSG00000090889	KIF4A	24137	0.116738	0.00258883	0.00850191	0.307458	7.51527e-07	2.09974e-06
ENSG00000177981	ASB8	140461	0.0602277	0.121035	0.228697	0.307421	7.53903e-07	2.10576e-06
ENSG00000165678	GHITM	27069	0.183813	1.85804e-06	1.12614e-05	0.307403	7.55128e-07	2.10897e-06
ENSG00000184232	OAF	220323	-0.0662801	0.0879008	0.177529	0.307296	7.62167e-07	2.12698e-06
ENSG00000261236	BOP1	23246	0.379876	3.20174e-24	2.27911e-22	0.306861	7.91457e-07	2.20282e-06
ENSG00000131116	ZNF428	126299	0.177551	4.16108e-06	2.37584e-05	0.306692	8.0319e-07	2.23277e-06
ENSG00000071889	FAM3A	60343	0.388912	2.10674e-25	1.75394e-23	0.30655	8.13076e-07	2.25764e-06
ENSG00000170791	CHCHD7	79145	0.253678	3.28244e-11	4.16339e-10	0.306487	8.17575e-07	2.26912e-06
ENSG00000104980	TIMM44	10469	0.312688	1.58418e-16	4.14594e-15	0.306416	8.22573e-07	2.28189e-06
ENSG00000178093	TSSK6	83983	0.0307169	0.429402	0.587365	0.30627	8.33032e-07	2.30934e-06
ENSG00000189043	NDUFA4	4697	0.199367	2.22188e-07	1.56936e-06	0.306208	8.3754e-07	2.32116e-06
ENSG00000115946	PNO1	56902	0.133738	0.000549837	0.00209703	0.306204	8.37847e-07	2.3219e-06
ENSG00000113460	BRIX1	55299	0.21275	3.10596e-08	2.51016e-07	0.306148	8.41864e-07	2.33225e-06
ENSG00000164695	CHMP4C	92421	0.208165	6.18613e-08	4.78538e-07	0.306017	8.51459e-07	2.35689e-06
ENSG00000088766	CRLS1	54675	0.383565	1.06499e-24	8.09247e-23	0.305909	8.59459e-07	2.3772e-06
ENSG00000175324	LSM1	27257	0.221554	7.91951e-09	7.038e-08	0.305656	8.78418e-07	2.4259e-06
ENSG00000162430	SELENON	57190	0.0607849	0.117627	0.223759	0.30553	8.88011e-07	2.45038e-06
ENSG00000124207	CSE1L	1434	0.16872	1.23793e-05	6.47304e-05	0.305415	8.96915e-07	2.47329e-06
ENSG00000091640	SPAG7	9552	0.253502	3.38965e-11	4.29273e-10	0.305355	9.01535e-07	2.48531e-06
ENSG00000182899	RPL35A	6165	0.266858	2.73595e-12	4.00731e-11	0.305122	9.19863e-07	2.53279e-06
ENSG00000130881	LRP3	4037	0.41169	1.503e-28	1.94459e-26	0.305036	9.26648e-07	2.54939e-06
ENSG00000105699	LSR	51599	0.250772	5.57218e-11	6.85573e-10	0.304943	9.34137e-07	2.56907e-06
ENSG00000275575	PTP4A3	11156	0.106596	0.00596969	0.0179112	0.304821	9.43934e-07	2.59458e-06
ENSG00000106554	CHCHD3	54927	0.119965	0.00195718	0.00661861	0.304784	9.4702e-07	2.60245e-06
ENSG00000170584	NUDCD2	134492	0.123747	0.00139823	0.00488959	0.304703	9.53618e-07	2.61982e-06
ENSG00000014641	MDH1	4190	0.237845	5.41573e-10	5.72519e-09	0.304635	9.59172e-07	2.63382e-06
ENSG00000121680	PEX16	9409	0.252944	3.75399e-11	4.73223e-10	0.304598	9.62245e-07	2.64175e-06
ENSG00000124155	PIGT	51604	0.115663	0.00283741	0.00923198	0.304581	9.63698e-07	2.64549e-06
ENSG00000075239	ACAT1	38	0.085835	0.0269854	0.0664626	0.304479	9.72117e-07	2.66707e-06
ENSG00000135632	SMYD5	10322	0.397545	1.44422e-26	1.39669e-24	0.304451	9.745e-07	2.67322e-06
ENSG00000131779	PEX11B	8799	0.155515	5.71456e-05	0.000264865	0.304018	1.01143e-06	2.76892e-06
ENSG00000102390	PBDC1	51260	0.165919	1.72973e-05	8.80626e-05	0.303979	1.01475e-06	2.77687e-06
ENSG00000010165	EEF1AKNMT	51603	-0.0867949	0.0253154	0.0629735	0.303882	1.02329e-06	2.79809e-06
ENSG00000004961	HCCS	3052	0.031498	0.417758	0.576116	0.303849	1.02615e-06	2.80458e-06
ENSG00000186193	SAPCD2	89958	0.310987	2.34978e-16	6.02335e-15	0.303755	1.0345e-06	2.82673e-06
ENSG00000091542	ALKBH5	54890	0.236519	6.78782e-10	7.07542e-09	0.303659	1.04305e-06	2.84845e-06
ENSG00000088356	PDRG1	81572	0.240861	3.22278e-10	3.53576e-09	0.303647	1.04408e-06	2.85112e-06
ENSG00000182004	SNRPE	6635	0.229073	2.35454e-09	2.26509e-08	0.303509	1.05653e-06	2.88334e-06
ENSG00000128789	PSMG2	56984	0.222004	7.37428e-09	6.58197e-08	0.303403	1.06617e-06	2.90703e-06
ENSG00000106609	TMEM248	55069	0.147976	0.000129726	0.000561661	0.303369	1.06919e-06	2.91456e-06
ENSG00000178149	DALRD3	55152	-0.148737	0.000119632	0.000521971	0.303154	1.08905e-06	2.96519e-06
ENSG00000135930	EIF4E2	9470	0.193527	5.03336e-07	3.35042e-06	0.30313	1.09128e-06	2.97083e-06
ENSG00000177674	AGTRAP	57085	0.406908	7.21035e-28	8.33397e-26	0.302905	1.11254e-06	3.02654e-06
ENSG00000170266	GLB1	2720	-0.0658515	0.0899772	0.180865	0.302535	1.14825e-06	3.11615e-06
ENSG00000101132	PFDN4	5203	0.167952	1.35758e-05	7.04482e-05	0.302399	1.16159e-06	3.15058e-06
ENSG00000124217	MOCS3	27304	0.132212	0.000636756	0.00239827	0.302322	1.16925e-06	3.1694e-06
ENSG00000143553	SNAPIN	23557	0.217993	1.38623e-08	1.18623e-07	0.30228	1.17345e-06	3.17973e-06
ENSG00000175061	SNHG29	125144	0.179164	3.38952e-06	1.964e-05	0.302075	1.19411e-06	3.23204e-06
ENSG00000172590	MRPL52	122704	0.366606	1.49661e-22	8.52902e-21	0.301822	1.22017e-06	3.29699e-06
ENSG00000109519	GRPEL1	80273	0.404714	1.46805e-27	1.63118e-25	0.301602	1.24319e-06	3.35288e-06
ENSG00000198546	ZNF511	118472	0.35517	3.57096e-21	1.70246e-19	0.301369	1.26808e-06	3.41485e-06
ENSG00000156599	ZDHHC5	25921	0.16127	2.97772e-05	0.000145356	0.301169	1.28974e-06	3.46944e-06
ENSG00000183431	SF3A3	10946	-0.039924	0.304307	0.460946	0.301071	1.30053e-06	3.49616e-06
ENSG00000006625	GGCT	79017	0.437923	1.73839e-32	3.85566e-30	0.300938	1.31525e-06	3.53374e-06
ENSG00000171848	RRM2	6241	0.168922	1.20828e-05	6.33476e-05	0.300739	1.33764e-06	3.58904e-06
ENSG00000175166	PSMD2	5708	0.0128942	0.740156	0.837239	0.300723	1.33946e-06	3.59356e-06
ENSG00000054148	PHPT1	29085	0.333926	9.27201e-19	3.24206e-17	0.300646	1.34826e-06	3.61599e-06
ENSG00000129968	ABHD17A	81926	0.273728	7.08908e-13	1.13089e-11	0.300595	1.35408e-06	3.63041e-06
ENSG00000177045	SIX5	147912	-0.0454709	0.241961	0.389783	0.300512	1.36365e-06	3.65368e-06
ENSG00000167685	ZNF444	55311	0.214052	2.54692e-08	2.0916e-07	0.30037	1.38011e-06	3.69363e-06
ENSG00000123080	CDKN2C	1031	0.297707	4.67888e-15	1.00742e-13	0.300311	1.38706e-06	3.71069e-06
ENSG00000138442	WDR12	55759	-0.0471404	0.225088	0.368833	0.300266	1.39234e-06	3.72343e-06
ENSG00000138231	DBR1	51163	0.0137167	0.724235	0.826766	0.300238	1.39566e-06	3.73178e-06
ENSG00000181789	COPG1	22820	0.303581	1.26972e-15	2.95539e-14	0.299969	1.42766e-06	3.81343e-06
ENSG00000176871	WSB2	55884	-0.0649797	0.0943228	0.187695	0.299727	1.45725e-06	3.88721e-06
ENSG00000133884	DPF2	5977	-0.042214	0.277384	0.430743	0.299595	1.47349e-06	3.92835e-06
ENSG00000197728	RPS26	6231	0.201849	1.55808e-07	1.13138e-06	0.299474	1.4886e-06	3.96641e-06
ENSG00000167920	TMEM99	147184	0.442627	3.1398e-33	7.67514e-31	0.299415	1.49611e-06	3.98495e-06
ENSG00000106263	EIF3B	8662	0.264288	4.49072e-12	6.36647e-11	0.299364	1.50249e-06	4.00139e-06
ENSG00000116874	WARS2	10352	0.179188	3.3791e-06	1.95875e-05	0.299359	1.50317e-06	4.00302e-06
ENSG00000160783	PMF1	11243	0.218689	1.24342e-08	1.07234e-07	0.299317	1.50852e-06	4.01612e-06
ENSG00000112357	PEX7	5191	0.152665	7.82633e-05	0.000353724	0.299315	1.5087e-06	4.01643e-06
ENSG00000229809	ZNF688	146542	0.293178	1.25326e-14	2.55114e-13	0.29919	1.52468e-06	4.05635e-06
ENSG00000166340	TPP1	1200	0.18152	2.50405e-06	1.48739e-05	0.299095	1.53702e-06	4.08689e-06
ENSG00000132313	MRPL35	51318	0.081951	0.0347464	0.082488	0.299025	1.54606e-06	4.10978e-06
ENSG00000136238	RAC1	5879	0.306924	5.96411e-16	1.44683e-14	0.298982	1.55162e-06	4.124e-06
ENSG00000198715	GLMP	112770	0.0433571	0.26457	0.416401	0.298921	1.55965e-06	4.14398e-06
ENSG00000099203	TMED1	11018	0.159458	3.66516e-05	0.0001761	0.298836	1.5709e-06	4.17175e-06
ENSG00000118655	DCLRE1B	64858	-0.026974	0.487752	0.640272	0.298654	1.59511e-06	4.23213e-06
ENSG00000106397	PLOD3	8985	0.208055	6.28794e-08	4.85498e-07	0.298627	1.59873e-06	4.24067e-06
ENSG00000130349	MTRES1	51250	0.0185654	0.632979	0.759496	0.298606	1.60154e-06	4.24781e-06
ENSG00000136159	NUDT15	55270	0.0415362	0.285179	0.439352	0.298516	1.61367e-06	4.2772e-06
ENSG00000123136	DDX39A	10212	0.28786	3.8986e-14	7.40838e-13	0.298448	1.6229e-06	4.2999e-06
ENSG00000117305	HMGCL	3155	0.291908	1.64686e-14	3.29745e-13	0.298302	1.64297e-06	4.34824e-06
ENSG00000088325	TPX2	22974	0.166303	1.65275e-05	8.44996e-05	0.298203	1.65674e-06	4.38106e-06
ENSG00000106009	BRAT1	221927	0.206343	8.09951e-08	6.1455e-07	0.298169	1.66145e-06	4.3925e-06
ENSG00000156467	UQCRB	7381	0.315444	8.31822e-17	2.25503e-15	0.297403	1.77151e-06	4.6626e-06
ENSG00000141026	MED9	55090	0.251111	5.24045e-11	6.47533e-10	0.297345	1.78015e-06	4.68319e-06
ENSG00000175467	SART1	9092	0.22303	6.26287e-09	5.64081e-08	0.297343	1.78049e-06	4.68387e-06
ENSG00000189057	FAM111B	374393	0.150769	9.6172e-05	0.000427237	0.297336	1.78156e-06	4.68627e-06
ENSG00000090971	NAT14	57106	0.228401	2.62843e-09	2.50981e-08	0.297274	1.79076e-06	4.70962e-06
ENSG00000245910	SNHG6	641638	0.4062	9.07376e-28	1.03833e-25	0.297265	1.79214e-06	4.71303e-06
ENSG00000105700	KXD1	79036	0.339662	2.15508e-19	8.17151e-18	0.2971	1.81707e-06	4.77442e-06
ENSG00000118096	IFT46	56912	0.263292	5.43282e-12	7.59339e-11	0.297037	1.82666e-06	4.79719e-06
ENSG00000101193	GID8	54994	0.231512	1.57391e-09	1.55832e-08	0.29703	1.82778e-06	4.79968e-06
ENSG00000136888	ATP6V1G1	9550	0.104738	0.00690784	0.0203654	0.297019	1.82938e-06	4.80347e-06
ENSG00000134690	CDCA8	55143	0.233451	1.13902e-09	1.15094e-08	0.296915	1.84538e-06	4.84216e-06
ENSG00000165272	AQP3	360	-0.00343389	0.929623	0.958336	0.296803	1.86272e-06	4.88384e-06
ENSG00000156858	PRR14	78994	0.192917	5.47479e-07	3.62661e-06	0.296786	1.86534e-06	4.88983e-06
ENSG00000178467	P4HTM	54681	0.280278	1.88632e-13	3.25991e-12	0.296662	1.88469e-06	4.93716e-06
ENSG00000167699	GLOD4	51031	0.0741347	0.0562176	0.123157	0.296587	1.89654e-06	4.96571e-06
ENSG00000149016	TUT1	64852	0.281135	1.58234e-13	2.76201e-12	0.296305	1.94179e-06	5.0763e-06
ENSG00000141522	ARHGDIA	396	0.259622	1.08894e-11	1.45882e-10	0.295992	1.99295e-06	5.2008e-06
ENSG00000157184	CPT2	1376	0.212569	3.19251e-08	2.57648e-07	0.295966	1.99725e-06	5.21155e-06
ENSG00000169951	ZNF764	92595	0.0708416	0.0681049	0.14429	0.295593	2.06031e-06	5.36707e-06
ENSG00000154174	TOMM70	9868	0.291746	1.70523e-14	3.40247e-13	0.295584	2.06188e-06	5.37067e-06
ENSG00000119326	CTNNAL1	8727	-0.127614	0.000981882	0.00355481	0.295332	2.1054e-06	5.47482e-06
ENSG00000136997	MYC	4609	0.0288714	0.457653	0.613647	0.295325	2.10666e-06	5.47785e-06
ENSG00000261652	C15orf65	145788	0.404873	1.39458e-27	1.55556e-25	0.295244	2.12081e-06	5.51238e-06
ENSG00000085644	ZNF213	7760	0.392158	7.76152e-26	6.75547e-24	0.295093	2.14759e-06	5.5782e-06
ENSG00000102978	POLR2C	5432	0.0218906	0.573376	0.713182	0.295006	2.16312e-06	5.61623e-06
ENSG00000102225	CDK16	5127	0.29618	6.53431e-15	1.379e-13	0.294983	2.16728e-06	5.62605e-06
ENSG00000173156	RHOD	29984	0.270633	1.30888e-12	2.01416e-11	0.294932	2.17644e-06	5.64829e-06
ENSG00000186395	KRT10	3858	0.389035	2.02892e-25	1.69406e-23	0.294846	2.19203e-06	5.6867e-06
ENSG00000161671	EMC10	284361	0.395695	2.58215e-26	2.41976e-24	0.294839	2.19331e-06	5.68976e-06
ENSG00000183605	SFXN4	119559	0.389318	1.86064e-25	1.56036e-23	0.294669	2.22448e-06	5.76228e-06
ENSG00000164815	ORC5	5001	0.242195	2.55631e-10	2.84588e-09	0.294656	2.22676e-06	5.76687e-06
ENSG00000185808	PIGP	51227	0.386903	3.88585e-25	3.13515e-23	0.294654	2.22714e-06	5.76734e-06
ENSG00000005194	CIAPIN1	57019	0.163115	2.40453e-05	0.000119261	0.294612	2.23492e-06	5.78616e-06
ENSG00000130202	NECTIN2	5819	0.257219	1.70672e-11	2.23281e-10	0.294438	2.26745e-06	5.86377e-06
ENSG00000169217	CD2BP2	10421	0.167334	1.46187e-05	7.54036e-05	0.294174	2.31751e-06	5.98458e-06
ENSG00000123353	ORMDL2	29095	0.463226	1.2656e-36	5.15618e-34	0.294149	2.3223e-06	5.99535e-06
ENSG00000176476	SGF29	112869	0.26099	8.4134e-12	1.14501e-10	0.294125	2.32682e-06	6.00566e-06
ENSG00000139197	PEX5	5830	0.0604352	0.119757	0.226873	0.294086	2.3343e-06	6.0239e-06
ENSG00000117748	RPA2	6118	0.0590464	0.128516	0.239812	0.293896	2.37133e-06	6.11393e-06
ENSG00000143436	MRPL9	65005	0.118943	0.00214006	0.00717749	0.2937	2.41006e-06	6.20709e-06
ENSG00000100575	TIMM9	26520	0.247613	9.83048e-11	1.16676e-09	0.293633	2.42336e-06	6.23828e-06
ENSG00000272009	LOC102724889	102724889	0.302852	1.49532e-15	3.44422e-14	0.293367	2.47705e-06	6.36789e-06
ENSG00000150459	SAP18	10284	0.411619	1.53873e-28	1.98634e-26	0.293351	2.48042e-06	6.37599e-06
ENSG00000169562	GJB1	2705	0.196803	3.19151e-07	2.19644e-06	0.29331	2.48876e-06	6.39628e-06
ENSG00000088682	COQ9	57017	0.330334	2.27674e-18	7.58627e-17	0.293191	2.5134e-06	6.45672e-06
ENSG00000101473	ACOT8	10005	0.423074	3.24376e-30	5.2342e-28	0.293171	2.51749e-06	6.46632e-06
ENSG00000174080	CTSF	8722	0.242863	2.27502e-10	2.55351e-09	0.292985	2.55628e-06	6.5569e-06
ENSG00000115944	COX7A2L	9167	0.200415	1.91373e-07	1.36887e-06	0.292914	2.57136e-06	6.59291e-06
ENSG00000100347	SAMM50	25813	0.192207	6.03509e-07	3.97347e-06	0.292794	2.59672e-06	6.652e-06
ENSG00000130203	APOE	348	0.249239	7.34678e-11	8.89808e-10	0.292603	2.63795e-06	6.75189e-06
ENSG00000187147	RNF220	55182	0.378062	5.47242e-24	3.7784e-22	0.292561	2.64695e-06	6.7722e-06
ENSG00000165716	DIPK1B	138311	0.279014	2.44229e-13	4.14958e-12	0.292522	2.65545e-06	6.79273e-06
ENSG00000169696	ASPSCR1	79058	0.274878	5.63308e-13	9.1127e-12	0.292484	2.66387e-06	6.81213e-06
ENSG00000051596	THOC3	84321	0.15903	3.84807e-05	0.000184087	0.292427	2.67633e-06	6.84249e-06
ENSG00000104915	STX10	8677	0.313795	1.22398e-16	3.24615e-15	0.292347	2.6939e-06	6.8828e-06
ENSG00000157916	RER1	11079	0.209605	4.99112e-08	3.9158e-07	0.292206	2.72536e-06	6.95822e-06
ENSG00000049283	EPN3	55040	0.267594	2.37194e-12	3.52084e-11	0.292174	2.7325e-06	6.97489e-06
ENSG00000146085	MMUT	4594	0.109591	0.00469627	0.014473	0.292076	2.75453e-06	7.02676e-06
ENSG00000110917	MLEC	9761	0.10087	0.009296	0.0264387	0.291871	2.80118e-06	7.14067e-06
ENSG00000177697	CD151	977	0.374408	1.59511e-23	1.02495e-21	0.291825	2.81189e-06	7.16606e-06
ENSG00000166598	HSP90B1	7184	0.0760434	0.0501542	0.112127	0.29174	2.83154e-06	7.21229e-06
ENSG00000175376	EIF1AD	84285	0.244481	1.71286e-10	1.95734e-09	0.291647	2.8532e-06	7.26229e-06
ENSG00000075188	NUP37	79023	0.0275182	0.479012	0.632325	0.291617	2.86012e-06	7.27862e-06
ENSG00000160714	UBE2Q1	55585	0.249246	7.33727e-11	8.88844e-10	0.291603	2.86336e-06	7.28558e-06
ENSG00000105427	CNFN	84518	0.329743	2.63601e-18	8.70762e-17	0.291292	2.93727e-06	7.46073e-06
ENSG00000120963	ZNF706	51123	0.272959	8.2617e-13	1.30562e-11	0.291197	2.96013e-06	7.51412e-06
ENSG00000254986	DPP3	10072	0.089274	0.0214091	0.0545508	0.291185	2.96301e-06	7.52077e-06
ENSG00000171302	CANT1	124583	0.116036	0.00274871	0.00897668	0.290918	3.02837e-06	7.67784e-06
ENSG00000162227	TAF6L	10629	0.141529	0.000253694	0.00103527	0.290882	3.03736e-06	7.69893e-06
ENSG00000087088	BAX	581	0.138388	0.000348191	0.00138115	0.290768	3.06571e-06	7.76563e-06
ENSG00000169692	AGPAT2	10555	0.259391	1.13736e-11	1.51767e-10	0.290706	3.08131e-06	7.80273e-06
ENSG00000160049	DFFA	1676	0.179584	3.21266e-06	1.86925e-05	0.290416	3.15489e-06	7.97638e-06
ENSG00000143545	RAB13	5872	0.271727	1.05468e-12	1.64057e-11	0.290377	3.16508e-06	8.00038e-06
ENSG00000162755	KLHDC9	126823	0.357931	1.67982e-21	8.38377e-20	0.290254	3.19704e-06	8.0744e-06
ENSG00000178585	CTNNBIP1	56998	0.224852	4.67626e-09	4.28981e-08	0.290249	3.19834e-06	8.07734e-06
ENSG00000114023	FAM162A	26355	0.466643	3.28325e-37	1.46206e-34	0.290237	3.20141e-06	8.08366e-06
ENSG00000108479	GALK1	2584	0.19427	4.54253e-07	3.04452e-06	0.290172	3.2184e-06	8.12371e-06
ENSG00000170312	CDK1	983	0.183115	2.03556e-06	1.22571e-05	0.290067	3.24587e-06	8.18726e-06
ENSG00000138107	ACTR1A	10121	0.340965	1.5404e-19	5.9508e-18	0.290037	3.254e-06	8.20633e-06
ENSG00000125356	NDUFA1	4694	0.363538	3.5498e-22	1.94076e-20	0.289791	3.31966e-06	8.36164e-06
ENSG00000104413	ESRP1	54845	0.19114	6.98148e-07	4.55275e-06	0.289626	3.36447e-06	8.46854e-06
ENSG00000173801	JUP	3728	0.177746	4.05978e-06	2.32123e-05	0.289504	3.39801e-06	8.54697e-06
ENSG00000060688	SNRNP40	9410	-0.292121	1.57326e-14	3.16222e-13	0.289195	3.48421e-06	8.75227e-06
ENSG00000151348	EXT2	2132	-0.0735226	0.0582861	0.126837	0.28912	3.50564e-06	8.80146e-06
ENSG00000198951	NAGA	4668	0.368691	8.27569e-23	4.88589e-21	0.289091	3.51384e-06	8.82128e-06
ENSG00000167861	HID1	283987	0.308015	4.65164e-16	1.1434e-14	0.288892	3.57092e-06	8.95479e-06
ENSG00000183763	TRAIP	10293	0.124854	0.00126497	0.0044616	0.288723	3.62026e-06	9.06979e-06
ENSG00000100387	RBX1	9978	0.325919	6.75602e-18	2.11729e-16	0.2887	3.62712e-06	9.08619e-06
ENSG00000179598	PLD6	201164	0.309918	3.00678e-16	7.5856e-15	0.288699	3.6274e-06	9.08649e-06
ENSG00000075336	TIMM21	29090	0.136394	0.000424305	0.00165705	0.288579	3.66269e-06	9.17168e-06
ENSG00000125863	MKKS	8195	0.209094	5.38667e-08	4.20659e-07	0.28845	3.70102e-06	9.26038e-06
ENSG00000165475	CRYL1	51084	0.0248873	0.522047	0.670131	0.288439	3.7045e-06	9.26827e-06
ENSG00000105135	ILVBL	10994	0.155093	5.98899e-05	0.000276558	0.288384	3.72083e-06	9.30548e-06
ENSG00000130305	NSUN5	55695	0.283385	9.94363e-14	1.79007e-12	0.288285	3.7507e-06	9.37527e-06
ENSG00000126749	EMG1	10436	0.28654	5.14755e-14	9.61317e-13	0.288235	3.76591e-06	9.41083e-06
ENSG00000173928	SWSAP1	126074	0.311505	2.08463e-16	5.37003e-15	0.288192	3.77916e-06	9.44311e-06
ENSG00000146576	C7orf26	79034	0.214502	2.37735e-08	1.96133e-07	0.288181	3.78256e-06	9.45039e-06
ENSG00000122033	MTIF3	219402	0.467556	2.2839e-37	1.03306e-34	0.288118	3.80182e-06	9.49478e-06
ENSG00000125870	SNRPB2	6629	0.0850188	0.0284792	0.0696551	0.287952	3.85298e-06	9.61376e-06
ENSG00000266472	MRPS21	54460	0.332483	1.33204e-18	4.57376e-17	0.287903	3.86826e-06	9.6481e-06
ENSG00000108592	FTSJ3	117246	0.0340835	0.380557	0.539647	0.287806	3.89879e-06	9.7179e-06
ENSG00000125144	MT1G	4495	0.233677	1.09658e-09	1.11138e-08	0.287782	3.90644e-06	9.73529e-06
ENSG00000114738	MAPKAPK3	7867	0.265654	3.45293e-12	4.98752e-11	0.287546	3.98156e-06	9.90828e-06
ENSG00000176046	NUPR1	26471	0.426159	1.11813e-30	1.93466e-28	0.287234	4.08281e-06	1.01426e-05
ENSG00000149150	SLC43A1	8501	0.322787	1.44603e-17	4.34041e-16	0.286981	4.16672e-06	1.0339e-05
ENSG00000158457	TSPAN33	340348	0.26684	2.74546e-12	4.01909e-11	0.286925	4.18547e-06	1.03837e-05
ENSG00000101474	APMAP	57136	0.25779	1.53456e-11	2.01723e-10	0.286894	4.19598e-06	1.0408e-05
ENSG00000058799	YIPF1	54432	0.398595	1.03692e-26	1.02172e-24	0.286806	4.22587e-06	1.04794e-05
ENSG00000185624	P4HB	5034	0.259444	1.12606e-11	1.50364e-10	0.286711	4.25838e-06	1.05532e-05
ENSG00000139168	ZCRB1	85437	0.280961	1.63987e-13	2.85634e-12	0.286701	4.2618e-06	1.05608e-05
ENSG00000060762	MPC1	51660	0.304328	1.0733e-15	2.51861e-14	0.2867	4.26205e-06	1.05609e-05
ENSG00000162736	NCSTN	23385	0.128029	0.000944796	0.00343245	0.286467	4.34255e-06	1.07483e-05
ENSG00000142546	NOSIP	51070	0.251147	5.20657e-11	6.43623e-10	0.286413	4.36129e-06	1.07919e-05
ENSG00000134248	LAMTOR5	10542	0.255782	2.22828e-11	2.86939e-10	0.286298	4.40196e-06	1.08864e-05
ENSG00000165655	ZNF503	84858	0.127677	0.000976139	0.00353592	0.286188	4.44095e-06	1.09781e-05
ENSG00000144580	CNOT9	9125	-0.0558358	0.150662	0.271752	0.285984	4.51405e-06	1.11492e-05
ENSG00000143727	ACP1	52	0.168839	1.22036e-05	6.39105e-05	0.285936	4.53164e-06	1.11888e-05
ENSG00000137700	SLC37A4	2542	-0.0074807	0.847426	0.908521	0.285882	4.55104e-06	1.12343e-05
ENSG00000229071	PRRT1	80863	0.0275374	0.478706	0.632167	0.28586	4.55908e-06	1.12522e-05
ENSG00000188191	PRKAR1B	5575	0.00194535	0.960096	0.97605	0.285743	4.602e-06	1.13503e-05
ENSG00000136819	C9orf78	51759	0.291429	1.82486e-14	3.6248e-13	0.285712	4.61348e-06	1.13776e-05
ENSG00000134882	UBAC2	337867	0.233143	1.19936e-09	1.20872e-08	0.285676	4.62667e-06	1.14082e-05
ENSG00000126524	SBDS	51119	0.162535	2.57231e-05	0.000126871	0.285548	4.67444e-06	1.15151e-05
ENSG00000128654	MTX2	10651	0.11281	0.00360572	0.0114563	0.285513	4.68739e-06	1.1543e-05
ENSG00000198522	GPN1	11321	0.0629714	0.104972	0.204466	0.285482	4.69939e-06	1.15711e-05
ENSG00000073050	XRCC1	7515	0.172107	8.20143e-06	4.43292e-05	0.285301	4.76788e-06	1.17297e-05
ENSG00000136877	FPGS	2356	0.186142	1.36677e-06	8.45508e-06	0.285276	4.77715e-06	1.1751e-05
ENSG00000111321	LTBR	4055	0.303615	1.25998e-15	2.9339e-14	0.285179	4.81461e-06	1.18396e-05
ENSG00000127220	ABHD8	79575	0.0746181	0.054627	0.120365	0.285076	4.85405e-06	1.19299e-05
ENSG00000163001	CFAP36	112942	0.306898	5.99971e-16	1.45485e-14	0.284875	4.93258e-06	1.2112e-05
ENSG00000113734	BNIP1	662	0.311358	2.15675e-16	5.54586e-15	0.284796	4.96382e-06	1.21814e-05
ENSG00000124164	VAPB	9217	0.0148022	0.703404	0.811745	0.28467	5.01422e-06	1.22959e-05
ENSG00000137074	APTX	54840	0.369548	6.47843e-23	3.88064e-21	0.284598	5.04288e-06	1.23611e-05
ENSG00000148308	GTF3C5	9328	0.194786	4.22897e-07	2.84899e-06	0.284593	5.04504e-06	1.23659e-05
ENSG00000213965	NUDT19	390916	0.35631	2.61774e-21	1.26899e-19	0.284578	5.05087e-06	1.23775e-05
ENSG00000198912	C1orf174	339448	-0.0708422	0.0681023	0.14429	0.284353	5.14245e-06	1.25912e-05
ENSG00000151502	VPS26B	112936	0.207383	6.94659e-08	5.32204e-07	0.284335	5.14974e-06	1.26064e-05
ENSG00000152253	SPC25	57405	0.148495	0.000122764	0.000534499	0.284278	5.17294e-06	1.26556e-05
ENSG00000101158	NELFCD	51497	0.354278	4.54944e-21	2.1369e-19	0.284165	5.21967e-06	1.27645e-05
ENSG00000167186	COQ7	10229	0.194829	4.20369e-07	2.83428e-06	0.284035	5.27404e-06	1.28898e-05
ENSG00000183665	TRMT12	55039	0.00197845	0.959417	0.975676	0.284016	5.28228e-06	1.29082e-05
ENSG00000147654	EBAG9	9166	0.307195	5.60773e-16	1.36614e-14	0.283904	5.32948e-06	1.30153e-05
ENSG00000139514	SLC7A1	6541	0.178804	3.54899e-06	2.04955e-05	0.28384	5.35654e-06	1.3078e-05
ENSG00000257704	INAFM1	255783	0.23411	1.01984e-09	1.03671e-08	0.283802	5.37274e-06	1.31136e-05
ENSG00000103343	ZNF174	7727	0.0396741	0.307346	0.464269	0.283799	5.37406e-06	1.31163e-05
ENSG00000165672	PRDX3	10935	0.221105	8.50395e-09	7.51784e-08	0.283709	5.41247e-06	1.32073e-05
ENSG00000198840	ND3	4537	0.402269	3.22211e-27	3.39623e-25	0.283637	5.44349e-06	1.32762e-05
ENSG00000112984	KIF20A	10112	0.177756	4.05467e-06	2.31877e-05	0.283628	5.44755e-06	1.32855e-05
ENSG00000104805	NUCB1	4924	0.27279	8.54403e-13	1.34727e-11	0.283586	5.46569e-06	1.33275e-05
ENSG00000257698	GIHCG	100506844	0.300485	2.53435e-15	5.67807e-14	0.283583	5.46704e-06	1.33296e-05
ENSG00000132406	TMEM128	85013	0.131376	0.000689653	0.00258042	0.283473	5.51478e-06	1.34397e-05
ENSG00000236515	ZBTB9	221504	-0.133587	0.00055792	0.0021256	0.283392	5.55043e-06	1.35195e-05
ENSG00000268996	MAN1B1-DT	100289341	0.195185	4.00056e-07	2.70909e-06	0.283362	5.5636e-06	1.35484e-05
ENSG00000091732	ZC3HC1	51530	0.316313	6.77866e-17	1.86049e-15	0.283281	5.59976e-06	1.36301e-05
ENSG00000129514	FOXA1	3169	0.122652	0.00154273	0.00533548	0.283153	5.65694e-06	1.37628e-05
ENSG00000087086	FTL	2512	0.297308	5.10669e-15	1.0942e-13	0.283107	5.67747e-06	1.38086e-05
ENSG00000164346	NSA2	10412	0.0715517	0.0653805	0.139579	0.283053	5.70174e-06	1.3863e-05
ENSG00000149743	TRPT1	83707	0.415429	4.33391e-29	5.9703e-27	0.28294	5.75306e-06	1.39791e-05
ENSG00000171388	APLN	8862	0.0443904	0.253342	0.403617	0.282816	5.81001e-06	1.41059e-05
ENSG00000130511	SSBP4	170463	0.242168	2.56815e-10	2.85684e-09	0.282759	5.83602e-06	1.41678e-05
ENSG00000148362	PAXX	286257	0.289486	2.76252e-14	5.3685e-13	0.282719	5.85458e-06	1.42087e-05
ENSG00000101294	HM13	81502	0.457785	1.05111e-35	3.55181e-33	0.282539	5.93874e-06	1.43971e-05
ENSG00000100997	ABHD12	26090	0.0916321	0.0181906	0.0474141	0.282411	5.99893e-06	1.45326e-05
ENSG00000115163	CENPA	1058	0.217878	1.41112e-08	1.20537e-07	0.282223	6.08898e-06	1.47376e-05
ENSG00000165304	MELK	9833	0.118061	0.0023102	0.00769195	0.282088	6.15418e-06	1.48848e-05
ENSG00000122952	ZWINT	11130	0.264959	3.94748e-12	5.64368e-11	0.28207	6.16255e-06	1.49044e-05
ENSG00000156990	RPUSD3	285367	0.45414	4.24861e-35	1.37113e-32	0.281989	6.20215e-06	1.49938e-05
ENSG00000158234	FAIM	55179	0.0389222	0.316612	0.474382	0.281902	6.24488e-06	1.50869e-05
ENSG00000165526	RPUSD4	84881	0.100291	0.00971029	0.027462	0.281696	6.34746e-06	1.53141e-05
ENSG00000077463	SIRT6	51548	0.30738	5.37565e-16	1.31239e-14	0.281639	6.37571e-06	1.53765e-05
ENSG00000118680	MYL12B	103910	0.154702	6.25406e-05	0.000287734	0.281627	6.38171e-06	1.53896e-05
ENSG00000109390	NDUFC1	4717	0.309908	3.01375e-16	7.59985e-15	0.281445	6.47404e-06	1.55979e-05
ENSG00000111231	GPN3	51184	0.18284	2.10969e-06	1.26702e-05	0.280996	6.70716e-06	1.61189e-05
ENSG00000275932	DUSP14	11072	0.0747661	0.0541476	0.119474	0.280946	6.7335e-06	1.61781e-05
ENSG00000112312	GMNN	51053	-0.174539	6.07222e-06	3.3699e-05	0.280569	6.93567e-06	1.66318e-05
ENSG00000132676	DAP3	7818	0.0985177	0.0110846	0.030819	0.280465	6.99279e-06	1.6759e-05
ENSG00000137806	NDUFAF1	51103	0.251979	4.47629e-11	5.58031e-10	0.28046	6.99514e-06	1.67639e-05
ENSG00000260219	CD2BP2-DT	101928707	0.394947	3.26237e-26	2.99851e-24	0.280444	7.00402e-06	1.67824e-05
ENSG00000120265	PCMT1	5110	0.168017	1.34709e-05	6.99451e-05	0.280364	7.04808e-06	1.68802e-05
ENSG00000134057	CCNB1	891	0.172862	7.47463e-06	4.06764e-05	0.280277	7.09648e-06	1.69883e-05
ENSG00000165006	UBAP1	51271	0.200456	1.90249e-07	1.36176e-06	0.280264	7.10359e-06	1.70032e-05
ENSG00000166452	AKIP1	56672	0.0764099	0.0490549	0.110059	0.280257	7.10752e-06	1.70105e-05
ENSG00000214046	SMIM7	79086	0.283536	9.63728e-14	1.73764e-12	0.280213	7.13185e-06	1.70637e-05
ENSG00000177105	RHOG	391	0.36888	7.84095e-23	4.64354e-21	0.280205	7.13664e-06	1.70738e-05
ENSG00000144827	ABHD10	55347	0.35405	4.83845e-21	2.2634e-19	0.279806	7.36287e-06	1.75754e-05
ENSG00000130522	JUND	3727	0.191023	7.09337e-07	4.62308e-06	0.27973	7.40693e-06	1.76747e-05
ENSG00000129625	REEP5	7905	0.382465	1.48108e-24	1.10494e-22	0.279725	7.40985e-06	1.76809e-05
ENSG00000014164	ZC3H3	23144	0.371412	3.79498e-23	2.34663e-21	0.279334	7.64007e-06	1.81931e-05
ENSG00000130299	GTPBP3	84705	0.127712	0.000973027	0.00352642	0.279049	7.812e-06	1.85732e-05
ENSG00000143799	PARP1	142	-0.172102	8.20641e-06	4.4352e-05	0.278999	7.84251e-06	1.86396e-05
ENSG00000074800	ENO1	2023	0.134922	0.00049014	0.00189094	0.278956	7.86883e-06	1.86921e-05
ENSG00000164237	CMBL	134147	0.208884	5.5585e-08	4.33136e-07	0.27876	7.99008e-06	1.89605e-05
ENSG00000100324	TAB1	10454	0.191643	6.51854e-07	4.26878e-06	0.278617	8.07931e-06	1.91603e-05
ENSG00000157456	CCNB2	9133	0.105951	0.0062813	0.0187424	0.27858	8.1025e-06	1.92122e-05
ENSG00000182054	IDH2	3418	0.296392	6.23943e-15	1.32016e-13	0.278312	8.27337e-06	1.96003e-05
ENSG00000258429	PDF	64146	0.134828	0.000494655	0.00190631	0.27831	8.27494e-06	1.96032e-05
ENSG00000148337	CIZ1	25792	0.0231864	0.55089	0.694371	0.278215	8.33592e-06	1.97403e-05
ENSG00000060642	PIGV	55650	0.218945	1.19462e-08	1.03211e-07	0.278204	8.34315e-06	1.97566e-05
ENSG00000154813	DPH3	285381	0.0204611	0.598675	0.73372	0.278131	8.39066e-06	1.98626e-05
ENSG00000175221	MED16	10025	0.161643	2.85226e-05	0.000139755	0.278025	8.46044e-06	2.00195e-05
ENSG00000181392	SYNE4	163183	0.328243	3.81901e-18	1.23526e-16	0.277849	8.57657e-06	2.02801e-05
ENSG00000133318	RTN3	10313	0.415632	4.04857e-29	5.6041e-27	0.277734	8.65352e-06	2.04443e-05
ENSG00000139546	TARBP2	6895	0.207415	6.91323e-08	5.2979e-07	0.277412	8.87218e-06	2.09256e-05
ENSG00000105698	USF2	7392	0.263917	4.82141e-12	6.80338e-11	0.277368	8.90285e-06	2.09901e-05
ENSG00000184216	IRAK1	3654	0.201822	1.56399e-07	1.13511e-06	0.277152	9.05274e-06	2.13172e-05
ENSG00000270673	YTHDF3-AS1	101410533	0.277679	3.2031e-13	5.35824e-12	0.277149	9.05503e-06	2.13218e-05
ENSG00000090661	CERS4	79603	0.408403	4.42866e-28	5.32227e-26	0.276738	9.34812e-06	2.1965e-05
ENSG00000183248	PRR36	80164	0.269402	1.66677e-12	2.52501e-11	0.276537	9.49382e-06	2.22881e-05
ENSG00000105755	ETHE1	23474	0.277315	3.4486e-13	5.73884e-12	0.276495	9.52529e-06	2.23556e-05
ENSG00000117640	MTFR1L	56181	0.297601	4.78876e-15	1.02915e-13	0.276119	9.80563e-06	2.29769e-05
ENSG00000126453	BCL2L12	83596	0.304078	1.13551e-15	2.65699e-14	0.276096	9.82323e-06	2.30134e-05
ENSG00000173638	SLC19A1	6573	0.348003	2.44371e-20	1.04526e-18	0.276094	9.82436e-06	2.30151e-05
ENSG00000188290	HES4	57801	0.236855	6.41071e-10	6.70178e-09	0.276044	9.86204e-06	2.30959e-05
ENSG00000116922	C1orf109	54955	0.0584166	0.132649	0.245798	0.276009	9.88932e-06	2.31569e-05
ENSG00000115649	CNPPD1	27013	0.362264	5.06658e-22	2.7303e-20	0.275975	9.9153e-06	2.3213e-05
ENSG00000111832	RWDD1	51389	0.00600852	0.877185	0.926915	0.275967	9.92145e-06	2.32246e-05
ENSG00000150433	TMEM218	219854	0.0475438	0.22114	0.364042	0.275955	9.93015e-06	2.32421e-05
ENSG00000166123	GPT2	84706	0.265544	3.52741e-12	5.08614e-11	0.27592	9.95708e-06	2.33013e-05
ENSG00000149582	TMEM25	84866	0.359049	1.23517e-21	6.28009e-20	0.275827	1.00285e-05	2.34589e-05
ENSG00000198886	ND4	4538	0.381951	1.72676e-24	1.27335e-22	0.275704	1.01241e-05	2.36709e-05
ENSG00000066583	ISOC1	51015	-0.0889465	0.0218931	0.055599	0.275699	1.01283e-05	2.36797e-05
ENSG00000020129	NCDN	23154	0.485235	1.6223e-40	1.2103e-37	0.27568	1.0143e-05	2.37093e-05
ENSG00000174165	ZDHHC24	254359	0.386683	4.15435e-25	3.34239e-23	0.275651	1.01652e-05	2.37536e-05
ENSG00000274811	CLPTM1L	81037	-0.0109981	0.777271	0.863049	0.275462	1.0315e-05	2.40868e-05
ENSG00000119185	ITGB1BP1	9270	0.0975139	0.0119364	0.0328663	0.275388	1.03732e-05	2.42148e-05
ENSG00000160194	NDUFV3	4731	0.401049	4.75766e-27	4.86306e-25	0.275346	1.04074e-05	2.42897e-05
ENSG00000100522	GNPNAT1	64841	0.181722	2.43947e-06	1.45113e-05	0.275341	1.04109e-05	2.42969e-05
ENSG00000117906	RCN2	5955	-0.286184	5.54716e-14	1.03192e-12	0.275149	1.0566e-05	2.46368e-05
ENSG00000144579	CTDSP1	58190	0.359165	1.19632e-21	6.10323e-20	0.2751	1.0606e-05	2.4721e-05
ENSG00000105649	RAB3A	5864	0.483805	2.96304e-40	2.12765e-37	0.275011	1.06783e-05	2.48806e-05
ENSG00000166145	SPINT1	6692	0.139297	0.00031792	0.00127126	0.274842	1.08179e-05	2.51832e-05
ENSG00000167671	UBXN6	80700	0.299372	3.24282e-15	7.15651e-14	0.274746	1.08982e-05	2.53546e-05
ENSG00000184117	NIPSNAP1	8508	0.0797685	0.0398895	0.0925278	0.274715	1.09238e-05	2.54102e-05
ENSG00000165480	SKA3	221150	0.248903	7.80332e-11	9.39982e-10	0.27471	1.09279e-05	2.54186e-05
ENSG00000171863	RPS7	6201	0.222413	6.91035e-09	6.18711e-08	0.274649	1.09792e-05	2.55296e-05
ENSG00000127399	LRRC61	65999	0.306589	6.43634e-16	1.55547e-14	0.274104	1.1447e-05	2.65433e-05
ENSG00000101138	CSTF1	1477	0.246833	1.12968e-10	1.32708e-09	0.273912	1.16167e-05	2.69192e-05
ENSG00000088256	GNA11	2767	0.126626	0.00107572	0.00385327	0.273841	1.16798e-05	2.7047e-05
ENSG00000092201	SUPT16H	11198	-0.209674	4.93971e-08	3.87812e-07	0.27384	1.1681e-05	2.70487e-05
ENSG00000211460	TSN	7247	-0.272396	9.23752e-13	1.44788e-11	0.273798	1.1719e-05	2.71332e-05
ENSG00000131653	TRAF7	84231	0.106177	0.0061703	0.018439	0.273794	1.17221e-05	2.71394e-05
ENSG00000170502	NUDT9	53343	0.0625063	0.107569	0.208493	0.273778	1.17365e-05	2.71694e-05
ENSG00000116030	SUMO1	7341	0.159214	3.76848e-05	0.000180566	0.273698	1.18083e-05	2.73224e-05
ENSG00000178718	RPP25	54913	0.165587	1.79902e-05	9.12951e-05	0.273605	1.18925e-05	2.75049e-05
ENSG00000160957	RECQL4	9401	0.0864836	0.0258469	0.0640736	0.273414	1.20677e-05	2.78854e-05
ENSG00000165506	DNAAF2	55172	0.0436591	0.261254	0.412817	0.273385	1.20941e-05	2.79409e-05
ENSG00000100601	ALKBH1	8846	0.176158	4.95974e-06	2.79189e-05	0.273315	1.21591e-05	2.80774e-05
ENSG00000254837	LOC100287896	100287896	0.021376	0.582425	0.720615	0.273209	1.22577e-05	2.82903e-05
ENSG00000100220	RTCB	51493	0.0933543	0.0161152	0.042645	0.273117	1.23435e-05	2.84769e-05
ENSG00000233223	LOC100996842	100996842	0.386603	4.25627e-25	3.41482e-23	0.273103	1.23569e-05	2.85043e-05
ENSG00000145247	OCIAD2	132299	0.138652	0.000339136	0.0013484	0.272969	1.24839e-05	2.87742e-05
ENSG00000119383	PTPA	5524	0.24047	3.44869e-10	3.76778e-09	0.272845	1.26028e-05	2.90238e-05
ENSG00000185798	WDR53	348793	0.0569013	0.143012	0.260944	0.272839	1.26077e-05	2.90327e-05
ENSG00000188976	NOC2L	26155	0.158261	4.19865e-05	0.000199596	0.272733	1.27101e-05	2.92449e-05
ENSG00000164032	H2AZ1	3015	0.270891	1.24406e-12	1.92059e-11	0.272671	1.27704e-05	2.93732e-05
ENSG00000100372	SLC25A17	10478	0.254759	2.69117e-11	3.44155e-10	0.272628	1.28121e-05	2.94611e-05
ENSG00000116353	MECR	51102	0.31634	6.73561e-17	1.84956e-15	0.272605	1.28343e-05	2.9507e-05
ENSG00000159685	CHCHD6	84303	0.321443	1.99927e-17	5.91086e-16	0.272558	1.28805e-05	2.96074e-05
ENSG00000107020	PLGRKT	55848	0.408109	4.87486e-28	5.80988e-26	0.272434	1.30023e-05	2.98778e-05
ENSG00000144355	DLX1	1745	-0.0275305	0.478815	0.632212	0.272414	1.30227e-05	2.99212e-05
ENSG00000181588	MEX3D	399664	0.0395637	0.308695	0.465787	0.272364	1.30723e-05	3.00265e-05
ENSG00000213523	SRA1	10011	0.304438	1.04699e-15	2.46089e-14	0.272187	1.32496e-05	3.04082e-05
ENSG00000126778	SIX1	6495	-0.0535191	0.168364	0.296187	0.272027	1.34108e-05	3.07561e-05
ENSG00000102996	MMP15	4324	0.111749	0.00393692	0.0123853	0.271806	1.36376e-05	3.12238e-05
ENSG00000001617	SEMA3F	6405	0.203177	1.28614e-07	9.46359e-07	0.271719	1.37282e-05	3.14211e-05
ENSG00000156853	ZNF689	115509	-0.129134	0.000852184	0.00312923	0.27167	1.37796e-05	3.15313e-05
ENSG00000087586	AURKA	6790	0.232504	1.33433e-09	1.33677e-08	0.271594	1.38589e-05	3.16937e-05
ENSG00000067704	IARS2	55699	-0.0147745	0.703933	0.812039	0.271469	1.39912e-05	3.19707e-05
ENSG00000123992	DNPEP	23549	0.191572	6.58195e-07	4.30883e-06	0.271462	1.39977e-05	3.19831e-05
ENSG00000185730	ZNF696	79943	0.170262	1.02744e-05	5.46546e-05	0.271398	1.40663e-05	3.21246e-05
ENSG00000175224	ATG13	9776	0.197354	2.95359e-07	2.04346e-06	0.271388	1.40767e-05	3.2147e-05
ENSG00000100271	TTLL1	25809	0.18283	2.11254e-06	1.26861e-05	0.271252	1.42229e-05	3.24614e-05
ENSG00000065150	IPO5	3843	-0.0962371	0.0131035	0.0356608	0.271211	1.42669e-05	3.2554e-05
ENSG00000148672	GLUD1	2746	0.354471	4.31716e-21	2.03779e-19	0.271085	1.44029e-05	3.28435e-05
ENSG00000179403	VWA1	64856	0.235204	8.48131e-10	8.70172e-09	0.270864	1.46456e-05	3.33612e-05
ENSG00000132963	POMP	51371	0.281742	1.39648e-13	2.4653e-12	0.270801	1.47154e-05	3.35083e-05
ENSG00000008988	RPS20	6224	0.342913	9.29795e-20	3.69634e-18	0.270764	1.4757e-05	3.35949e-05
ENSG00000134817	APLNR	187	0.0663866	0.0873906	0.176691	0.270651	1.48835e-05	3.38615e-05
ENSG00000108733	PEX12	5193	0.161553	2.8822e-05	0.000141113	0.27051	1.50425e-05	3.42e-05
ENSG00000255198	SNHG9	735301	0.31586	7.54232e-17	2.05828e-15	0.270458	1.51018e-05	3.43266e-05
ENSG00000125037	EMC3	55831	0.381332	2.07668e-24	1.51775e-22	0.270442	1.51203e-05	3.43674e-05
ENSG00000030582	GRN	2896	0.176716	4.62389e-06	2.61763e-05	0.270384	1.51866e-05	3.45112e-05
ENSG00000178966	RMI1	80010	0.0517738	0.182696	0.315269	0.270335	1.52426e-05	3.46302e-05
ENSG00000257084	MIR200CHG	105369635	0.290612	2.17338e-14	4.26983e-13	0.270272	1.53154e-05	3.47915e-05
ENSG00000157992	KRTCAP3	200634	0.324317	9.98188e-18	3.06472e-16	0.269829	1.58354e-05	3.5906e-05
ENSG00000132128	LRRC41	10489	0.0306612	0.430241	0.58812	0.269689	1.60028e-05	3.62625e-05
ENSG00000144895	EIF2A	83939	0.19576	3.69267e-07	2.51423e-06	0.269569	1.61472e-05	3.65724e-05
ENSG00000120656	TAF12	6883	0.463665	1.0648e-36	4.36912e-34	0.269518	1.62099e-05	3.67043e-05
ENSG00000179409	GEMIN4	50628	-0.023253	0.549747	0.6934	0.269343	1.64236e-05	3.71603e-05
ENSG00000166797	CIAO2A	84191	0.105128	0.00670079	0.0198273	0.26931	1.64654e-05	3.7249e-05
ENSG00000131165	CHMP1A	5119	0.36847	8.8145e-23	5.17566e-21	0.269129	1.66898e-05	3.77105e-05
ENSG00000188372	ZP3	7784	0.427718	6.50081e-31	1.15259e-28	0.269089	1.67402e-05	3.78155e-05
ENSG00000132329	RAMP1	10267	0.476804	5.42676e-39	3.24729e-36	0.269023	1.6824e-05	3.79942e-05
ENSG00000186665	C17orf58	284018	0.466007	4.22568e-37	1.85301e-34	0.268924	1.69488e-05	3.82655e-05
ENSG00000107021	TBC1D13	54662	0.140139	0.000292093	0.00117609	0.268891	1.69908e-05	3.83519e-05
ENSG00000117984	CTSD	1509	0.350501	1.25729e-20	5.58583e-19	0.268851	1.70422e-05	3.84613e-05
ENSG00000141542	RAB40B	10966	0.0909071	0.0191318	0.0495124	0.268835	1.70622e-05	3.85003e-05
ENSG00000109475	RPL34	6164	0.24018	3.62567e-10	3.94762e-09	0.268682	1.72592e-05	3.89158e-05
ENSG00000179922	ZNF784	147808	0.109721	0.00464699	0.0143427	0.268546	1.74352e-05	3.92803e-05
ENSG00000163132	MSX1	4487	0.134353	0.000518016	0.0019882	0.268518	1.74725e-05	3.93612e-05
ENSG00000083444	PLOD1	5351	0.359579	1.06715e-21	5.49307e-20	0.268455	1.75555e-05	3.95357e-05
ENSG00000129925	PGAP6	58986	0.0634046	0.102598	0.200768	0.268412	1.76121e-05	3.96545e-05
ENSG00000113811	SELENOK	58515	0.361939	5.54687e-22	2.97516e-20	0.268374	1.76616e-05	3.97543e-05
ENSG00000158792	SPATA2L	124044	0.328387	3.68657e-18	1.19444e-16	0.268369	1.7668e-05	3.97641e-05
ENSG00000163866	SMIM12	113444	0.0707157	0.0685974	0.145066	0.268203	1.78895e-05	4.02215e-05
ENSG00000187446	CHP1	11261	0.346995	3.19099e-20	1.34192e-18	0.268003	1.8158e-05	4.07662e-05
ENSG00000272288	LOC101929243	101929243	0.361441	6.37169e-22	3.38282e-20	0.26788	1.83255e-05	4.11244e-05
ENSG00000134697	GNL2	29889	0.279418	2.24921e-13	3.84458e-12	0.267847	1.83714e-05	4.12161e-05
ENSG00000130713	EXOSC2	23404	0.0813232	0.0361643	0.0852676	0.267756	1.84966e-05	4.14824e-05
ENSG00000175643	RMI2	116028	0.0495186	0.202527	0.340759	0.26762	1.86851e-05	4.1871e-05
ENSG00000074696	HACD3	51495	0.126801	0.00105846	0.00379877	0.267614	1.86936e-05	4.18883e-05
ENSG00000178802	MPI	4351	0.392489	7.00729e-26	6.12685e-24	0.267528	1.88137e-05	4.21409e-05
ENSG00000105518	TMEM205	374882	0.273854	6.9129e-13	1.10462e-11	0.267278	1.9168e-05	4.28825e-05
ENSG00000133313	CNDP2	55748	0.199311	2.23982e-07	1.58047e-06	0.267261	1.91917e-05	4.29322e-05
ENSG00000179222	MAGED1	9500	0.0299355	0.441238	0.598191	0.267206	1.92707e-05	4.30972e-05
ENSG00000171453	POLR1C	9533	0.35839	1.48075e-21	7.43544e-20	0.267103	1.94196e-05	4.33963e-05
ENSG00000181396	OGFOD3	79701	0.177613	4.12864e-06	2.35849e-05	0.267086	1.94443e-05	4.34448e-05
ENSG00000102172	SMS	6611	0.458464	8.08736e-36	2.8328e-33	0.266991	1.95811e-05	4.37283e-05
ENSG00000174562	KLK15	55554	0.393754	4.73179e-26	4.26046e-24	0.266972	1.96093e-05	4.37894e-05
ENSG00000181274	FRAT2	23401	0.239971	3.75898e-10	4.0851e-09	0.266818	1.9835e-05	4.42504e-05
ENSG00000198826	ARHGAP11A	9824	-0.0562315	0.147785	0.267783	0.26655	2.02345e-05	4.50803e-05
ENSG00000091651	ORC6	23594	0.107079	0.0057454	0.0173115	0.266159	2.08304e-05	4.63323e-05
ENSG00000123545	NDUFAF4	29078	-0.0163899	0.673338	0.789961	0.26615	2.08444e-05	4.63599e-05
ENSG00000152904	GGPS1	9453	0.355004	3.73583e-21	1.77653e-19	0.266091	2.09357e-05	4.65557e-05
ENSG00000174446	SNAPC5	10302	0.207925	6.4107e-08	4.94113e-07	0.266073	2.09639e-05	4.66167e-05
ENSG00000198727	CYTB	4519	0.373075	2.34818e-23	1.4807e-21	0.266041	2.10124e-05	4.67191e-05
ENSG00000167987	VPS37C	55048	0.418408	1.591e-29	2.30214e-27	0.265763	2.14502e-05	4.76499e-05
ENSG00000067334	DNTTIP2	30836	-0.0297849	0.443542	0.600345	0.265753	2.14672e-05	4.76839e-05
ENSG00000196510	ANAPC7	51434	0.271094	1.19508e-12	1.84941e-11	0.265729	2.15049e-05	4.77603e-05
ENSG00000159259	CHAF1B	8208	-0.0859275	0.0268204	0.066113	0.265655	2.16225e-05	4.80048e-05
ENSG00000115844	DLX2	1746	0.0822974	0.0339843	0.0809381	0.265589	2.17291e-05	4.82248e-05
ENSG00000182173	TSEN54	283989	0.174053	6.4509e-06	3.55465e-05	0.265495	2.18809e-05	4.85378e-05
ENSG00000224870	MRPL20-AS1	148413	0.203758	1.18202e-07	8.74565e-07	0.265469	2.1923e-05	4.86247e-05
ENSG00000164758	MED30	90390	-0.172481	7.83347e-06	4.24923e-05	0.26535	2.21163e-05	4.90166e-05
ENSG00000116752	BCAS2	10286	-0.0384999	0.321895	0.479794	0.265335	2.21413e-05	4.90692e-05
ENSG00000049449	RCN1	5954	0.208847	5.589e-08	4.35395e-07	0.265196	2.23687e-05	4.95345e-05
ENSG00000167733	HSD11B1L	374875	0.410397	2.30239e-28	2.90046e-26	0.264971	2.27433e-05	5.0308e-05
ENSG00000069329	VPS35	55737	-0.122983	0.00149766	0.0051973	0.264957	2.27676e-05	5.03541e-05
ENSG00000182492	BGN	633	0.0689928	0.075636	0.15706	0.264917	2.28345e-05	5.04922e-05
ENSG00000157895	C12orf43	64897	0.293009	1.29973e-14	2.64295e-13	0.264803	2.30281e-05	5.09008e-05
ENSG00000166526	ZNF3	7551	0.106889	0.00583245	0.0175426	0.264546	2.34675e-05	5.1816e-05
ENSG00000095139	ARCN1	372	0.156091	5.35924e-05	0.000249705	0.264439	2.36544e-05	5.21927e-05
ENSG00000099940	SNAP29	9342	0.218363	1.30839e-08	1.12314e-07	0.264391	2.37381e-05	5.23673e-05
ENSG00000233016	SNHG7	84973	0.280713	1.72542e-13	2.98995e-12	0.264308	2.38838e-05	5.26683e-05
ENSG00000087301	TXNDC16	57544	0.0237428	0.54137	0.686391	0.264132	2.41953e-05	5.33139e-05
ENSG00000135002	RFK	55312	0.107562	0.00552856	0.0167275	0.264122	2.42132e-05	5.33476e-05
ENSG00000124787	RPP40	10799	0.368032	9.9838e-23	5.82253e-21	0.264054	2.43342e-05	5.35956e-05
ENSG00000101346	POFUT1	23509	0.0811485	0.0365676	0.0860771	0.264024	2.43871e-05	5.3706e-05
ENSG00000161202	DVL3	1857	0.0722893	0.0626464	0.134607	0.263811	2.47719e-05	5.44823e-05
ENSG00000187556	NANOS3	342977	0.0421581	0.278022	0.431438	0.263788	2.4814e-05	5.45686e-05
ENSG00000165118	C9orf64	84267	-0.0189696	0.625596	0.753751	0.263767	2.48532e-05	5.464e-05
ENSG00000110074	FOXRED1	55572	0.269664	1.58319e-12	2.40918e-11	0.263637	2.50917e-05	5.51306e-05
ENSG00000171530	TBCA	6902	0.16146	2.91331e-05	0.000142454	0.263619	2.51248e-05	5.51927e-05
ENSG00000198663	C6orf89	221477	0.0996779	0.0101674	0.0285872	0.263557	2.5239e-05	5.54287e-05
ENSG00000101811	CSTF2	1478	0.194465	4.42115e-07	2.96767e-06	0.263447	2.54426e-05	5.5844e-05
ENSG00000143653	SCCPDH	51097	0.1538	6.90916e-05	0.000315448	0.263424	2.54862e-05	5.59373e-05
ENSG00000106211	HSPB1	3315	0.33493	7.19824e-19	2.56039e-17	0.263358	2.56105e-05	5.61929e-05
ENSG00000184916	JAG2	3714	-0.0277129	0.475905	0.629641	0.263338	2.56475e-05	5.62634e-05
ENSG00000181192	DHTKD1	55526	0.336349	5.025e-19	1.81548e-17	0.263315	2.56907e-05	5.63559e-05
ENSG00000198899	ATP6	4508	0.393463	5.1793e-26	4.61995e-24	0.263278	2.57605e-05	5.65005e-05
ENSG00000160862	AZGP1	563	0.298149	4.24521e-15	9.18863e-14	0.263274	2.57683e-05	5.65133e-05
ENSG00000076826	CAMSAP3	57662	0.144119	0.000194423	0.000812796	0.263249	2.58155e-05	5.66081e-05
ENSG00000120437	ACAT2	39	0.199946	2.04633e-07	1.45647e-06	0.263226	2.586e-05	5.66926e-05
ENSG00000143321	HDGF	3068	0.214078	2.53691e-08	2.08398e-07	0.262892	2.65006e-05	5.80171e-05
ENSG00000143198	MGST3	4259	0.248617	8.21502e-11	9.85613e-10	0.262871	2.65412e-05	5.80884e-05
ENSG00000198746	GPATCH3	63906	0.184369	1.72736e-06	1.05204e-05	0.262868	2.65471e-05	5.80991e-05
ENSG00000063854	HAGH	3029	0.357237	2.03189e-21	1.00105e-19	0.262853	2.65744e-05	5.81521e-05
ENSG00000144635	DYNC1LI1	51143	0.222567	6.74294e-09	6.0457e-08	0.262729	2.6818e-05	5.86382e-05
ENSG00000253716	MINCR	100507316	0.260326	9.53828e-12	1.28803e-10	0.262678	2.69177e-05	5.88406e-05
ENSG00000120727	PAIP2	51247	-0.151265	9.11467e-05	0.000407306	0.26251	2.72499e-05	5.95305e-05
ENSG00000162735	PEX19	5824	0.0984037	0.0111785	0.0310323	0.262503	2.72652e-05	5.95589e-05
ENSG00000159479	MED8	112950	0.217146	1.58134e-08	1.33884e-07	0.262366	2.7539e-05	6.01115e-05
ENSG00000013392	RWDD2A	112611	0.00132583	0.972797	0.983377	0.262314	2.76433e-05	6.0321e-05
ENSG00000153066	TXNDC11	51061	0.280908	1.65774e-13	2.88496e-12	0.262305	2.76624e-05	6.03603e-05
ENSG00000161642	ZNF385A	25946	0.339045	2.52536e-19	9.43846e-18	0.262205	2.78649e-05	6.07721e-05
ENSG00000261455	LINC01003	100128822	0.0846039	0.0292655	0.071299	0.262	2.8284e-05	6.16392e-05
ENSG00000203760	CENPW	387103	0.115071	0.00298324	0.00966129	0.261948	2.83917e-05	6.18669e-05
ENSG00000006695	COX10	1352	0.166087	1.69562e-05	8.649e-05	0.261855	2.85858e-05	6.22568e-05
ENSG00000137656	BUD13	84811	-0.153081	7.47733e-05	0.000339285	0.261624	2.90699e-05	6.32462e-05
ENSG00000110921	MVK	4598	0.401933	3.58704e-27	3.7465e-25	0.261599	2.91242e-05	6.33548e-05
ENSG00000167543	TP53I13	90313	0.0712441	0.0665496	0.141631	0.261545	2.9238e-05	6.35902e-05
ENSG00000100612	DHRS7	51635	0.396053	2.30826e-26	2.1773e-24	0.261434	2.94745e-05	6.4073e-05
ENSG00000161036	LRWD1	222229	0.264352	4.43577e-12	6.29011e-11	0.261379	2.95941e-05	6.43184e-05
ENSG00000206527	HACD2	201562	0.197148	3.04054e-07	2.10059e-06	0.261263	2.98441e-05	6.481e-05
ENSG00000137513	NARS2	79731	-0.00830406	0.830874	0.898164	0.261216	2.99453e-05	6.50176e-05
ENSG00000168374	ARF4	378	0.196331	3.40983e-07	2.33522e-06	0.261194	2.99948e-05	6.51103e-05
ENSG00000121775	TMEM39B	55116	0.146625	0.000149652	0.000639451	0.261178	3.00283e-05	6.51781e-05
[truncated: 26,749 more rows]
