# Supplementary material for: Integrated control of cancer stemness by σ1 receptor in advanced prostate cancer
Source: Oncogene. 2025 Sep 2;44(42):4032–46. doi: 10.1038/s41388-025-03541-7 (PMC12518131; doi:10.1038/s41388-025-03541-7)
Supplement: Supplementary file 6 — Dataset S5 [file 41388_2025_3541_MOESM6_ESM.xlsx]

## Sheet: SI DATASET S5
SI Dataset S5. Proteins modulated by σ1R knockdown without transcript changes in DU145 cells.
ONLY PROTEINS - UP (N = 289)	ONLY PROTEINS - DOWN (N = 223)
SPC24	CTNNB1
DSC2	POLG
PRIM1	ZNF277
PHLDA1	POFUT1
PSPH	MRPS16
UPP1	ALDH1B1
NT5E	HEATR1
SUGP2	SPINT2
FAM111B	FRYL
FAM111A	PNPT1
KCTD3	TMEM43
KIF14	WDR43
STAT2	FYTTD1
TALDO1	ADAM17
CCDC77	ZC3H14
CD9	GNL2
ARHGEF12	TP53BP1
LTN1	DBT
LRRFIP1	HOOK1
ARF6	IL18
XPR1	NOL6
NDRG3	DDX31
NEK7	MRPS9
HEATR5A	MRPL21
TPM1	GET4
RNF213	MYO1D
CTTN	SLC29A1
ACTR10	C16orf87
PSAT1	LIMD1
TXN	TRUB2
BCAT1	KRR1
PSMG1	RPF2
KIF13B	MRPS7
PICALM	C1orf174
CSRP1	CTCF
PDPR	FAR1
PDLIM1	VRK2
SLK	ATPAF1
TRIM16	MRPS33
OCRL	HTT
ARRB2	ITGA2
RNF214	UTP23
FLNB	IMMT
CD47	NFU1
TES	TTC13
N6AMT1	NSA2
NNMT	USP48
STAT5B	MTIF2
STC2	C9orf78
ACBD6	AK2
RABGAP1L	DNAAF5
SMARCA1	ZFPL1
WIPF2	TP53RK
CSTB	UQCRQ
RCCD1	UGT8
PPP1R14B	CKAP2
POMP	ABCB10
ZMAT2	LYRM4
CAPNS1	FOXRED1
CHMP5	TRMT13
MSRB3	MRPL16
RALB	SDCBP
IDH2	TIMM8B
UACA	TRMT10C
ARHGAP18	P4HA2
ACSL4	C12orf29
ABHD14B	FADS2
NMNAT1	OXSM
TLN1	METTL7B
TNPO3	NEXN
ELP5	PIGN
APOBEC3C	MRPS10
CISD1	ETNK1
FANCI	MRPL57
NEDD4L	MAN1A2
FMNL1	MRPL49
SHOC2	ALG5
TTC5	AUP1
DBNL	DCTD
PSMG2	TMED9
UBXN1	NAGA
SNAP29	NOTCH3
DYNLL2	MICB
DCAF8	TXNRD2
AKT1	TMEM70
HNRNPUL2	TRIM25
CRABP2	UTP14A
VIM	RDH14
UBE2L6	SLC25A3
TDRD7	MRPS31
CAPN1	PREB
SYTL4	KLHDC4
IFT74	FNDC3A
ERI3	NDUFS4
S100A11	NT5DC3
MAPK3	MRPS17
NIT1	SLC26A2
PODXL2	STEAP3
DLG1	LDLR
FLOT2	RPL7L1
BLVRA	WDR75
DENND4C	FDX1
NFKBIE	MRPL9
NCOR1	MRPS2
TAX1BP3	MRPL2
ITGA6	AGTRAP
PI4KA	DHCR7
GSR	MPHOSPH10
SRGAP1	CELF2
MAP2K1	WWC1
IRF3	SLC7A1
SEC23B	SLC25A4
DIS3L2	PEX14
PKM	PTDSS2
MAP7D1	TIA1
MICAL1	MRPL44
ARPC1B	NDUFB4
RAB3A	TNRC18
HAGH	GATC
CD70	BNIP1
TST	HEXIM1
EPN1	MFSD5
ABCF2	ZNF638
ARMC10	MRFAP1
PTPN12	SPAG7
S100A6	VPS4A
LZTFL1	LSM7
ARPC5	SAP30BP
AIDA	MYOF
PACSIN2	DDX43
DPP9	SUCLG2
RNF5	ACP6
KCTD5	COX7A2L
ABRACL	USP36
ANKRD39	KDM1B
ZMYND8	UTP3
ANXA1	FASTKD2
EML2	RHOF
DPYSL3	DDX54
COA3	LUC7L
EXOC2	SUZ12
ASPH	TIMM23
GDI2	ISYNA1
OPTN	PTOV1
PARVA	ACTR5
ARAP1	CTNNA1
STIM1	NVL
GALC	FAHD2A
PDIA4	SQSTM1
OARD1	AAAS
DERA	MRPS23
SF1	UBE2S
OTUD7B	MRPS35
INF2	CHCHD7
SCRN2	DHX37
LGALS1	TTC4
ASNS	MBOAT7
MAPT	ZFX
LASP1	MRPS21
UBE2Q1	MVD
RABEP2	LEPROTL1
LSS	MRPL28
BLOC1S5	TMED3
FOCAD	ELOF1
DVL2	TRIO
GLTP	TRMT1
BUD31	GOLGA5
PFKL	COL4A2
TCEAL3	PHAX
SPATS2L	CRTAP
EGFR	POGLUT1
SMAD2	MRPL4
PCYT2	THAP11
VAT1	SPG7
FCHO2	NHS
SMURF2	CYP51A1
DHPS	PARD6B
COPS7B	OCLN
ATG9A	COMMD1
UVRAG	ZBTB10
SP100	ACSF3
PFAS	ATAD3B
PLCG1	SLC35A4
TOR4A	MRPL41
RPS6KA3	CLUH
VPS33B	NOL10
SERPINB6	VAMP3
STUB1	COPS7A
SDHAF2	BCS1L
NT5C	CASP3
RABL6	CD46
CBR3	WDR46
CCDC9	POLB
TBCC	LOXL2
PPP6R2	PKP3
PTPRF	RBM19
ADD1	FASN
NME7	LMBRD1
WNK1	MRPL23
BLVRB	CHCHD1
SCAF1	MFSD10
VASP	PLOD2
ARHGAP1	TIMM13
GTPBP2	IMP3
SUN2	RPS19BP1
CRLF3	ZCCHC3
C7orf50	GTF3C2
CHMP7	AP4E1
TTC26	NUDT16
ADD2	STX12
TRIM23	ATAD3A
EIF4EBP1	DPP7
LMNA	CCDC93
PTPN18	USP22
SIRT1	POLDIP2
SH3BGRL3	MRPS24
KAT7	NDUFA13
LYRM7	MRPS30
MIEN1	LMF2
ADO	CXADR
FAM3C	TUBB3
APOL2	DDX47
HIC2	RIOK3
PRDX5
MARCKS
PTS
FKBP5
UHRF1BP1
TPM4
EXOC6
SCRN1
USP8
PMM1
ARMC6
SNX15
DNPH1
RPS6KA4
MCMBP
PLEC
HINT3
SKIV2L
FBXO4
EHD4
CBR1
PPM1E
CDC42
ZNF579
HPS5
ARHGDIA
PFKM
GSTO1
GNE
CHD5
MBNL1
MPDZ
CACYBP
QSOX2
CASP8
FAH
NMI
PDE6D
COASY
RHOC
SAC3D1
ALDH9A1
PGK1
ALDOC
IRGQ
SETD7
SRRT
TSEN15
CBFB
IVNS1ABP
EBF2
DUS3L
S100A16
RAI14
CLIC4
TOR1AIP1
AAMDC
CUTC
RAC1
CYP24A1
RAB3GAP1
FIBP
ACTG1
CASC3
ERAP1
ALDH16A1
