# Supplementary material for: Integrated control of cancer stemness by σ1 receptor in advanced prostate cancer
Source: Oncogene. 2025 Sep 2;44(42):4032–46. doi: 10.1038/s41388-025-03541-7 (PMC12518131; doi:10.1038/s41388-025-03541-7)
Supplement: Supplementary file 7 — Dataset S6 [file 41388_2025_3541_MOESM7_ESM.xlsx]

## Sheet: SI DATASET S6
SI Dataset S6. Local network parameters for proteins deregulated in σ1R-depleted DU145 cells.
Proteins are ordered according to "BetweennessCentrality" values
Network parameters
Query term	Display name	AverageShortestPathLength	BetweennessCentrality	ClosenessCentrality	ClusteringCoefficient	Degree	Eccentricity	NeighborhoodConnectivity
CTNNB1	CTNNB1	2.60335	0.0828687	0.38412	0.0994898	49	6	15.0612
CASP3	CASP3	2.59963	0.0698055	0.38467	0.151163	44	6	17.0227
CD44	CD44	2.66294	0.0625621	0.375524	0.165854	41	7	17.8537
HSPA9	HSPA9	2.99628	0.0623285	0.333748	0.0655271	27	6	8.74074
RAC1	RAC1	2.77467	0.0509623	0.360403	0.134146	41	6	14.8293
CCNB1	CCNB1	2.78399	0.0443139	0.359197	0.263566	43	6	19.6047
ACTG1	ACTG1	2.76536	0.0397984	0.361616	0.163993	34	6	17.6765
CAV1	CAV1	2.82682	0.0370283	0.353755	0.144086	31	6	16.7742
AKR1B1	AKR1B1	3.06704	0.0356091	0.326047	0.0653595	18	6	11.6111
OXA1L	OXA1L	3.14525	0.0302881	0.31794	0.229249	23	6	10.7826
ARF6	ARF6	3.09497	0.0263055	0.323105	0.152381	21	6	14.4762
ICAM1	ICAM1	2.87337	0.0257603	0.348023	0.159544	27	6	15.8889
CREBBP	CREBBP	3.00931	0.0254732	0.332302	0.150198	23	7	12.913
PTK2	PTK2	2.92365	0.0245511	0.342038	0.210753	31	7	17.9032
DNMT1	DNMT1	2.93669	0.0245059	0.34052	0.157143	21	6	15
NT5E	NT5E	3.06331	0.024156	0.326444	0.192982	19	6	13.0526
RAB27A	RAB27A	3.24581	0.0238558	0.30809	0.15	16	6	10
FIS1	FIS1	3.22346	0.0235209	0.310225	0.111111	10	6	14.2
TTC4	TTC4	3.28864	0.0234946	0.304077	0.333333	19	6	16.2632
CASP8	CASP8	2.85847	0.0232959	0.349837	0.193846	26	6	16.8846
BCL2L1	BCL2L1	2.80074	0.0231294	0.357048	0.213333	25	6	18.56
VIM	VIM	2.8622	0.0228797	0.349382	0.219048	21	6	19.4286
UBE3A	UBE3A	3.06518	0.0228168	0.326245	0.184211	20	7	13.05
PLEC	PLEC	3.03911	0.0216288	0.329044	0.12381	15	6	15.7333
MRPL15	MRPL15	3.22346	0.0208745	0.310225	0.309942	19	6	14
RACGAP1	RACGAP1	3.05773	0.0203199	0.32704	0.410985	33	6	19.697
RRS1	RRS1	3.17691	0.0202916	0.314771	0.452381	28	6	17.5357
FHL2	FHL2	3.14153	0.0199521	0.318317	0.120879	14	7	14
MVD	MVD	3.51769	0.0191572	0.284277	0.318182	12	6	8.25
HMOX1	HMOX1	3.02048	0.0191326	0.331073	0.173684	20	7	14.7
KIF11	KIF11	3.14525	0.0179093	0.31794	0.409274	32	6	17.625
STAT5B	STAT5B	2.91248	0.0177501	0.34335	0.163743	19	7	16.8421
DHODH	DHODH	3.07263	0.0176706	0.325455	0.247619	15	6	18.4667
RHOC	RHOC	2.96462	0.0168647	0.337312	0.164021	28	6	14.6786
KIAA0101	KIAA0101	3.06331	0.0163433	0.326444	0.623377	22	5	23.0455
DHX37	DHX37	3.33892	0.0152649	0.299498	0.473333	25	6	16.96
VASP	VASP	3.05959	0.0151434	0.326841	0.267974	18	6	19
SDPR	SDPR	3.48417	0.0150878	0.287012	0.121212	12	7	8.5
OPTN	OPTN	3.45251	0.0147786	0.289644	0.142857	8	6	11.25
ITGA6	ITGA6	2.89944	0.014577	0.344894	0.293478	24	7	19
IDH2	IDH2	3.18436	0.0143848	0.314035	0.106061	12	7	11.6667
BCS1L	BCS1L	3.4581	0.0143158	0.289176	0.145455	11	6	11.2727
UBE2C	UBE2C	3.12849	0.0139757	0.319643	0.436782	30	6	19.1333
TRMT1	TRMT1	3.45251	0.0138806	0.289644	0.419913	22	6	17.3182
BRIX1	BRIX1	3.19553	0.0136756	0.312937	0.475783	27	6	17.8148
UBE2S	UBE2S	3.15084	0.0136154	0.317376	0.3	16	6	16.75
ANXA1	ANXA1	3.07449	0.0135204	0.325257	0.116667	16	7	14.8125
NUDC	NUDC	3.24767	0.0134989	0.307913	0.269231	13	6	16.1538
RPF2	RPF2	3.21229	0.0134399	0.311304	0.536667	25	6	18.96
SMAD2	SMAD2	2.9162	0.0134394	0.342912	0.227941	17	7	20.7647
CDA	CDA	3.26816	0.0131138	0.305983	0.106061	12	6	9.41667
IMPDH2	IMPDH2	3.13408	0.0128857	0.319073	0.155556	10	6	18.9
TP53BP1	TP53BP1	3.11359	0.0124739	0.321172	0.161905	15	6	15.8
GCLC	GCLC	3.19739	0.0124535	0.312755	0.192308	13	7	11.9231
PRMT5	PRMT5	3.27933	0.0123952	0.30494	0.266667	10	7	15.4
MSN	MSN	2.85475	0.0123657	0.350294	0.222222	18	7	22.9444
EPCAM	EPCAM	2.96089	0.0122923	0.337736	0.32967	14	7	21.8571
YWHAG	YWHAG	2.99069	0.0119516	0.334371	0.176471	17	6	19.4706
EXOC2	EXOC2	3.31471	0.0117904	0.301685	0.2	11	6	12.1818
CTSL	CTSL	3.31844	0.011671	0.301347	0.133333	10	7	11.8
CUTA	CUTA	3.81378	0.0114999	0.262207	0	6	6	7
LRPPRC	LRPPRC	3.53073	0.0113784	0.283228	0.109091	11	6	8.27273
ALAS1	ALAS1	3.2365	0.0113113	0.308976	0.166667	9	7	13.8889
LPCAT1	LPCAT1	3.69274	0.0109725	0.270802	0.0666667	6	6	7
MGLL	MGLL	3.6946	0.0108614	0.270665	0.047619	7	6	7.42857
CDK5	CDK5	3.10428	0.0107938	0.322136	0.236364	11	7	22.3636
DIMT1	DIMT1	3.54004	0.0107837	0.282483	0.619048	22	7	18.8636
RBM19	RBM19	3.40223	0.0107265	0.293924	0.652381	21	6	19.8095
SMARCA1	SMARCA1	3.44134	0.0106511	0.290584	0.138889	9	7	12.2222
DSTN	DSTN	3.39292	0.0106033	0.294731	0.111111	10	6	11.7
ACADM	ACADM	3.50279	0.0104525	0.285486	0.2	11	7	8.45455
YARS2	YARS2	3.40968	0.0103535	0.293282	0.151515	12	6	11.9167
KLHDC4	KLHDC4	3.7486	0.0101907	0.266766	0.25	8	6	14.125
IPO4	IPO4	3.42458	0.0101598	0.292007	0.309091	11	6	16.9091
ACO1	ACO1	3.29423	0.0100558	0.303561	0.181818	11	6	11.9091
PNPT1	PNPT1	3.42272	0.00988692	0.292165	0.0909091	11	6	9.09091
CTNNA1	CTNNA1	3.13966	0.00988494	0.318505	0.274725	14	7	18.5714
MRPL1	MRPL1	3.36872	0.00969836	0.296849	0.433333	16	6	12.6875
DHCR7	DHCR7	3.51583	0.00936328	0.284428	0.363636	11	7	9.81818
SMURF2	SMURF2	3.22533	0.00934108	0.310046	0.291667	16	7	12.875
SMARCC1	SMARCC1	3.22719	0.00930949	0.309867	0.19697	12	7	14.3333
WDR46	WDR46	3.48045	0.00926681	0.287319	0.597826	24	7	18.75
PDXK	PDXK	3.50093	0.0092489	0.285638	0.0666667	6	6	9.66667
TUBA4A	TUBA4A	3.23277	0.00915895	0.309332	0.287879	12	6	20.4167
PGM3	PGM3	3.42272	0.00902045	0.292165	0.0909091	11	6	7.45455
FAM136A	FAM136A	4.06518	0.00898456	0.245992	0.1	5	7	4.4
ITGB4	ITGB4	2.98696	0.00898172	0.334788	0.32381	21	7	19.9048
YRDC	YRDC	3.69646	0.00891041	0.270529	0.222222	9	6	8.66667
TUBB3	TUBB3	3.27374	0.00884752	0.305461	0.285714	7	6	19.7143
DPH5	DPH5	3.47672	0.00883857	0.287627	0.214286	8	7	16
ASF1B	ASF1B	3.19739	0.00880916	0.312755	0.594203	24	6	21.2917
POLG	POLG	3.81937	0.00879717	0.261824	0.0714286	8	6	6
PSMB9	PSMB9	3.31285	0.00878586	0.301855	0.0714286	8	7	16.875
GLTSCR2	GLTSCR2	3.48417	0.00873559	0.287012	0.5671	22	6	18.3636
SRRT	SRRT	3.64432	0.00872553	0.2744	0.142857	7	7	7.42857
SLC3A2	SLC3A2	3.39106	0.00871356	0.294893	0.142857	7	7	13.2857
HIBADH	HIBADH	3.73184	0.0086554	0.267964	0.222222	10	7	7.2
CTH	CTH	3.54376	0.00861359	0.282186	0.2	10	7	8.8
HSPH1	HSPH1	3.45065	0.00859766	0.2898	0.142857	7	6	10.2857
VAMP7	VAMP7	3.64618	0.00857191	0.274259	0.254545	11	7	9.09091
SUN2	SUN2	3.65736	0.00855711	0.273422	0	5	7	7.6
COL6A1	COL6A1	3.32216	0.00850695	0.301009	0.436364	11	7	18.3636
HMMR	HMMR	3.05959	0.00845614	0.326841	0.604743	23	6	23
AHNAK	AHNAK	3.39292	0.00838372	0.294731	0.0909091	12	7	8.66667
FLNB	FLNB	3.19926	0.00837327	0.312573	0.175	16	7	14.5
TLN1	TLN1	3.17505	0.00836983	0.314956	0.228571	21	7	16.7619
CALU	CALU	3.15456	0.00836609	0.317001	0.0357143	8	6	15.375
NT5C	NT5C	3.26071	0.00834403	0.306682	0.2	11	6	11.5455
BAG3	BAG3	3.07635	0.00834067	0.325061	0.138889	9	5	21.2222
UPP1	UPP1	3.27188	0.00830042	0.305635	0.166667	9	6	13.4444
CACYBP	CACYBP	3.13966	0.00806854	0.318505	0.0952381	7	6	16.5714
GLRX	GLRX	3.31657	0.00802383	0.301516	0.111111	9	7	12.8889
ARHGDIA	ARHGDIA	3.18063	0.00802246	0.314403	0.266667	15	6	18.8
NCAPH2	NCAPH2	3.61266	0.00796065	0.276804	0.266667	6	7	19
S100A6	S100A6	3.34823	0.00793409	0.298665	0.190476	7	6	14
DERA	DERA	3.54376	0.00791215	0.282186	0.107143	8	6	8.125
GLA	GLA	3.73929	0.00788118	0.26743	0.0952381	7	7	6.71429
AGL	AGL	3.49534	0.00782866	0.286095	0.047619	7	7	10.7143
ITGB5	ITGB5	3.2365	0.00777066	0.308976	0.358333	16	7	17.4375
TUBB2B	TUBB2B	3.75419	0.00773442	0.266369	0.4	6	6	14.1667
IMMT	IMMT	3.4041	0.00763007	0.293764	0.285714	7	6	15.2857
N6AMT1	N6AMT1	3.85102	0.00762791	0.259671	0.2	6	7	11.1667
NGDN	NGDN	3.3203	0.00746968	0.301178	0.583333	24	6	18.75
TRIM16	TRIM16	4.4432	0.00744184	0.225063	0	3	7	3.33333
PCYOX1L	PCYOX1L	4.50838	0.00743489	0.221809	0.333333	3	7	5.33333
ACBD6	LHX4-AS1	4.14525	0.0073145	0.24124	0.166667	4	7	5.75
PTPN1	PTPN1	3.06518	0.00710331	0.326245	0.153846	13	7	18
ISG20	ISG20	3.24767	0.00708651	0.307913	0.527273	11	7	21.9091
SMARCA2	SMARCA2	3.19181	0.00708045	0.313302	0.266667	10	7	19.4
SPG7	SPG7	3.43575	0.00701551	0.291057	0.0666667	6	6	13.3333
IMP4	IMP4	3.38547	0.00689012	0.29538	0.594203	24	6	18.4167
IQGAP1	IQGAP1	3.09497	0.00688362	0.323105	0.274725	14	7	22.2857
MRPL33	MRPL33	3.70577	0.00684009	0.269849	0.447619	15	6	10.4667
PARP4	PARP4	3.28119	0.00677497	0.304767	0.133333	6	6	16.5
GALC	GALC	3.88641	0.00671705	0.257307	0.1	5	7	5
PPT1	PPT1	3.43017	0.00671433	0.291531	0.0666667	6	6	12
INADL	INADL	3.37803	0.00667145	0.296031	0.0909091	11	7	10.8182
RAB3B	RAB3B	3.77654	0.00659147	0.264793	0.327273	11	7	8
MT-ATP6	MT-ATP6	3.6406	0.00657841	0.27468	0.194444	9	6	10.2222
NQO1	NQO1	3.20112	0.00656669	0.312391	0.227273	12	7	14
NDUFA13	NDUFA13	3.69274	0.00654159	0.270802	0	4	6	11
HMGCS1	HMGCS1	3.56611	0.00640589	0.280418	0.466667	10	7	10.1
PAPSS2	PAPSS2	4.03538	0.0063953	0.247808	0.1	5	7	4.4
OCLN	OCLN	3.02793	0.00631573	0.330258	0.333333	12	7	23.75
ALAD	ALAD	3.27747	0.00625974	0.305114	0.155556	10	7	11.4
FHL1	FHL1	3.32961	0.00624741	0.300336	0.0555556	9	6	14
AK1	AK1	3.43017	0.00623391	0.291531	0.133333	10	6	10.6
PML	PML	3.05214	0.00622782	0.327639	0.282051	13	7	20.8462
FLOT2	FLOT2	3.19367	0.00620172	0.31312	0.285714	8	7	21.375
MYO18A	MYO18A	3.43389	0.00618721	0.291215	0.127273	11	6	10.0909
BCAT1	BCAT1	3.5959	0.00614739	0.278094	0.178571	8	7	8.375
EIF4EBP1	EIF4EBP1	3.12291	0.0059394	0.320215	0.222222	10	6	19.1
SKIV2L	SKIV2L	3.47114	0.0058904	0.28809	0.142857	8	7	9.875
ALDH1A3	ALDH1A3	3.52328	0.00587551	0.283827	0.1	5	8	12.4
RCC2	RCC2	3.21974	0.00583983	0.310584	0.530303	12	6	23.75
KIF2C	KIF2C	3.20857	0.00574709	0.311666	0.569801	27	6	20.037
TARSL2	TARSL2	3.69832	0.0057213	0.270393	0.2	5	6	12.2
PFKL	PFKL	3.65922	0.00567484	0.273282	0.0952381	7	7	7
FANCI	FANCI	3.1825	0.00565403	0.314219	0.61039	22	6	21.1364
NMNAT1	NMNAT1	3.90875	0.00565228	0.255836	0.2	6	7	7.16667
METTL17	METTL17	3.8324	0.00562494	0.260933	0.2	6	6	16
ITGA2	ITGA2	3.09125	0.00561431	0.323494	0.419118	17	7	20.1765
GDAP1	GDAP1	3.83426	0.00558434	0.260806	0	5	6	6.2
OCRL	OCRL	3.48976	0.00554547	0.286553	0.321429	8	7	17
NRM	NRM	4.13966	0.0054428	0.241565	0	5	7	3.2
CDC42EP4	CDC42EP4	3.75419	0.00533611	0.266369	0.133333	6	8	10.6667
SIGMAR1	SIGMAR1	3.54935	0.00527831	0.281742	0.472222	9	6	10.7778
RAB3GAP1	RAB3GAP1	4.2365	0.00525494	0.236044	0.190476	7	7	5.57143
COMMD1	COMMD1	4.27002	0.00522766	0.234191	0.1	5	7	5
STK39	STK39	4.14525	0.00521759	0.24124	0	3	7	8.33333
FCF1	FCF1	3.68529	0.00521004	0.271349	0.690058	19	7	19.3684
TPM4	TPM4	3.30726	0.00514937	0.302365	0.153846	13	6	13.0769
NOTCH3	NOTCH3	3.18063	0.0051343	0.314403	0.277778	9	7	18.5556
NMRAL1	NMRAL1	4.37616	0.00505697	0.228511	0	4	7	4
SLC26A2	SLC26A2	3.7635	0.00505228	0.26571	0	3	7	15.3333
ICMT	ICMT	3.63873	0.00501227	0.274821	0.166667	4	7	13.75
KANK2	KANK2	3.67412	0.00500302	0.272174	0	5	7	11.8
ARPC1B	ARPC1B	3.39851	0.0049264	0.294247	0.133333	6	7	18.1667
CAV2	CAV2	3.43203	0.00489768	0.291373	0.277778	9	7	12.3333
HDDC3	HDDC3	3.80447	0.00488339	0.262849	0.2	6	6	11.3333
TST	TST	3.59218	0.00487994	0.278383	0.133333	6	6	11.6667
WNK1	WNK1	4.87337	0.00487895	0.205197	0	3	8	3.33333
SPTLC2	SPTLC2	4.32588	0.00483739	0.231167	0	4	7	4
GRPEL2	GRPEL2	3.57356	0.00476647	0.279833	0.138889	9	6	10.6667
TRUB2	TRUB2	3.64432	0.00474513	0.2744	0.363636	12	7	16.3333
FASTKD2	FASTKD2	3.88827	0.00473099	0.257184	0.266667	6	7	9
HMOX2	HMOX2	3.52142	0.00468839	0.283977	0.285714	7	7	12.2857
PDIA4	PDIA4	3.97207	0.00466691	0.251758	0	3	7	10.6667
ASNS	ASNS	3.61266	0.00465102	0.276804	0.142857	7	7	8.71429
SLC25A3	SLC25A3	3.34451	0.00464092	0.298998	0.190476	7	6	14.1429
SETD7	SETD7	3.30726	0.00463891	0.302365	0.277778	9	7	16.7778
DPP7	DPP7	4.14711	0.00455697	0.241132	0.2	5	7	3.8
IGF2BP3	IGF2BP3	3.62011	0.00451965	0.276235	0	5	8	10.6
TIMM8B	TIMM8B	3.72812	0.00446767	0.268232	0.2	5	6	12.2
RHBDF2	RHBDF2	4.29981	0.0044487	0.232568	0	4	7	2.75
NOTCH2	NOTCH2	3.21415	0.00440332	0.311124	0.428571	8	7	19.5
LIMCH1	LIMCH1	3.81937	0.00432898	0.261824	0.1	5	7	8.4
EXOC3	EXOC3	3.26629	0.00432122	0.306157	0.377778	10	6	18.3
TNPO3	TNPO3	3.48231	0.00430415	0.287166	0.047619	7	7	9.42857
PLOD2	PLOD2	3.94786	0.00426436	0.253302	0.2	5	8	7
COL4A2	COL4A2	3.27933	0.00418608	0.30494	0.436364	11	7	19.2727
ZFX	ZFX	4.36872	0.00415764	0.2289	0	3	8	4.33333
NAMPT	NAMPT	3.93855	0.00414806	0.253901	0.3	5	7	8.8
DBT	DBT	3.58659	0.00414532	0.278816	0.25	9	6	9
ALDH2	ALDH2	3.5419	0.00412412	0.282334	0.305556	9	7	10.3333
PRKDC	PRKDC	3.3054	0.00411954	0.302535	0.333333	7	7	20.1429
VAMP4	VAMP4	3.48417	0.00411828	0.287012	0.377778	10	7	12.6
DFNA5	DFNA5	4.13966	0.00407865	0.241565	0	4	7	4
MAPK13	MAPK13	3.4879	0.00404655	0.286706	0.333333	7	6	18
DHX30	DHX30	3.83426	0.00403691	0.260806	0.1	5	7	10.8
TSEN15	TSEN15	5.63687	0.00396559	0.177403	0	3	8	2
RABGEF1	RABGEF1	3.7095	0.00392204	0.269578	0.1	5	7	8.6
ANKRD39	ANKRD39	3.94786	0.00382961	0.253302	0.333333	3	7	9
ARHGEF12	ARHGEF12	3.39479	0.00380116	0.294569	0.380952	7	7	20.1429
RALB	RALB	3.53445	0.0038001	0.282929	0.428571	7	6	15.8571
CDCA8	CDCA8	3.24395	0.0037928	0.308266	0.727273	23	6	21.9565
GTSE1	GTSE1	3.27002	0.00378809	0.305809	0.7	20	6	22.35
DNTTIP2	DNTTIP2	3.82682	0.00377312	0.261314	0.675	16	7	19.375
ATG9A	ATG9A	4.21788	0.00372439	0.237086	0	2	7	5.5
ESYT2	ESYT2	4.30912	0.00372439	0.232066	0	2	7	6
GIGYF1	GIGYF1	4.13408	0.00372439	0.241892	0	2	8	7.5
MAN1A2	MAN1A2	4.7486	0.00372439	0.210588	0	2	7	3.5
PABPN1	PABPN1	4.63873	0.00372439	0.215576	0	2	8	4
RABGGTB	RABGGTB	4.09125	0.00372439	0.244424	0.666667	6	7	8.83333
RAPH1	RAPH1	3.94413	0.00372439	0.253541	0.333333	3	7	13.3333
AKR1A1	AKR1A1	3.70391	0.00370092	0.269985	0.111111	9	7	8.22222
TTF2	TTF2	3.62756	0.00369188	0.275667	0	5	7	12.8
ZMAT2	ZMAT2	4.23277	0.00364213	0.236252	0.166667	4	7	7
AK4	AK4	3.74115	0.00362082	0.267297	0.133333	6	6	9.33333
QTRTD1	QTRTD1	3.70764	0.00359988	0.269714	0.214286	8	7	12.75
SP100	SP100	3.17132	0.00356195	0.315326	0.285714	8	7	18.75
RAB31	RAB31	3.80633	0.00351664	0.26272	0.357143	8	7	8.5
CHCHD7	CHCHD7	3.65922	0.00345591	0.273282	0.166667	4	6	12
MMACHC	MMACHC	3.96462	0.00344754	0.252231	0	3	7	10.3333
ARHGEF2	ARHGEF2	3.40037	0.00336658	0.294085	0.388889	9	7	19.7778
RAB3A	RAB3A	3.92551	0.00336559	0.254744	0.377778	10	7	8.4
CD9	CD9	3.23277	0.00334672	0.309332	0.466667	10	7	18.7
DHPS	DHPS	3.88082	0.00333274	0.257678	0.333333	3	7	22.3333
KIF4A	KIF4A	3.26257	0.00328404	0.306507	0.646667	25	6	20.84
DLGAP5	DLGAP5	3.21974	0.00328328	0.310584	0.652174	24	6	21.7083
NOP9	NOP9	3.33706	0.00323513	0.299665	0.69697	22	6	20.2273
CPNE3	CPNE3	3.54749	0.00316706	0.28189	0	3	6	17
DOCK10	DOCK10	3.44879	0.00313082	0.289957	0.333333	3	6	31.3333
DUS2	DUS2	4.06145	0.00312474	0.246217	0.533333	6	7	10.3333
CAMK2D	CAMK2D	3.63501	0.00311242	0.275102	0	4	7	12.5
NVL	NVL	3.55307	0.00310507	0.281447	0.720588	17	6	20.6471
TMED3	TMED3	3.74488	0.00308696	0.267031	0.611111	9	7	20
DPYSL2	DPYSL2	3.64432	0.00307912	0.2744	0.1	5	7	9.2
PDLIM2	PDLIM2	3.86778	0.00303307	0.258546	0	2	8	18
ALDH1B1	ALDH1B1	3.62942	0.00302721	0.275526	0.357143	8	7	9.875
DHRS7	DHRS7	4.01862	0.00301125	0.248842	0	3	7	9.66667
PDCD6	PDCD6	3.70577	0.00299919	0.269849	0.133333	6	7	7.83333
FHOD1	FHOD1	3.5568	0.00290616	0.281152	0.6	5	7	22.4
MRFAP1	MRFAP1	5.10428	0.00290358	0.195914	0	2	8	3.5
ABCF1	ABCF1	3.91061	0.00287439	0.255714	0.166667	4	7	14.5
ABCB10	ABCB10	4.19181	0.00283361	0.238561	0	2	7	6
MFSD5	MFSD5	4.11732	0.00281009	0.242877	0	2	8	8
CA2	CA2	3.43203	0.00275595	0.291373	0.2	5	7	19
NNMT	NNMT	3.55121	0.00273008	0.281594	0.190476	7	7	12
USP8	USP8	3.77467	0.00272603	0.264924	0.133333	6	7	8.33333
EMC1	EMC1	3.96462	0.00272499	0.252231	0.1	5	6	5.2
RBKS	RBKS	3.81937	0.00270191	0.261824	0.1	5	7	9.2
SPC24	SPC24	3.2905	0.00268103	0.303905	0.695906	19	6	22.2105
CASP7	CASP7	3.02235	0.00266669	0.330869	0.375	16	7	20.6875
GALNS	GALNS	3.80261	0.00262176	0.262977	0.333333	3	7	11
POFUT1	POFUT1	3.62011	0.0025656	0.276235	0.5	5	6	11
RPF1	RPF1	3.48045	0.00252248	0.287319	0.719048	21	6	20.0952
PRKAR2B	PRKAR2B	3.18808	0.0025219	0.313668	0.288889	10	6	20.7
COA3	COA3	4.02235	0.00251346	0.248611	0	3	7	12.6667
LSS	LSS	3.73184	0.00251162	0.267964	0.583333	9	7	8.88889
TACSTD2	TACSTD2	3.44134	0.00246211	0.290584	0	4	7	17
ZNF185	ZNF185	3.73371	0.00242512	0.26783	0.333333	4	7	10
MRPL9	MRPL9	3.67412	0.00242366	0.272174	0.56044	14	6	12.1429
PDCD4	PDCD4	3.33892	0.00240314	0.299498	0.2	6	7	17
ATAD3B	ATAD3B	3.6797	0.00237665	0.271761	0.3	5	6	14
FBXO4	FBXO4	3.59218	0.00236007	0.278383	0.805556	9	7	13.8889
GLMN	GLMN	3.59218	0.00236007	0.278383	0.805556	9	7	13.8889
AFAP1	AFAP1	4.11732	0.00234395	0.242877	0	3	8	6.33333
ADAM15	ADAM15	4.17132	0.00216916	0.239732	0	2	8	9
UGT8	UGT8	4.50279	0.00214728	0.222084	0.333333	3	8	5
COPG2	COPG2	3.55866	0.00214265	0.281005	0.511111	10	7	19.9
LUZP1	LUZP1	4.03911	0.00208563	0.24758	0	3	6	5.66667
DAPK3	DAPK3	3.41713	0.00206778	0.292643	0.1	5	7	14.4
EHD4	EHD4	3.94972	0.0020437	0.253182	0	3	7	8.66667
TRMT10C	TRMT10C	3.72626	0.00203318	0.268366	0.285714	7	6	12
MRPL28	MRPL28	3.82309	0.00201764	0.261568	0.8	11	6	12.9091
SAC3D1	SAC3D1	3.49721	0.00195528	0.285942	0.166667	4	7	18.5
LTN1	LTN1	3.51955	0.00195336	0.284127	0.644444	10	7	13.2
NT5DC3	NT5DC3	4.54562	0.0019172	0.219992	0	3	7	3.33333
DCP1A	DCP1A	3.6108	0.00190556	0.276947	0.1	5	7	8
ETNK1	ETNK1	4.62011	0.00189346	0.216445	0	3	7	5
MSRB3	MSRB3	3.78212	0.00188874	0.264402	0	3	6	11
CYP51A1	CYP51A1	3.68715	0.00187847	0.271212	0.611111	9	7	9.22222
RIOK3	RIOK3	3.73929	0.00186231	0.26743	0.714286	8	6	19.5
NMI	NMI	3.26071	0.00184611	0.306682	0.25	8	7	17.875
MRPL23	RPL23L	3.77467	0.00182331	0.264924	0.8	10	6	13.4
RHEB	RHEB	3.65549	0.00181773	0.273561	0.166667	4	7	12
PTOV1	PTOV1	3.43017	0.00181065	0.291531	0.466667	6	7	18.3333
ASNA1	ASNA1	4.19181	0.00176213	0.238561	0	2	7	6
XPO5	XPO5	3.8175	0.00174676	0.261951	0.1	5	7	6.8
CAPN1	CAPN1	3.17691	0.00168628	0.314771	0.424242	12	7	22.3333
HAGH	HAGH	3.7784	0.00165015	0.264662	0	3	7	11
ACSF3	ACSF3	4.17691	0.00163977	0.239412	0.4	5	8	6.6
IGSF3	IGSF3	3.71508	0.00163921	0.269173	0.1	5	7	6
UTP23	UTP23	3.52142	0.00160769	0.283977	0.747619	21	6	20.2381
ASMTL	ASMTL	4.37058	0.0015675	0.228803	0	3	8	6.33333
DFFA	DFFA	3.41899	0.00154299	0.292484	0.466667	6	7	20
PGM5	PGM5	3.72626	0.00154115	0.268366	0.2	6	7	7.5
WDR75	WDR75	3.44507	0.00151142	0.29027	0.757143	21	6	20.619
EPHX1	EPHX1	3.57914	0.00149904	0.279396	0.333333	6	7	11.3333
RABGGTA	RABGGTA	4.01676	0.00149451	0.248957	0.52381	7	7	8.14286
EPB41L1	EPB41L1	4.25885	0.00148174	0.234805	0	4	7	3
PAPD4	PAPD4	3.53259	0.00145394	0.283079	0	3	7	23.6667
METTL2B	METTL2B	4.06331	0.00143509	0.246104	0	4	7	11
CCBL1	CCBL1	4.21601	0.00140467	0.237191	0	3	7	6.66667
MCCC2	MCCC2	3.89572	0.00137577	0.256692	0.166667	4	7	7.5
WBP2	WBP2	3.66853	0.00135221	0.272589	0.166667	4	6	12
CNTNAP1	CNTNAP1	3.92924	0.00135177	0.254502	0	3	7	9
FKBP10	FKBP10	4.12849	0.00134967	0.242219	0.333333	3	8	6
UBE2L6	UBE2L6	3.45251	0.00133396	0.289644	0.622222	10	7	14.3
DAD1	DAD1	3.83799	0.00132497	0.260553	0	3	7	10.6667
TM2D3	TM2D3	3.69088	0.00132453	0.270938	0	3	7	11
LPGAT1	LPGAT1	4.60335	0.00132165	0.217233	0.333333	3	7	4
NDRG1	NDRG1	3.56797	0.00132018	0.280271	0	3	6	15.3333
FZD6	FZD6	3.41713	0.00124653	0.292643	0.333333	4	7	25
SYTL4	SYTL4	3.94786	0.00122797	0.253302	0.5	4	7	11.5
CSTB	CSTB	3.66853	0.00122037	0.272589	0	4	7	11.25
NNT	NNT	3.86965	0.0012132	0.258422	0.166667	4	8	7.75
PRKCDBP	PRKCDBP	3.49348	0.00121298	0.286247	0.4	6	7	13.1667
LASP1	LASP1	3.75605	0.00120744	0.266237	0.047619	7	7	7.85714
MVP	MVP	3.84171	0.00118302	0.260301	0	4	7	7.25
CGN	CGN	3.50652	0.0011758	0.285183	0.466667	6	7	17.3333
EHD2	EHD2	3.52886	0.00116135	0.283377	0.466667	6	7	14.1667
CAPG	CAPG	3.76723	0.00113856	0.265447	0	5	7	8.6
HDAC7	HDAC7	3.27374	0.00112862	0.305461	0.357143	8	7	20.375
MACF1	MACF1	3.39292	0.00106984	0.294731	0.1	5	7	21.4
SH3BGRL3	SH3BGRL3	4.2514	0.00106907	0.235217	0	2	8	6.5
SAMHD1	SAMHD1	3.67412	0.00106026	0.272174	0.1	5	7	10.6
BLOC1S5	BLOC1S5	4.4581	0.00104278	0.224311	0	2	8	8
ZNF346	ZNF346	4.22346	0.00103387	0.236772	0	3	7	9
CIT	CIT	3.43762	0.00102956	0.290899	0.5	9	7	25.4444
FNDC3B	FNDC3B	4.6406	0.00102186	0.21549	0	3	8	4.33333
VANGL1	VANGL1	3.47486	0.000998557	0.287781	0.166667	4	7	16.5
GNAI1	GNAI1	3.52514	0.000994547	0.283677	0.3	5	7	19.4
UAP1	UAP1	3.68343	0.00097261	0.271486	0.333333	4	7	10.5
PEX14	PEX14	3.97952	0.000961434	0.251287	0	3	7	6
FCHO2	FCHO2	3.79516	0.00094982	0.263494	0.333333	6	7	12
TMEM70	TMEM70	4.38734	0.000948779	0.227929	0.333333	3	7	7.33333
PEG10	PEG10	3.75047	0.000934339	0.266634	0.333333	4	8	12.75
MGMT	MGMT	3.32588	0.000931952	0.300672	0.333333	6	7	19.8333
FMNL1	FMNL1	3.40968	0.000929568	0.293282	0.47619	7	7	23.8571
PTDSS2	PTDSS2	4.94972	0.000917289	0.202032	0	3	7	2.66667
CHMP5	CHMP5	4.14711	0.000912786	0.241132	0.333333	3	7	7
CKAP2	CKAP2	3.25698	0.000905761	0.307033	0.836601	18	6	24.7778
BASP1	BASP1	3.47858	0.000904952	0.287473	0	3	7	20.6667
CHCHD1	CHCHD1	3.78026	0.000895619	0.264532	0.8	11	6	13.0909
EMC3	EMC3	4.36313	0.000886131	0.229193	0.166667	4	7	5.75
COA7	COA7	4.28864	0.000884087	0.233174	0	2	7	7
EMC10	EMC10	4.43389	0.000858965	0.225535	0.166667	4	7	5
TMEM68	TMEM68	4.26071	0.000843359	0.234703	0.333333	3	6	4.33333
TMOD3	TMOD3	3.58287	0.000821227	0.279106	0.2	5	7	12.4
LGMN	LGMN	4.13408	0.000816051	0.241892	0	3	7	6
GTF3C2	GTF3C2	4.55493	0.00081502	0.219542	0	2	8	4
STAT6	STAT6	3.25885	0.000812466	0.306857	0.285714	8	7	17.375
TTC37	TTC37	3.87896	0.000794904	0.257801	0.3	5	6	9.2
CHMP2B	CHMP2B	4.0298	0.000787842	0.248152	0.333333	4	7	6.5
SDHAF2	SDHAF2	3.96462	0.000769837	0.252231	0.333333	3	7	7.33333
SLC25A15	SLC25A15	3.88082	0.000758703	0.257678	0	2	7	17.5
S100A10	S100A10	3.66853	0.000757057	0.272589	0.4	6	7	10.1667
MAP1B	MAP1B	3.86592	0.000756304	0.258671	0.2	5	7	6.8
KIF15	KIF15	3.30912	0.00075099	0.302195	0.73913	23	6	22
RBP7	RBP7	4.46369	0.00074388	0.22403	0	2	8	11
SPAG1	SPAG1	3.94413	0.00071472	0.253541	0	2	7	17.5
PDLIM1	PDLIM1	3.42272	0.000704407	0.292165	0.1	5	7	21.4
EPT1	EPT1	5.15456	0.000693955	0.194003	0	3	8	3
LRP1	LRP1	3.28119	0.000691642	0.304767	0.4	6	7	24.1667
ALDH16A1	ALDH16A1	4.49162	0.000682612	0.222637	0	2	7	5.5
GCC2	GCC2	3.97579	0.000675012	0.251522	0	2	7	14.5
DDAH2	DDAH2	4.52514	0.000651084	0.220988	0	2	7	6.5
LRRFIP1	LRRFIP1	3.33706	0.00064657	0.299665	0.5	5	7	25.6
GGCX	GGCX	3.70205	0.000642006	0.270121	0.333333	4	7	11.25
HPSE	HPSE	3.84544	0.000621932	0.260048	0.333333	3	6	10.6667
TRIM23	TRIM23	3.48976	0.000620736	0.286553	0.3	5	7	19.2
SPDL1	SPDL1	3.34264	0.000587355	0.299164	0.763158	20	7	22.3
UBE2T	UBE2T	3.2905	0.000581665	0.303905	0.8	16	6	24.5
KDM1B	KDM1B	3.73929	0.000578908	0.26743	0.333333	4	7	11.25
BCR	BCR	3.45624	0.00056747	0.289332	0.333333	6	7	19.5
KIF22	KIF22	3.32216	0.000552314	0.301009	0.810526	20	6	23.1
INCENP	INCENP	3.37803	0.000535444	0.296031	0.779412	17	7	23
POMP	POMP	3.67225	0.000528621	0.272312	0	3	6	14.6667
TRADD	TRADD	3.36872	0.000523653	0.296849	0.571429	7	7	22
EPN1	EPN1	3.72067	0.0005161	0.268769	0.333333	6	8	8.83333
SRGAP1	SRGAP1	3.69832	0.000485935	0.270393	0.166667	4	7	20.5
HMGN5	HMGN5	3.99814	0.000437126	0.250116	0	2	6	10.5
SEPT6	SEPT6	3.89013	0.000436321	0.257061	0.2	5	8	9.4
COX7A2L	COX7A2L	4.04469	0.000427696	0.247238	0	3	7	12.3333
GATC	GATC	4.67412	0.000424468	0.213944	0	2	7	6
TNFAIP2	TNFAIP2	3.63128	0.000422797	0.275385	0.333333	3	7	16
ALG6	ALG6	4.24767	0.000409683	0.235423	0	3	7	5
SLC6A6	SLC6A6	4.04097	0.000399576	0.247465	0	2	7	10.5
UBE2H	UBE2H	3.58101	0.000390411	0.279251	0.777778	9	7	13.8889
ALDH3B1	ALDH3B1	4.11918	0.000388785	0.242767	0	3	7	8
BID	BID	3.36313	0.000375746	0.297342	0.611111	9	7	19.2222
SPINT2	SPINT2	3.85847	0.00035413	0.25917	0	2	8	10.5
HIGD1A	HIGD1A	4.15456	0.000345896	0.240699	0	3	7	5.33333
PBXIP1	PBXIP1	4.72998	0.000344571	0.211417	0	2	7	3
MRPS23	MRPS23	3.80633	0.000341577	0.26272	0.818182	11	6	13.3636
ZNF512	ZNF512	4.75978	0.000328841	0.210094	0	2	8	4
RDH10	RDH10	4.27933	0.000316762	0.233681	0.333333	3	8	6.33333
TMED5	TMED5	4.11918	0.000315705	0.242767	0	2	7	18
PDE6D	PDE6D	3.92551	0.000315649	0.254744	0.333333	3	7	11.3333
IGF2BP1	IGF2BP1	3.58287	0.00030716	0.279106	0	2	7	27
MICB	MICB	3.65363	0.000300485	0.2737	0	3	7	17
LMBRD1	LMBRD1	4.70577	0.000299418	0.212505	0	2	8	5
PKP3	PKP3	3.40037	0.000290391	0.294085	0.4	5	7	19.4
SEPT5	SEPT5	3.98324	0.000289335	0.251052	0.333333	4	8	7.25
DIS3L2	DIS3L2	4.01676	0.000288737	0.248957	0.333333	4	7	6.75
PRUNE	PRUNE	4.50652	0.000285868	0.221901	0	2	7	4.5
MFSD10	MFSD10	4.82868	0.000278949	0.207096	0	2	8	2.5
TBC1D2	TBC1D2	4.58287	0.000278774	0.218204	0.333333	3	8	5.33333
NPM3	NPM3	3.76536	0.000273763	0.265579	0	2	6	17
ISYNA1	ISYNA1	3.85475	0.000272707	0.25942	0	3	7	11.3333
CBR1	CBR1	3.84916	0.000271473	0.259797	0.5	5	7	10.6
TES	TES	4.01117	0.000270697	0.249304	0	3	7	8
POGLUT1	POGLUT1	3.9162	0.000270319	0.25535	0.5	4	7	6.75
STAMBPL1	STAMBPL1	3.77467	0.000265104	0.264924	0	3	8	10.3333
TCEB3	TCEB3	3.82495	0.000259492	0.261441	0	2	6	20.5
AKAP12	AKAP12	3.70205	0.000247768	0.270121	0.4	5	8	13.2
SLC38A2	SLC38A2	4.14153	0.000207167	0.241457	0.333333	3	8	5.33333
IL18	IL18	3.27374	0.000185659	0.305461	0.571429	7	7	26
DHRS4	DHRS4	4.36127	0.000184349	0.229291	0	2	7	7.5
CLN6	CLN6	4.19181	0.000182089	0.238561	0	2	7	5.5
SYNPO	SYNPO	4.05214	0.000177539	0.246783	0	2	8	11
MCAM	MCAM	3.35382	0.000168472	0.298168	0.75	8	7	19.75
ATAD1	ATAD1	4.81564	0.000165855	0.207657	0	2	7	3.5
VRK1	VRK1	3.50093	0.000162613	0.285638	0.821429	8	7	26.125
RAB3GAP2	RAB3GAP2	4.58473	0.000159064	0.218115	0.666667	4	8	7.75
RGS10	RGS10	3.81937	0.000149078	0.261824	0	2	7	13
SSH3	SSH3	4.12849	0.000144978	0.242219	0	2	7	8
CDCA2	CDCA2	3.32775	0.000139493	0.300504	0.847368	20	6	23.55
CYP24A1	CYP24A1	4.13966	0.000135089	0.241565	0	2	8	8
MYO1D	MYO1D	3.3892	0.000131188	0.295055	0.333333	3	7	31.6667
DAP	DAP	3.61453	0.000131047	0.276662	0.333333	4	7	15.5
SERPINB1	SERPINB1	4.05028	0.000130121	0.246897	0	2	8	9.5
NQO2	NQO2	3.85661	0.000124001	0.259295	0.333333	3	8	12.6667
MPRIP	MPRIP	3.80633	0.000122819	0.26272	0.333333	3	8	13.3333
PARD6B	PARD6B	3.67598	9.74647e-05	0.272036	0.333333	3	7	26.6667
CDC42BPB	CDC42BPB	4.35568	8.60428e-05	0.229585	0	2	7	8.5
ARHGAP35	ARHGAP35	3.57356	7.62292e-05	0.279833	0.733333	6	7	21.8333
CRIP1	CRIP1	4.3203	7.29241e-05	0.231466	0	2	7	7.5
CD70	CD70	3.64432	6.05479e-05	0.2744	0	2	7	24
CSRP1	CSRP1	3.92924	5.72878e-05	0.254502	0	2	7	13.5
UTP20	UTP20	3.82868	5.25902e-05	0.261187	0.909091	11	7	21.5455
PPM1F	PPM1F	4.43203	3.67501e-05	0.22563	0	2	8	4
TAX1BP3	TAX1BP3	3.49721	1.40379e-05	0.285942	0	2	7	38.5
C14orf1	C14orf1	3.97207	1.328e-05	0.251758	0.952381	7	7	9.42857
NOL3	NOL3	3.82123	4.36792e-06	0.261696	0.666667	3	7	13
MRPL41	MRPL41	3.83799	4.27258e-06	0.260553	0.977778	10	6	13.9
AAMDC	AAMDC	0	0	0	0	0	0	0
ABCC4	ABCC4	4.19553	0	0.238349	0	1	8	13
ABHD11	ABHD11	4.69088	0	0.21318	1	2	7	4.5
ABR	ABR	3.7486	0	0.266766	1	2	7	34.5
ABRACL	ABRACL	5.06145	0	0.197572	1	2	8	3.5
ACOT1	ACOT1	4.65736	0	0.214714	0	1	8	7
AHNAK2	AHNAK2	3.82495	0	0.261441	0	1	7	31
APIP	APIP	4.59404	0	0.217673	0	1	8	8
APOBEC3C	APOBEC3C	4.26629	0	0.234395	0	1	7	12
ARHGAP8	ARHGAP8	0	0	0	0	0	0	0
ARMC10	ARMC10	4.81192	0	0.207817	0	1	7	6
ARMC6	ARMC6	4.74488	0	0.210754	1	2	7	5
AXL	AXL	3.48231	0	0.287166	1	2	7	37.5
BCAM	BCAM	4.22533	0	0.236668	0	1	8	12
C10orf35	C10orf35	0	0	0	0	0	0	0
C15orf52	C15orf52	0	0	0	0	0	0	0
C16orf87	C16orf87	0	0	0	0	0	0	0
C1orf174	C1orf174	5.3743	0	0.186071	0	1	8	4
C1orf52	C1orf52	5.30726	0	0.188421	0	1	8	2
C7orf50	C7orf50	4.30168	0	0.232468	1	4	7	20
C9orf78	C9orf78	0	0	0	0	0	0	0
CCDC50	CCDC50	4.13966	0	0.241565	0	1	8	14
CCDC7	CCDC7	0	0	0	0	0	0	0
CCDC77	CCDC77	0	0	0	0	0	0	0
CCDC93	CCDC93	5.26816	0	0.18982	0	1	8	5
CDCP1	CDCP1	5.29795	0	0.188752	0	1	8	4
CHAC2	CHAC2	0	0	0	0	0	0	0
CHURC1-FNTB	CHURC1-FNTB	4.527	0	0.220897	1	2	8	5.5
CISD1	CISD1	4.2216	0	0.236877	0	1	7	10
CLUH	CLUH	4.43389	0	0.225535	0	1	7	6
CMBL	CMBL	4.473	0	0.223564	1	2	8	8
CPVL	CPVL	5.14525	0	0.194354	0	1	8	5
CRABP2	CRABP2	4.4879	0	0.222822	1	2	9	4
CUTC	CUTC	4.81192	0	0.207817	0	1	7	6
DDI2	DDI2	4.28678	0	0.233275	0	1	7	19
DENND4C	DENND4C	0	0	0	0	0	0	0
DHCR24	DHCR24	4.00372	0	0.249767	1	6	7	9.66667
DNLZ	DNLZ	3.94041	0	0.253781	1	2	7	18
DPY19L1	DPY19L1	0	0	0	0	0	0	0
EBF2	EBF2	0	0	0	0	0	0	0
ERAP2	ERAP2	0	0	0	0	0	0	0
ERI3	ERI3	0	0	0	0	0	0	0
EXD2	EXD2	1	0	1	0	1	1	1
EXOG	EXOG	4.8175	0	0.207576	0	1	7	8
FAM111B	FAM111B	0	0	0	0	0	0	0
FAM129A	FAM129A	0	0	0	0	0	0	0
FAM129B	FAM129B	1	0	1	0	1	1	1
FAM208B	FAM208B	4.84916	0	0.206221	0	1	8	6
FAM213A	FAM213A	3.7635	0	0.26571	0	1	7	34
FAM65A	FAM65A	4.7095	0	0.212337	1	2	7	3.5
FAM83H	FAM83H	1	0	1	0	1	1	1
FAR1	FAR1	4.48231	0	0.223099	0	1	8	12
FIBP	FIBP	4.10242	0	0.243759	0	1	8	11
FKBP11	FKBP11	4.9702	0	0.201199	0	1	8	3
FYTTD1	FYTTD1	5.63687	0	0.177403	0	1	9	2
GINS3	GINS3	5.44134	0	0.183778	0	1	8	3
GRAMD1A	GRAMD1A	0	0	0	0	0	0	0
GRAMD3	GRAMD3	0	0	0	0	0	0	0
GTPBP2	GTPBP2	5.50466	0	0.181664	1	2	8	2.5
HEXIM1	HEXIM1	4.11173	0	0.243207	0	1	7	15
IL27RA	IL27RA	0	0	0	0	0	0	0
IVNS1ABP	IVNS1ABP	0	0	0	0	0	0	0
K7EQZ3	K7EQZ3	0	0	0	0	0	0	0
KCTD3	KCTD3	0	0	0	0	0	0	0
KLHL6	KLHL6	0	0	0	0	0	0	0
LEPROTL1	LEPROTL1	0	0	0	0	0	0	0
LMF2	LMF2	4.6108	0	0.216882	0	1	8	6
LOXL2	LOXL2	4.946	0	0.202184	0	1	9	5
LRRC20	LRRC20	0	0	0	0	0	0	0
LY6K	LY6K	4.61825	0	0.216532	0	1	9	5
LZTFL1	LZTFL1	3.60149	0	0.277663	0	1	7	49
MAP7D1	MAP7D1	0	0	0	0	0	0	0
METTL7B	METTL7B	0	0	0	0	0	0	0
MICAL2	MICAL2	0	0	0	0	0	0	0
MRPS21	MRPS21	3.85102	0	0.259671	1	9	6	14.4444
NAGA	NAGA	4.88454	0	0.204727	0	1	8	5
NCEH1	NCEH1	4.69088	0	0.21318	1	2	7	4.5
NDRG3	NDRG3	0	0	0	0	0	0	0
NEXN	NEXN	4.32775	0	0.231067	0	1	7	9
NFXL1	NFXL1	0	0	0	0	0	0	0
NHS	NHS	0	0	0	0	0	0	0
NINJ1	NINJ1	0	0	0	0	0	0	0
NMES1	C15orf48	4.45624	0	0.224405	0	1	7	11
NUB1	NUB1	5.36685	0	0.186329	0	1	9	3
OARD1	OARD1	0	0	0	0	0	0	0
OCIAD2	OCIAD2	5.74674	0	0.174012	0	1	8	2
OGFR	OGFR	0	0	0	0	0	0	0
OSBPL3	OSBPL3	5.1378	0	0.194636	0	1	8	4
OVCA2	OVCA2	4.47486	0	0.223471	0	1	8	8
P4HTM	P4HTM	0	0	0	0	0	0	0
PDAP1	PDAP1	5.08939	0	0.196487	0	1	8	6
PHLDA1	PHLDA1	4.8175	0	0.207576	0	1	8	5
PHLDB1	PHLDB1	0	0	0	0	0	0	0
PHLDB2	PHLDB2	0	0	0	0	0	0	0
PLEKHG4	PLEKHG4	1	0	1	0	1	1	1
PODXL2	PODXL2	0	0	0	0	0	0	0
POMGNT1	POMGNT1	0	0	0	0	0	0	0
PPM1E	PPM1E	0	0	0	0	0	0	0
PPP1R18	PPP1R18	0	0	0	0	0	0	0
PREB	PREB	4.93669	0	0.202565	0	1	8	5
PROCR	PROCR	3.62197	0	0.276093	1	2	7	29
PTGES	PTGES	4.05959	0	0.24633	1	2	7	11.5
PTPN18	PTPN18	4.94227	0	0.202336	0	1	8	3
PTPRE	PTPRE	5.03352	0	0.198668	0	1	8	5
PXK	PXK	0	0	0	0	0	0	0
QSOX2	QSOX2	6.63501	0	0.150716	0	1	9	3
RBMS2	RBMS2	4.74488	0	0.210754	1	2	7	5
RBMXL1	RBMXL1	0	0	0	0	0	0	0
REPIN1	REPIN1	0	0	0	0	0	0	0
RPS19BP1	RPS19BP1	0	0	0	0	0	0	0
SCRN2	SCRN2	4.39665	0	0.227446	0	1	8	6
SEC14L1	SEC14L1	0	0	0	0	0	0	0
SEMA4B	SEMA4B	0	0	0	0	0	0	0
SLC16A1	SLC16A1	4.3892	0	0.227832	0	1	8	7
SLC35F2	SLC35F2	4.53818	0	0.220353	0	1	8	22
SNX15	SNX15	4.48603	0	0.222914	0	1	7	7
SUGP2	SUGP2	1	0	1	0	1	1	1
SURF2	SURF2	4.14339	0	0.241348	0	1	7	23
SVIP	SVIP	0	0	0	0	0	0	0
SYNJ2BP-COX16	SYNJ2BP-COX16	1	0	1	0	1	1	1
TAOK3	TAOK3	0	0	0	0	0	0	0
TCEAL3	TCEAL3	0	0	0	0	0	0	0
TM9SF1	TM9SF1	4.42272	0	0.226105	0	1	7	11
TMED7-TICAM2	TMED7-TICAM2	5.06145	0	0.197572	1	2	8	3.5
TMEM120A	TMEM120A	4.65549	0	0.2148	0	1	8	5
TMEM56	TMEM56	0	0	0	0	0	0	0
TMEM97	TMEM97	0	0	0	0	0	0	0
TNKS1BP1	TNKS1BP1	4.30354	0	0.232367	0	1	8	7
TOR1AIP1	TOR1AIP1	5.1378	0	0.194636	0	1	8	5
TOR4A	TOR4A	5.50466	0	0.181664	1	2	8	2.5
TRIM56	TRIM56	5.44134	0	0.183778	0	1	8	3
TRIOBP	TRIOBP	4.75233	0	0.210423	0	1	9	6
TRMT13	TRMT13	0	0	0	0	0	0	0
TSC22D4	TSC22D4	5.13222	0	0.194848	0	1	9	2
TTC13	TTC13	4.53818	0	0.220353	0	1	8	22
TTC26	TTC26	4.28492	0	0.233377	1	2	7	10.5
TTC39C	TTC39C	4.28492	0	0.233377	1	2	7	10.5
UACA	UACA	0	0	0	0	0	0	0
VRK2	VRK2	0	0	0	0	0	0	0
WDR45	WDR45	5.21601	0	0.191717	0	1	8	2
XPR1	XPR1	0	0	0	0	0	0	0
ZBTB10	ZBTB10	0	0	0	0	0	0	0
ZC2HC1A	ZC2HC1A	0	0	0	0	0	0	0
ZCCHC3	ZCCHC3	0	0	0	0	0	0	0
ZFPL1	ZFPL1	4.38361	0	0.228122	0	1	7	24
ZNF277	ZNF277	0	0	0	0	0	0	0
